# Supplementary material for: Recorded and predicted occurrence of slime moulds (Eumycetozoa) in Poland from Central and Eastern European data
Source: PeerJ. 2026 Jul 9;14:e21492. doi: 10.7717/peerj.21492 (PMC13356830; doi:10.7717/peerj.21492)
Supplement: Supplemental Information 6 [file peerj-14-21492-s006.zip]

Archive with 1 entries (1 files):
- Replication_code.r
