# Supplementary material for: Recorded and predicted occurrence of slime moulds (Eumycetozoa) in Poland from Central and Eastern European data
Source: PeerJ. 2026 Jul 9;14:e21492. doi: 10.7717/peerj.21492 (PMC13356830; doi:10.7717/peerj.21492)
Supplement: Supplemental Information 6 [file peerj-14-21492-s006.zip › Replication_code.r]

# ============================================================
# Supplementary Code (code) – Eumycetozoa in Poland
# Analysis pipeline: data cleaning, checklist, mapping, candidates,
# SDM preparation, MaxEnt-type SDMs (maxnet), prediction to Poland,
# and final post-processing (voivodeships + 11 orders).
# ============================================================
#
# FILE LEGEND (inputs / key outputs)
# ---------------------------------
# data/Data.csv
#   Occurrence dataset used in the analyses (CSV; UTF-8; delimiter ',' or ';').
#   Required columns used by this script:
#     - country
#     - scientificName
#     - year (optional)
#     - decimalLatitude, decimalLongitude
#     - order, genus, species
#     - associatedReferences
#   Optional columns (if present, aggregated as raw text):
#     - habitat / forestType / forestTypeDetailed / habitatDescription / macrohabitat
#     - substrate / substrateCategory / substrate_type / microhabitat
#
# OPTIONAL (SDM input):
# outputs/other/env_stack_raw.tif
#   Environmental raster stack (SpatRaster) used for SDMs.
#   If not provided, the script can attempt to download WorldClim bioclim variables
#   via the 'geodata' package (internet required).
#
# MAIN OUTPUT FOLDERS
# -------------------
# outputs/figures/  - Figures generated by the workflow
# outputs/tables/   - Tables (CSV) generated by the workflow
# outputs/other/    - Intermediate files (cleaned data, rasters, models, gpkg, etc.)
# outputs/logs/     - Run logs (console output)
#
# NOTE ON PRIVACY
# ---------------
# - No absolute paths are hardcoded.
# - The log avoids printing full local paths.
# - sessionInfo() is not printed (can contain user-specific library paths).
# ============================================================


## ============================================================
## USER OPTIONS
## ============================================================

# Choose which sections to run:
#  1 = setup + import
#  2 = cleaning + Polish subset + taxon tables
#  3 = Polish checklist (Table 1)
#  4 = spatial & taxonomic overview for Poland (Figures 1–3)
#  5 = candidate species tables (no modelling yet)
#  6 = environmental predictors + SDM preparation
#  7 = SDM fitting & evaluation (maxnet)
#  8 = prediction to Poland + synthesis (Table 2, hotspot, etc.)
#  9 = post-processing fixes (Polish voivodeships + 11 orders + final Table 3 + figure)
RUN_SECTIONS <- c(1, 2, 3, 4, 5, 6, 7, 8, 9)

# Input file name (rename your dataset to this for publication)
INPUT_FILE <- "Data.csv"

# Global seed for reproducibility
GLOBAL_SEED <- 123

# SDM defaults
SDM_MIN_OCCURRENCES_SECTION6 <- 20L
SDM_MAX_BACKGROUND_SECTION6  <- 10000L
SDM_BUFFER_DEGREES_SECTION6  <- 2

SDM_K_FOLDS_SECTION7         <- 5L
SDM_MIN_OCCURRENCES_SECTION7 <- 3L
SDM_MAX_BG_PER_SPECIES_7     <- 7500L

PREDICTION_TYPE_SECTION8     <- "logistic"
PRESENCE_THRESHOLD_Q_SECTION8 <- 0.10
N_SPECIES_MAPS_SECTION8      <- 100L


## ============================================================
## HELPER FUNCTIONS
## ============================================================

detect_project_root <- function() {
  # Publication-friendly approach:
  # Use the current working directory as project root.
  # (Recommended: open R/RStudio in the project folder and run this script.)
  normalizePath(getwd(), winslash = "/", mustWork = FALSE)
}

init_dirs <- function(project_root) {
  dirs <- list(
    data    = file.path(project_root, "data"),
    outputs = file.path(project_root, "outputs"),
    figures = file.path(project_root, "outputs", "figures"),
    tables  = file.path(project_root, "outputs", "tables"),
    other   = file.path(project_root, "outputs", "other"),
    logs    = file.path(project_root, "outputs", "logs")
  )
  for (d in unlist(dirs)) {
    if (!dir.exists(d)) dir.create(d, recursive = TRUE, showWarnings = FALSE)
  }
  dirs
}

rel_path <- function(path, project_root) {
  pr <- normalizePath(project_root, winslash = "/", mustWork = FALSE)
  p  <- normalizePath(path, winslash = "/", mustWork = FALSE)
  prefix <- paste0(pr, "/")
  if (startsWith(p, prefix)) {
    substr(p, nchar(prefix) + 1, nchar(p))
  } else {
    basename(p)
  }
}

require_packages <- function(pkgs) {
  missing <- pkgs[!vapply(pkgs, requireNamespace, quietly = TRUE, FUN.VALUE = logical(1))]
  if (length(missing) > 0L) {
    stop(
      "Missing required package(s): ", paste(missing, collapse = ", "), "\n",
      "Install them with install.packages(c(", paste0("'", missing, "'", collapse = ", "), ")).\n"
    )
  }
  for (pkg in pkgs) {
    suppressPackageStartupMessages(library(pkg, character.only = TRUE))
  }
  invisible(TRUE)
}

start_log <- function(dirs, project_root, prefix = "analysis") {
  timestamp <- format(Sys.time(), "%Y%m%d_%H%M%S")
  log_file  <- file.path(dirs$logs, paste0(prefix, "_", timestamp, ".log"))
  sink(log_file, split = TRUE)
  list(file = log_file)
}

end_log <- function() {
  while (sink.number() > 0) sink()
  invisible(TRUE)
}

print_versions_sanitized <- function(pkgs) {
  cat("R version: ", R.version.string, "\n", sep = "")
  pkgs <- unique(pkgs)
  pkgs <- pkgs[pkgs %in% rownames(installed.packages())]
  if (length(pkgs) == 0L) return(invisible(NULL))
  vers <- vapply(pkgs, function(p) as.character(packageVersion(p)), FUN.VALUE = character(1))
  df <- data.frame(package = pkgs, version = vers, stringsAsFactors = FALSE)
  df <- df[order(df$package), , drop = FALSE]
  cat("\nPackage versions (sanitized):\n")
  print(df, row.names = FALSE)
  cat("\n")
  invisible(df)
}

locate_input_file <- function(project_root, dirs, filename) {
  candidates <- c(
    file.path(dirs$data, filename),        # preferred
    file.path(project_root, filename)      # fallback
  )
  found <- candidates[file.exists(candidates)]
  if (length(found) == 0L) {
    stop(
      "Input file not found. Expected one of:\n",
      "  - ", file.path("data", filename), "\n",
      "  - ", filename, " (in project root)\n",
      "Please place/rename the file accordingly and re-run."
    )
  }
  found[1]
}

detect_delim <- function(file) {
  first_line <- readLines(file, n = 1, encoding = "UTF-8", warn = FALSE)
  comma_count     <- stringr::str_count(first_line, ",")
  semicolon_count <- stringr::str_count(first_line, ";")
  if (semicolon_count > comma_count) ";" else ","
}

safe_write_csv <- function(x, file) {
  dir.create(dirname(file), recursive = TRUE, showWarnings = FALSE)
  readr::write_csv(x, file)
  invisible(TRUE)
}

safe_remove <- function(file) {
  if (file.exists(file)) file.remove(file)
  invisible(TRUE)
}

safe_st_write <- function(sf_obj, dsn, layer) {
  dir.create(dirname(dsn), recursive = TRUE, showWarnings = FALSE)
  if (file.exists(dsn)) safe_remove(dsn)
  sf::st_write(sf_obj, dsn = dsn, layer = layer, quiet = TRUE)
  invisible(TRUE)
}

clean_species_name <- function(x) {
  # Create safe filenames from species names
  if (requireNamespace("stringi", quietly = TRUE)) {
    x <- stringi::stri_trans_general(x, "Latin-ASCII")
  }
  x <- gsub("[^A-Za-z0-9]+", "_", x)
  x <- gsub("_+", "_", x)
  x <- gsub("^_|_$", "", x)
  x
}

calc_auc <- function(pos_scores, neg_scores) {
  pos_scores <- as.numeric(pos_scores)
  neg_scores <- as.numeric(neg_scores)
  pos_scores <- pos_scores[!is.na(pos_scores)]
  neg_scores <- neg_scores[!is.na(neg_scores)]
  n_pos <- length(pos_scores)
  n_neg <- length(neg_scores)
  if (n_pos < 1L || n_neg < 1L) return(NA_real_)
  scores  <- c(pos_scores, neg_scores)
  labels  <- c(rep(1, n_pos), rep(0, n_neg))
  ranks   <- rank(scores, ties.method = "average")
  rank_pos <- sum(ranks[labels == 1])
  auc <- (rank_pos - n_pos * (n_pos + 1) / 2) / (n_pos * n_neg)
  as.numeric(auc)
}


## ============================================================
## SECTION 1 – SETUP + IMPORT
## ============================================================

section1_setup_and_import <- function(ctx) {
  cat("============================================================\n")
  cat("SECTION 1 – Project setup, logging, input data\n")
  cat("============================================================\n\n")

  require_packages(c("dplyr", "readr", "stringr", "data.table"))

  data_file_original <- locate_input_file(ctx$project_root, ctx$dirs, ctx$input_file)
  data_file_working  <- file.path(ctx$dirs$other, "Data_working.csv")

  cat("Input dataset:  ", rel_path(data_file_original, ctx$project_root), "\n", sep = "")
  cat("Working copy:   ", rel_path(data_file_working,  ctx$project_root), "\n\n", sep = "")

  if (!file.exists(data_file_working)) {
    ok <- file.copy(from = data_file_original, to = data_file_working, overwrite = FALSE)
    if (!isTRUE(ok)) stop("Failed to create the working copy of the dataset (check permissions).")
    cat("Dataset copied to outputs/other successfully.\n\n")
  } else {
    cat("Working copy already exists; no copy performed.\n\n")
  }

  delim_used <- detect_delim(data_file_working)
  cat("Detected delimiter for Data.csv: '", delim_used, "'\n\n", sep = "")

  cat("Reading dataset...\n")
  dat_raw <- readr::read_delim(
    file           = data_file_working,
    delim          = delim_used,
    locale         = readr::locale(encoding = "UTF-8"),
    trim_ws        = TRUE,
    show_col_types = FALSE,
    guess_max      = 50000
  )

  cat("Raw dataset loaded as 'dat_raw'.\n")
  cat("Dimensions: ", nrow(dat_raw), " rows x ", ncol(dat_raw), " columns.\n\n", sep = "")
  cat("Column names:\n")
  print(names(dat_raw))
  cat("\n")

  key_cols <- c("country", "scientificName", "year", "decimalLatitude", "decimalLongitude")
  cat("Basic summary of selected key columns (where available):\n")
  for (col in key_cols) {
    if (col %in% names(dat_raw)) {
      cat("\n--- Column: ", col, " ---\n", sep = "")
      print(summary(dat_raw[[col]]))
    } else {
      cat("\n--- Column: ", col, " not found ---\n", sep = "")
    }
  }

  cat("\nFirst few rows of dat_raw:\n")
  print(utils::head(dat_raw, n = 5))
  cat("\n\n")

  ctx$files$data_file_original <- data_file_original
  ctx$files$data_file_working  <- data_file_working
  ctx$dat_raw <- dat_raw
  ctx
}


## ============================================================
## SECTION 2 – CLEANING + POLAND SUBSET + TAXON TABLES
## ============================================================

section2_clean_and_subsets <- function(ctx) {
  cat("============================================================\n")
  cat("SECTION 2 – Basic cleaning, Polish subset, taxon table\n")
  cat("============================================================\n\n")

  require_packages(c("dplyr", "readr", "stringr"))

  if (is.null(ctx$dat_raw)) stop("dat_raw is missing. Run Section 1 first.")

  dat_all <- ctx$dat_raw

  cat("2.1 Trimming whitespace and standardising empty character fields...\n")
  dat_all <- dat_all %>%
    dplyr::mutate(
      dplyr::across(
        .cols = where(is.character),
        .fns  = ~ stringr::str_squish(.)
      )
    ) %>%
    dplyr::mutate(
      dplyr::across(
        .cols = where(is.character),
        .fns  = ~ dplyr::na_if(., "")
      )
    )

  cat("2.2 Converting key numeric fields (where present)...\n")
  if ("year" %in% names(dat_all)) {
    dat_all <- dat_all %>% dplyr::mutate(year = suppressWarnings(as.integer(year)))
  }
  if ("decimalLatitude" %in% names(dat_all)) {
    dat_all <- dat_all %>% dplyr::mutate(decimalLatitude = suppressWarnings(as.numeric(decimalLatitude)))
  }
  if ("decimalLongitude" %in% names(dat_all)) {
    dat_all <- dat_all %>% dplyr::mutate(decimalLongitude = suppressWarnings(as.numeric(decimalLongitude)))
  }
  elev_cols <- intersect(c("minimumElevationInMeters", "maximumElevationInMeters"), names(dat_all))
  if (length(elev_cols) > 0L) {
    dat_all <- dat_all %>%
      dplyr::mutate(dplyr::across(dplyr::all_of(elev_cols), ~ suppressWarnings(as.numeric(.))))
  }

  cat("2.3 Deriving 'genus' from 'scientificName' (if needed)...\n")
  if (!"scientificName" %in% names(dat_all)) {
    stop("Column 'scientificName' is missing. It is required for taxonomic processing.")
  }

  if (!"genus" %in% names(dat_all)) {
    dat_all <- dat_all %>%
      dplyr::mutate(genus = ifelse(!is.na(scientificName), sub(" .*", "", scientificName), NA_character_))
  } else {
    dat_all <- dat_all %>%
      dplyr::mutate(
        genus = dplyr::if_else(
          is.na(genus) & !is.na(scientificName),
          sub(" .*", "", scientificName),
          genus
        )
      )
  }

  cat("2.4 Flagging records with invalid or missing coordinates...\n")
  has_lat <- "decimalLatitude"  %in% names(dat_all)
  has_lon <- "decimalLongitude" %in% names(dat_all)
  if (has_lat && has_lon) {
    dat_all <- dat_all %>%
      dplyr::mutate(
        coord_valid = !is.na(decimalLatitude) &
          !is.na(decimalLongitude) &
          decimalLatitude  >= -90 & decimalLatitude  <= 90 &
          decimalLongitude >= -180 & decimalLongitude <= 180
      )
    n_invalid <- sum(!dat_all$coord_valid | is.na(dat_all$coord_valid), na.rm = TRUE)
    cat("Number of records flagged as invalid/missing coordinates: ", n_invalid, "\n\n", sep = "")
  } else {
    cat("Warning: decimalLatitude/decimalLongitude missing; coord_valid not created.\n\n")
  }

  cat("NOTE: records with invalid coordinates are flagged but not removed.\n\n")

  cleaned_file <- file.path(ctx$dirs$other, "Data_cleaned.csv")
  safe_write_csv(dat_all, cleaned_file)
  cat("Cleaned dataset saved to: ", rel_path(cleaned_file, ctx$project_root), "\n", sep = "")
  cat("Dimensions of cleaned data: ", nrow(dat_all), " x ", ncol(dat_all), "\n\n", sep = "")

  cat("Unique country values (if 'country' exists):\n")
  if ("country" %in% names(dat_all)) {
    print(sort(unique(dat_all$country)))
  } else {
    cat("Column 'country' not present.\n")
  }
  cat("\n")

  cat("2.5 Creating Polish subset...\n")
  if (!"country" %in% names(dat_all)) {
    stop("Column 'country' is missing. Cannot extract the Polish subset.")
  }

  dat_poland <- dat_all %>% dplyr::filter(!is.na(country)) %>% dplyr::filter(tolower(country) == "poland")
  cat("Number of records with country == 'Poland': ", nrow(dat_poland), "\n\n", sep = "")

  poland_records_file <- file.path(ctx$dirs$other, "Poland_records.csv")
  safe_write_csv(dat_poland, poland_records_file)
  cat("Polish records saved to: ", rel_path(poland_records_file, ctx$project_root), "\n\n", sep = "")

  cat("2.6 Creating Polish species list (distinct taxa)...\n")
  missing_tax_cols <- setdiff(c("order", "genus", "species", "scientificName"), names(dat_poland))
  if (length(missing_tax_cols) > 0L) {
    stop(
      "Required taxonomic columns missing in Polish subset: ",
      paste(missing_tax_cols, collapse = ", "),
      "."
    )
  }

  polish_species_list <- dat_poland %>%
    dplyr::distinct(order, genus, species, scientificName) %>%
    dplyr::arrange(order, genus, species, scientificName)

  cat("Number of species recorded in Poland (distinct rows): ", nrow(polish_species_list), "\n\n", sep = "")

  polish_species_file <- file.path(ctx$dirs$tables, "polish_species_list.csv")
  safe_write_csv(polish_species_list, polish_species_file)
  cat("Polish species list saved to: ", rel_path(polish_species_file, ctx$project_root), "\n\n", sep = "")

  cat("First rows of Polish species list:\n")
  print(utils::head(polish_species_list, n = 10))
  cat("\n\n")

  cat("2.7 Building taxonomic lookup table for all records...\n")
  missing_tax_cols_all <- setdiff(c("order", "genus", "species", "scientificName"), names(dat_all))
  if (length(missing_tax_cols_all) > 0L) {
    stop("Required taxonomic columns missing in full dataset: ", paste(missing_tax_cols_all, collapse = ", "), ".")
  }

  taxon_lookup <- dat_all %>%
    dplyr::distinct(order, genus, species, scientificName) %>%
    dplyr::arrange(order, genus, species, scientificName)

  taxon_lookup_file <- file.path(ctx$dirs$other, "taxon_lookup.csv")
  safe_write_csv(taxon_lookup, taxon_lookup_file)
  cat("Taxonomic lookup table saved to: ", rel_path(taxon_lookup_file, ctx$project_root), "\n\n", sep = "")

  cat("First rows of taxon_lookup:\n")
  print(utils::head(taxon_lookup, n = 10))
  cat("\n\n")

  ctx$dat_all <- dat_all
  ctx$dat_poland <- dat_poland
  ctx$polish_species_list <- polish_species_list
  ctx$taxon_lookup <- taxon_lookup
  ctx
}


## ============================================================
## SECTION 3 – POLISH CHECKLIST (TABLE 1)
## ============================================================

section3_polish_checklist <- function(ctx) {
  cat("============================================================\n")
  cat("SECTION 3 – Polish checklist (habitats, substrates, references)\n")
  cat("============================================================\n\n")

  require_packages(c("dplyr", "readr", "stringr", "tidyr"))

  if (is.null(ctx$dat_poland)) stop("dat_poland is missing. Run Section 2 first.")
  if (is.null(ctx$polish_species_list)) stop("polish_species_list is missing. Run Section 2 first.")

  dat_poland <- ctx$dat_poland
  polish_species_list <- ctx$polish_species_list

  required_cols <- c("order", "genus", "species", "scientificName", "associatedReferences")
  missing_req <- setdiff(required_cols, names(dat_poland))
  if (length(missing_req) > 0L) {
    stop("Required columns missing in dat_poland: ", paste(missing_req, collapse = ", "), ".")
  }

  cat("3.1 Selecting relevant columns for checklist...\n")
  candidate_habitat_cols <- c("forestTypeDetailed", "forestType", "habitat", "habitatDescription", "macrohabitat")
  candidate_substrate_cols <- c("microhabitat", "substrateCategory", "substrate", "substrate_type")

  habitat_cols   <- intersect(candidate_habitat_cols,   names(dat_poland))
  substrate_cols <- intersect(candidate_substrate_cols, names(dat_poland))

  if (length(habitat_cols) == 0L) {
    cat("Warning: no habitat columns detected; habitat_raw will be NA.\n")
  } else {
    cat("Habitat columns: ", paste(habitat_cols, collapse = ", "), "\n", sep = "")
  }
  if (length(substrate_cols) == 0L) {
    cat("Warning: no substrate columns detected; substrate_raw will be NA.\n")
  } else {
    cat("Substrate columns: ", paste(substrate_cols, collapse = ", "), "\n", sep = "")
  }
  cat("\n")

  checklist_cols <- unique(c(required_cols, habitat_cols, substrate_cols))
  dat_poland_for_checklist <- dat_poland %>% dplyr::select(dplyr::all_of(checklist_cols))

  file_poland_for_checklist <- file.path(ctx$dirs$other, "Poland_checklist_records.csv")
  safe_write_csv(dat_poland_for_checklist, file_poland_for_checklist)
  cat("Polish records prepared for checklist saved to: ", rel_path(file_poland_for_checklist, ctx$project_root), "\n\n", sep = "")

  cat("3.2 Aggregating habitat and substrate per species...\n")

  if (length(habitat_cols) > 0L) {
    habitat_per_species <- dat_poland_for_checklist %>%
      dplyr::select(scientificName, dplyr::all_of(habitat_cols)) %>%
      tidyr::pivot_longer(cols = -scientificName, values_to = "habitat_value") %>%
      dplyr::filter(!is.na(habitat_value), habitat_value != "") %>%
      dplyr::distinct(scientificName, habitat_value) %>%
      dplyr::group_by(scientificName) %>%
      dplyr::summarise(habitat_raw = paste(sort(unique(habitat_value)), collapse = "; "), .groups = "drop")
  } else {
    habitat_per_species <- dat_poland_for_checklist %>%
      dplyr::distinct(scientificName) %>%
      dplyr::mutate(habitat_raw = NA_character_)
  }

  if (length(substrate_cols) > 0L) {
    substrate_per_species <- dat_poland_for_checklist %>%
      dplyr::select(scientificName, dplyr::all_of(substrate_cols)) %>%
      tidyr::pivot_longer(cols = -scientificName, values_to = "substrate_value") %>%
      dplyr::filter(!is.na(substrate_value), substrate_value != "") %>%
      dplyr::distinct(scientificName, substrate_value) %>%
      dplyr::group_by(scientificName) %>%
      dplyr::summarise(substrate_raw = paste(sort(unique(substrate_value)), collapse = "; "), .groups = "drop")
  } else {
    substrate_per_species <- dat_poland_for_checklist %>%
      dplyr::distinct(scientificName) %>%
      dplyr::mutate(substrate_raw = NA_character_)
  }

  pl_habitat_substrate <- habitat_per_species %>%
    dplyr::full_join(substrate_per_species, by = "scientificName")

  cat("3.3 Aggregating references per species (Poland only)...\n")
  pl_refs <- dat_poland_for_checklist %>%
    dplyr::select(scientificName, associatedReferences) %>%
    dplyr::filter(!is.na(associatedReferences), associatedReferences != "") %>%
    dplyr::group_by(scientificName) %>%
    dplyr::summarise(
      associated_references_PL = paste(sort(unique(associatedReferences)), collapse = "; "),
      .groups = "drop"
    )

  cat("3.4 Building Table 1...\n")
  table1 <- polish_species_list %>%
    dplyr::left_join(pl_habitat_substrate, by = "scientificName") %>%
    dplyr::left_join(pl_refs, by = "scientificName") %>%
    dplyr::arrange(order, genus, species, scientificName)

  table1_file <- file.path(ctx$dirs$tables, "Table1_polish_checklist.csv")
  safe_write_csv(table1, table1_file)

  cat("Table 1 created.\n")
  cat("Number of rows (species) in Table 1: ", nrow(table1), "\n", sep = "")
  cat("Saved to: ", rel_path(table1_file, ctx$project_root), "\n\n", sep = "")

  cat("Main columns meaning:\n")
  cat(" order – taxonomic order\n")
  cat(" genus – genus name\n")
  cat(" species – species epithet\n")
  cat(" scientificName – full scientific name\n")
  cat(" habitat_raw – concatenated macrohabitat descriptions (raw text)\n")
  cat(" substrate_raw – concatenated substrate descriptions (raw text)\n")
  cat(" associated_references_PL – references where species was recorded in Poland (raw text)\n\n")

  cat("First rows of Table 1:\n")
  print(utils::head(table1, n = 10))
  cat("\n\n")

  ctx$table1_polish_checklist <- table1
  ctx
}


## ============================================================
## SECTION 4 – SPATIAL & TAXONOMIC OVERVIEW FOR POLAND
## ============================================================

section4_spatial_overview <- function(ctx) {
  cat("============================================================\n")
  cat("SECTION 4 – Spatial and taxonomic overview for Poland\n")
  cat("============================================================\n\n")

  require_packages(c("dplyr", "readr", "sf", "terra", "ggplot2", "rnaturalearth", "rnaturalearthdata"))

  if (is.null(ctx$dat_poland)) stop("dat_poland is missing. Run Section 2 first.")
  dat_poland <- ctx$dat_poland

  if (!all(c("decimalLatitude", "decimalLongitude") %in% names(dat_poland))) {
    stop("decimalLatitude and decimalLongitude must be present in dat_poland for spatial analyses.")
  }
  if (nrow(dat_poland) == 0L) stop("dat_poland contains no records.")

  cat("4.1 Preparing spatial objects...\n")

  dat_poland_spatial <- dat_poland %>%
    dplyr::filter(!is.na(decimalLatitude), !is.na(decimalLongitude))

  cat("Total number of Polish records: ", nrow(dat_poland), "\n", sep = "")
  cat("Polish records with coordinates: ", nrow(dat_poland_spatial), "\n\n", sep = "")

  if (nrow(dat_poland_spatial) == 0L) {
    cat("No coordinate-valid records for Poland. Spatial figures (1–2) will be skipped.\n\n")
  } else {
    poland_points <- sf::st_as_sf(
      dat_poland_spatial,
      coords = c("decimalLongitude", "decimalLatitude"),
      crs = 4326,
      remove = FALSE
    )

    poland_polygon <- rnaturalearth::ne_countries(
      scale = "medium",
      type = "countries",
      country = "Poland",
      returnclass = "sf"
    )

    target_crs <- 2180L
    poland_points_2180  <- sf::st_transform(poland_points,  crs = target_crs)
    poland_polygon_2180 <- sf::st_transform(poland_polygon, crs = target_crs)

    cat("Checking for records outside Poland polygon...\n")
    inside <- sf::st_within(poland_points_2180, poland_polygon_2180, sparse = FALSE)[, 1]
    n_outside <- sum(!inside, na.rm = TRUE)
    if (n_outside > 0L) {
      cat("Number of points outside polygon (excluded): ", n_outside, "\n", sep = "")
      poland_points_2180 <- poland_points_2180[inside, ]
    } else {
      cat("All points fall within Poland polygon.\n")
    }
    cat("Points retained for mapping: ", nrow(poland_points_2180), "\n\n", sep = "")

    points_gpkg <- file.path(ctx$dirs$other, "poland_points_2180.gpkg")
    poly_gpkg   <- file.path(ctx$dirs$other, "poland_polygon_2180.gpkg")
    safe_st_write(poland_points_2180, points_gpkg, "poland_points")
    safe_st_write(poland_polygon_2180, poly_gpkg,   "poland_polygon")

    cat("Saved point layer:  ", rel_path(points_gpkg, ctx$project_root), "\n", sep = "")
    cat("Saved polygon layer: ", rel_path(poly_gpkg,   ctx$project_root), "\n\n", sep = "")

    cat("4.2 Figure 1: map of all records in Poland...\n")
    fig1_path <- file.path(ctx$dirs$figures, "Figure1_poland_occurrences.png")
    p1 <- ggplot2::ggplot() +
      ggplot2::geom_sf(data = poland_polygon_2180, fill = "grey95", colour = "black", linewidth = 0.4) +
      ggplot2::geom_sf(data = poland_points_2180, ggplot2::aes(colour = order), size = 0.5, alpha = 0.8) +
      ggplot2::labs(
        title = "Occurrences of Eumycetozoa in Poland",
        subtitle = "All records with valid geographic coordinates",
        x = "Easting (m, EPSG:2180)",
        y = "Northing (m, EPSG:2180)",
        colour = "Order"
      ) +
      ggplot2::theme_minimal()

    ggplot2::ggsave(filename = fig1_path, plot = p1, width = 160, height = 180, units = "mm", dpi = 300)
    cat("Saved Figure 1: ", rel_path(fig1_path, ctx$project_root), "\n\n", sep = "")

    cat("4.3 Figure 2: 10 x 10 km grid richness map...\n")
    fig2_path <- file.path(ctx$dirs$figures, "Figure2_poland_species_richness_10km.png")

    poland_union <- sf::st_union(poland_polygon_2180)
    grid_10km <- sf::st_make_grid(poland_union, cellsize = c(10000, 10000), square = TRUE)
    poland_grid_10km <- sf::st_as_sf(grid_10km)
    names(poland_grid_10km)[1] <- "geometry"
    poland_grid_10km$grid_id <- seq_len(nrow(poland_grid_10km))

    intersects_poland <- sf::st_intersects(poland_grid_10km, poland_union, sparse = FALSE)[, 1]
    poland_grid_10km <- poland_grid_10km[intersects_poland, ]

    points_with_grid <- sf::st_join(poland_points_2180, poland_grid_10km[, c("grid_id")], left = FALSE)

    poland_grid_richness <- points_with_grid %>%
      sf::st_drop_geometry() %>%
      dplyr::group_by(grid_id) %>%
      dplyr::summarise(species_richness = dplyr::n_distinct(scientificName), .groups = "drop")

    poland_grid_10km <- poland_grid_10km %>%
      dplyr::left_join(poland_grid_richness, by = "grid_id") %>%
      dplyr::mutate(species_richness = ifelse(is.na(species_richness), 0L, species_richness))

    grid_file <- file.path(ctx$dirs$other, "poland_grid_10km.gpkg")
    safe_st_write(poland_grid_10km, grid_file, "poland_grid_10km")

    richness_table <- poland_grid_10km %>%
      sf::st_drop_geometry() %>%
      dplyr::arrange(dplyr::desc(species_richness))
    richness_file <- file.path(ctx$dirs$tables, "poland_grid_species_richness.csv")
    safe_write_csv(richness_table, richness_file)

    p2 <- ggplot2::ggplot(poland_grid_10km) +
      ggplot2::geom_sf(ggplot2::aes(fill = species_richness), colour = NA) +
      ggplot2::geom_sf(data = poland_polygon_2180, fill = NA, colour = "black", linewidth = 0.2) +
      ggplot2::scale_fill_gradient(name = "Species richness", low = "#f7fbff", high = "#08306b") +
      ggplot2::labs(
        title = "Species richness of Eumycetozoa in Poland",
        subtitle = "Number of recorded species per 10 × 10 km grid cell",
        x = "Easting (m, EPSG:2180)",
        y = "Northing (m, EPSG:2180)"
      ) +
      ggplot2::theme_minimal()

    ggplot2::ggsave(filename = fig2_path, plot = p2, width = 180, height = 180, units = "mm", dpi = 300)
    cat("Saved Figure 2: ", rel_path(fig2_path, ctx$project_root), "\n", sep = "")
    cat("Saved richness table: ", rel_path(richness_file, ctx$project_root), "\n\n", sep = "")

    ctx$poland_points_2180  <- poland_points_2180
    ctx$poland_polygon_2180 <- poland_polygon_2180
    ctx$poland_grid_10km    <- poland_grid_10km
  }

  cat("4.4 Figure 3: taxonomic composition by order (from Table 1)...\n")
  if (is.null(ctx$table1_polish_checklist)) {
    table1_path <- file.path(ctx$dirs$tables, "Table1_polish_checklist.csv")
    if (!file.exists(table1_path)) stop("Table 1 not found; run Section 3 first.")
    ctx$table1_polish_checklist <- readr::read_csv(table1_path, show_col_types = FALSE)
  }

  table1_polish_checklist <- ctx$table1_polish_checklist
  if (!"order" %in% names(table1_polish_checklist)) stop("Column 'order' missing in Table 1.")

  polish_species_richness_by_order <- table1_polish_checklist %>%
    dplyr::group_by(order) %>%
    dplyr::summarise(n_species = dplyr::n(), .groups = "drop") %>%
    dplyr::arrange(dplyr::desc(n_species))

  rich_order_file <- file.path(ctx$dirs$tables, "polish_species_richness_by_order.csv")
  safe_write_csv(polish_species_richness_by_order, rich_order_file)

  fig3_path <- file.path(ctx$dirs$figures, "Figure3_polish_species_by_order.png")
  p3 <- ggplot2::ggplot(polish_species_richness_by_order,
                        ggplot2::aes(x = reorder(order, -n_species), y = n_species)) +
    ggplot2::geom_col(fill = "#2c7fb8") +
    ggplot2::labs(
      title = "Taxonomic composition of the Polish Eumycetozoa",
      subtitle = "Number of species recorded in Poland per order",
      x = "Order",
      y = "Number of species"
    ) +
    ggplot2::theme_minimal() +
    ggplot2::theme(axis.text.x = ggplot2::element_text(angle = 45, hjust = 1))

  ggplot2::ggsave(filename = fig3_path, plot = p3, width = 160, height = 140, units = "mm", dpi = 300)
  cat("Saved Figure 3: ", rel_path(fig3_path, ctx$project_root), "\n\n", sep = "")

  ctx$polish_species_richness_by_order <- polish_species_richness_by_order
  ctx
}


## ============================================================
## SECTION 5 – CANDIDATE SPECIES (NO MODELLING YET)
## ============================================================

section5_candidates <- function(ctx) {
  cat("============================================================\n")
  cat("SECTION 5 – Candidate species identification and ecology (no modelling)\n")
  cat("============================================================\n\n")

  require_packages(c("dplyr", "readr", "stringr", "tidyr"))

  if (is.null(ctx$dat_all)) {
    dat_all_file <- file.path(ctx$dirs$other, "Data_cleaned.csv")
    if (!file.exists(dat_all_file)) stop("Cleaned dataset not found. Run Section 2 first.")
    ctx$dat_all <- readr::read_csv(dat_all_file, show_col_types = FALSE)
  }
  if (is.null(ctx$polish_species_list)) {
    sp_file <- file.path(ctx$dirs$tables, "polish_species_list.csv")
    if (!file.exists(sp_file)) stop("polish_species_list.csv not found. Run Section 2 first.")
    ctx$polish_species_list <- readr::read_csv(sp_file, show_col_types = FALSE)
  }

  dat_all <- ctx$dat_all
  polish_species_list <- ctx$polish_species_list

  required_cols_all <- c("order", "genus", "species", "scientificName", "country", "associatedReferences")
  missing_cols_all <- setdiff(required_cols_all, names(dat_all))
  if (length(missing_cols_all) > 0L) {
    stop("Required columns missing in full dataset: ", paste(missing_cols_all, collapse = ", "), ".")
  }

  cat("5.1 Identifying candidate species...\n")
  all_species_list <- dat_all %>%
    dplyr::filter(!is.na(scientificName)) %>%
    dplyr::distinct(order, genus, species, scientificName) %>%
    dplyr::arrange(order, genus, species, scientificName)

  polish_species_vec <- unique(polish_species_list$scientificName)

  candidate_species_list <- all_species_list %>%
    dplyr::filter(!(scientificName %in% polish_species_vec))

  cat("Distinct species in full dataset: ", nrow(all_species_list), "\n", sep = "")
  cat("Candidate species (not recorded in Poland): ", nrow(candidate_species_list), "\n\n", sep = "")

  candidate_countries <- dat_all %>%
    dplyr::filter(scientificName %in% candidate_species_list$scientificName) %>%
    dplyr::filter(!is.na(country), country != "") %>%
    dplyr::group_by(scientificName) %>%
    dplyr::summarise(countries_present = paste(sort(unique(country)), collapse = "; "), .groups = "drop")

  candidates_initial <- candidate_species_list %>%
    dplyr::left_join(candidate_countries, by = "scientificName") %>%
    dplyr::arrange(order, genus, species, scientificName)

  candidates_initial_file <- file.path(ctx$dirs$tables, "candidates_initial.csv")
  safe_write_csv(candidates_initial, candidates_initial_file)
  cat("Saved candidates_initial: ", rel_path(candidates_initial_file, ctx$project_root), "\n\n", sep = "")

  cat("5.2 Aggregating references for candidate species...\n")
  dat_candidates_records <- dat_all %>%
    dplyr::filter(scientificName %in% candidates_initial$scientificName)

  dat_candidates_file <- file.path(ctx$dirs$other, "candidate_records_all_countries.csv")
  safe_write_csv(dat_candidates_records, dat_candidates_file)
  cat("Saved candidate records: ", rel_path(dat_candidates_file, ctx$project_root), "\n\n", sep = "")

  candidates_refs <- dat_candidates_records %>%
    dplyr::group_by(scientificName) %>%
    dplyr::summarise(
      associated_references_all = {
        vals <- associatedReferences
        vals <- vals[!is.na(vals)]
        vals <- stringr::str_squish(vals)
        vals <- vals[vals != ""]
        vals <- unique(vals)
        if (length(vals) == 0L) NA_character_ else paste(vals, collapse = "; ")
      },
      .groups = "drop"
    )

  candidates_with_refs <- candidates_initial %>%
    dplyr::left_join(candidates_refs, by = "scientificName")

  candidates_with_refs_file <- file.path(ctx$dirs$tables, "candidates_with_references.csv")
  safe_write_csv(candidates_with_refs, candidates_with_refs_file)
  cat("Saved candidates_with_references: ", rel_path(candidates_with_refs_file, ctx$project_root), "\n\n", sep = "")

  cat("5.3 Aggregating macrohabitat and substrate information...\n")
  habitat_candidates <- c("forestTypeDetailed", "forestType", "habitat", "habitatDescription", "macrohabitat")
  substrate_candidates <- c("microhabitat", "substrateCategory", "substrate", "substrate_type")

  habitat_cols <- intersect(unique(habitat_candidates), names(dat_candidates_records))
  substrate_cols <- intersect(unique(substrate_candidates), names(dat_candidates_records))

  if (length(habitat_cols) > 0L) {
    macrohabitat_per_species <- dat_candidates_records %>%
      dplyr::select(scientificName, dplyr::all_of(habitat_cols)) %>%
      tidyr::pivot_longer(cols = -scientificName, values_to = "habitat_value") %>%
      dplyr::filter(!is.na(habitat_value), habitat_value != "") %>%
      dplyr::distinct(scientificName, habitat_value) %>%
      dplyr::group_by(scientificName) %>%
      dplyr::summarise(macrohabitat_raw = paste(sort(unique(habitat_value)), collapse = "; "), .groups = "drop")
  } else {
    macrohabitat_per_species <- dat_candidates_records %>%
      dplyr::distinct(scientificName) %>%
      dplyr::mutate(macrohabitat_raw = NA_character_)
  }

  if (length(substrate_cols) > 0L) {
    substrate_per_species <- dat_candidates_records %>%
      dplyr::select(scientificName, dplyr::all_of(substrate_cols)) %>%
      tidyr::pivot_longer(cols = -scientificName, values_to = "substrate_value") %>%
      dplyr::filter(!is.na(substrate_value), substrate_value != "") %>%
      dplyr::distinct(scientificName, substrate_value) %>%
      dplyr::group_by(scientificName) %>%
      dplyr::summarise(substrate_raw = paste(sort(unique(substrate_value)), collapse = "; "), .groups = "drop")
  } else {
    substrate_per_species <- dat_candidates_records %>%
      dplyr::distinct(scientificName) %>%
      dplyr::mutate(substrate_raw = NA_character_)
  }

  candidates_ecology <- candidates_with_refs %>%
    dplyr::left_join(macrohabitat_per_species, by = "scientificName") %>%
    dplyr::left_join(substrate_per_species, by = "scientificName") %>%
    dplyr::arrange(order, genus, species, scientificName)

  candidates_ecology_file <- file.path(ctx$dirs$tables, "candidates_with_ecology.csv")
  safe_write_csv(candidates_ecology, candidates_ecology_file)
  cat("Saved candidates_with_ecology: ", rel_path(candidates_ecology_file, ctx$project_root), "\n\n", sep = "")

  ctx$candidates_initial <- candidates_initial
  ctx$dat_candidates_records <- dat_candidates_records
  ctx$candidates_ecology <- candidates_ecology
  ctx
}


## ============================================================
## SECTION 6 – ENVIRONMENTAL PREDICTORS + SDM PREPARATION
## ============================================================

run_section6 <- function(ctx,
                         min_occurrences = SDM_MIN_OCCURRENCES_SECTION6,
                         max_background  = SDM_MAX_BACKGROUND_SECTION6,
                         buffer_degrees  = SDM_BUFFER_DEGREES_SECTION6) {
  cat("============================================================\n")
  cat("SECTION 6 – Environmental predictors and SDM preparation (6.1–6.4)\n")
  cat("============================================================\n\n")

  require_packages(c("terra", "dplyr", "readr", "stringr"))
  terra::terraOptions(progress = 1)

  dat_candidates_file <- file.path(ctx$dirs$other, "candidate_records_all_countries.csv")
  if (!file.exists(dat_candidates_file)) stop("candidate_records_all_countries.csv not found. Run Section 5 first.")
  dat_candidates_records <- readr::read_csv(dat_candidates_file, show_col_types = FALSE)

  dat_all_file <- file.path(ctx$dirs$other, "Data_cleaned.csv")
  if (!file.exists(dat_all_file)) stop("Data_cleaned.csv not found. Run Section 2 first.")
  dat_all <- readr::read_csv(dat_all_file, show_col_types = FALSE)

  if (!all(c("decimalLatitude", "decimalLongitude") %in% names(dat_candidates_records))) {
    stop("Candidate records must contain decimalLatitude and decimalLongitude.")
  }

  dat_candidates_xy <- dat_candidates_records %>%
    dplyr::filter(!is.na(decimalLatitude), !is.na(decimalLongitude))

  cat("Candidate records with valid coordinates: ", nrow(dat_candidates_xy), "\n\n", sep = "")
  if (nrow(dat_candidates_xy) == 0L) stop("No candidate records with valid coordinates.")

  cat("6.1 Loading / creating the raw environmental raster stack...\n")
  env_stack_raw_file <- file.path(ctx$dirs$other, "env_stack_raw.tif")
  env_stack_raw <- NULL

  if (file.exists(env_stack_raw_file)) {
    cat("Found env_stack_raw.tif at: ", rel_path(env_stack_raw_file, ctx$project_root), "\n", sep = "")
    env_stack_raw <- terra::rast(env_stack_raw_file)
  } else {
    cat("env_stack_raw.tif not found. Attempting WorldClim download via 'geodata'...\n\n")
    if (!requireNamespace("geodata", quietly = TRUE)) {
      stop(
        "env_stack_raw.tif is missing and package 'geodata' is not installed.\n",
        "Either install geodata (install.packages('geodata')) OR provide env_stack_raw.tif in outputs/other/."
      )
    }
    suppressPackageStartupMessages(library(geodata))
    cat("Downloading WorldClim 2.1 bioclim variables (10 arc-min)...\n")
    bioclim <- geodata::worldclim_global(var = "bio", res = 10, path = ctx$dirs$other, version = "2.1")

    env_stack_raw <- if (inherits(bioclim, "SpatRaster")) bioclim else terra::rast(bioclim)

    cat("Attempting to save env_stack_raw.tif...\n")
    try({ terra::writeRaster(env_stack_raw, env_stack_raw_file, overwrite = TRUE) }, silent = TRUE)

    if (file.exists(env_stack_raw_file)) {
      cat("Saved env_stack_raw.tif to: ", rel_path(env_stack_raw_file, ctx$project_root), "\n\n", sep = "")
    } else {
      cat("Warning: could not write env_stack_raw.tif. Proceeding in-memory.\n\n")
    }
  }

  if (is.null(env_stack_raw) || terra::nlyr(env_stack_raw) == 0L) {
    stop("env_stack_raw is empty; cannot proceed.")
  }

  cat("6.2 Defining modelling extent and cropping...\n")
  lon_min <- min(dat_candidates_xy$decimalLongitude, na.rm = TRUE) - buffer_degrees
  lon_max <- max(dat_candidates_xy$decimalLongitude, na.rm = TRUE) + buffer_degrees
  lat_min <- min(dat_candidates_xy$decimalLatitude,  na.rm = TRUE) - buffer_degrees
  lat_max <- max(dat_candidates_xy$decimalLatitude,  na.rm = TRUE) + buffer_degrees
  ext_modelling <- terra::ext(lon_min, lon_max, lat_min, lat_max)

  cat("Modelling extent (buffer ±", buffer_degrees, "°):\n", sep = "")
  print(ext_modelling); cat("\n")

  env_stack_cee <- terra::crop(env_stack_raw, ext_modelling)
  if (is.null(env_stack_cee) || terra::nlyr(env_stack_cee) == 0L) {
    stop("Cropping resulted in an empty stack; check overlap between rasters and occurrences.")
  }

  env_stack_cee_file <- file.path(ctx$dirs$other, "env_stack_cee.tif")
  try({ terra::writeRaster(env_stack_cee, env_stack_cee_file, overwrite = TRUE) }, silent = TRUE)
  cat("Cropped stack intended for: ", rel_path(env_stack_cee_file, ctx$project_root), "\n\n", sep = "")

  cat("6.3 Reducing collinearity among predictors...\n")
  set.seed(ctx$seed)
  n_cells  <- terra::ncell(env_stack_cee)
  n_sample <- min(10000L, n_cells)

  cat("Sampling up to ", n_sample, " cells for correlation analysis...\n", sep = "")
  env_sample <- terra::spatSample(env_stack_cee, size = n_sample, method = "random", na.rm = TRUE, as.data.frame = TRUE)
  cat("Sample size used: ", nrow(env_sample), "\n\n", sep = "")

  if (nrow(env_sample) < 10L) stop("Too few sampled cells with complete data.")

  cor_matrix <- stats::cor(env_sample, use = "complete.obs")

  var_names     <- colnames(cor_matrix)
  selected_vars <- var_names
  threshold     <- 0.7

  repeat {
    if (length(selected_vars) <= 1L) break
    sub_cor <- cor_matrix[selected_vars, selected_vars, drop = FALSE]
    diag(sub_cor) <- 0
    max_cor <- max(abs(sub_cor))
    if (max_cor <= threshold) break

    mean_abs_cor <- rowMeans(abs(sub_cor))
    var_to_drop  <- names(which.max(mean_abs_cor))
    cat("Dropping variable '", var_to_drop, "' (high mean |r|).\n", sep = "")
    selected_vars <- setdiff(selected_vars, var_to_drop)
  }

  cat("\nPredictors retained (|r| ≤ ", threshold, "):\n", sep = "")
  print(selected_vars); cat("\n")

  env_stack_sel <- env_stack_cee[[selected_vars]]
  env_stack_sel_file <- file.path(ctx$dirs$other, "env_stack_selected.tif")
  try({ terra::writeRaster(env_stack_sel, env_stack_sel_file, overwrite = TRUE) }, silent = TRUE)

  if (file.exists(env_stack_sel_file)) {
    cat("Saved selected predictor stack: ", rel_path(env_stack_sel_file, ctx$project_root), "\n\n", sep = "")
  } else {
    cat("Warning: could not write env_stack_selected.tif; later sections expect this file.\n\n")
  }

  cat("6.4 Target-group background + modelled species list...\n")

  if (!all(c("decimalLatitude", "decimalLongitude") %in% names(dat_all))) {
    stop("Full dataset must contain decimalLatitude/decimalLongitude for background sampling.")
  }

  dat_all_xy <- dat_all %>%
    dplyr::filter(!is.na(decimalLatitude), !is.na(decimalLongitude))

  ext_sel <- terra::ext(env_stack_sel)
  dat_all_xy <- dat_all_xy %>%
    dplyr::filter(
      decimalLongitude >= ext_sel$xmin,
      decimalLongitude <= ext_sel$xmax,
      decimalLatitude  >= ext_sel$ymin,
      decimalLatitude  <= ext_sel$ymax
    )

  if (nrow(dat_all_xy) == 0L) stop("No records fall within env_stack_selected extent.")

  dat_all_xy_unique <- dat_all_xy %>% dplyr::distinct(decimalLongitude, decimalLatitude)
  n_background <- min(max_background, nrow(dat_all_xy_unique))

  set.seed(ctx$seed)
  bg_idx <- sample(seq_len(nrow(dat_all_xy_unique)), size = n_background)
  background_coords <- dat_all_xy_unique[bg_idx, , drop = FALSE]

  bg_vals <- terra::extract(env_stack_sel, cbind(background_coords$decimalLongitude, background_coords$decimalLatitude))
  if ("ID" %in% names(bg_vals)) bg_vals <- bg_vals[, setdiff(names(bg_vals), "ID"), drop = FALSE]

  background_points <- cbind(
    background_id = seq_len(nrow(background_coords)),
    longitude     = background_coords$decimalLongitude,
    latitude      = background_coords$decimalLatitude,
    bg_vals
  )
  background_points <- background_points[stats::complete.cases(background_points), , drop = FALSE]

  background_file <- file.path(ctx$dirs$other, "background_points.csv")
  safe_write_csv(as.data.frame(background_points), background_file)
  cat("Saved background points: ", rel_path(background_file, ctx$project_root), "\n\n", sep = "")

  cat("Building modelled species list...\n")
  required_candidate_cols <- c("scientificName", "order", "genus", "decimalLatitude", "decimalLongitude")
  missing_cand <- setdiff(required_candidate_cols, names(dat_candidates_records))
  if (length(missing_cand) > 0L) stop("Candidate records missing required columns: ", paste(missing_cand, collapse = ", "), ".")

  dat_candidates_xy2 <- dat_candidates_records %>%
    dplyr::filter(!is.na(decimalLatitude), !is.na(decimalLongitude)) %>%
    dplyr::mutate(coord_pair = paste(round(decimalLongitude, 5), round(decimalLatitude, 5)))

  species_occ_counts <- dat_candidates_xy2 %>%
    dplyr::group_by(scientificName, order, genus) %>%
    dplyr::summarise(n_occurrences = dplyr::n_distinct(coord_pair), .groups = "drop")

  cat("Summary of unique occurrences per candidate species:\n")
  print(summary(species_occ_counts$n_occurrences)); cat("\n")

  modelled_species_list <- species_occ_counts %>%
    dplyr::mutate(use_for_SDM = n_occurrences >= min_occurrences) %>%
    dplyr::arrange(dplyr::desc(use_for_SDM), dplyr::desc(n_occurrences))

  cat("Minimum occurrences for SDM (Section 6 flag): ", min_occurrences, "\n", sep = "")
  cat("Number of species flagged use_for_SDM == TRUE: ", sum(modelled_species_list$use_for_SDM), "\n\n", sep = "")

  modelled_species_file <- file.path(ctx$dirs$tables, "modelled_species_list.csv")
  safe_write_csv(modelled_species_list, modelled_species_file)
  cat("Saved modelled species list: ", rel_path(modelled_species_file, ctx$project_root), "\n\n", sep = "")

  cat("SECTION 6 completed.\n\n")
  invisible(TRUE)
}


## ============================================================
## SECTION 7 – SDM FITTING & EVALUATION (MAXENT-TYPE)
## ============================================================

run_section7 <- function(ctx,
                         k_folds = SDM_K_FOLDS_SECTION7,
                         min_occurrences = SDM_MIN_OCCURRENCES_SECTION7,
                         max_bg_per_sp = SDM_MAX_BG_PER_SPECIES_7) {
  cat("============================================================\n")
  cat("SECTION 7 – SDM fitting and evaluation (MaxEnt-type; maxnet)\n")
  cat("============================================================\n\n")

  require_packages(c("terra", "dplyr", "readr", "maxnet", "ggplot2"))
  terra::terraOptions(progress = 1)

  has_ecospat <- requireNamespace("ecospat", quietly = TRUE)
  if (has_ecospat) suppressPackageStartupMessages(library(ecospat))

  calc_boyce <- function(pred_presence, pred_all) {
    if (!has_ecospat) return(NA_real_)
    pred_presence <- as.numeric(pred_presence)
    pred_all      <- as.numeric(pred_all)
    pred_presence <- pred_presence[!is.na(pred_presence)]
    pred_all      <- pred_all[!is.na(pred_all)]
    if (length(pred_presence) < 10L || length(pred_all) < 20L) return(NA_real_)
    tryCatch({
      res <- ecospat::ecospat.boyce(
        fit      = pred_all,
        obs      = pred_presence,
        nclass   = 0,
        window.w = "default",
        res      = 100,
        PEplot   = FALSE
      )
      if (!is.null(res$Spearman.cor)) as.numeric(res$Spearman.cor) else NA_real_
    }, error = function(e) NA_real_)
  }

  dat_candidates_file <- file.path(ctx$dirs$other, "candidate_records_all_countries.csv")
  env_stack_sel_file  <- file.path(ctx$dirs$other, "env_stack_selected.tif")
  background_file     <- file.path(ctx$dirs$other, "background_points.csv")
  modelled_species_file <- file.path(ctx$dirs$tables, "modelled_species_list.csv")

  if (!file.exists(dat_candidates_file)) stop("Candidate records not found. Run Section 5.")
  if (!file.exists(env_stack_sel_file))  stop("env_stack_selected.tif not found. Run Section 6.")
  if (!file.exists(background_file))     stop("background_points.csv not found. Run Section 6.")
  if (!file.exists(modelled_species_file)) stop("modelled_species_list.csv not found. Run Section 6.")

  dat_candidates_records <- readr::read_csv(dat_candidates_file, show_col_types = FALSE)
  env_stack_sel <- terra::rast(env_stack_sel_file)
  predictor_names <- names(env_stack_sel)

  background_points_raw <- readr::read_csv(background_file, show_col_types = FALSE)
  if (!all(c("longitude", "latitude") %in% names(background_points_raw))) {
    stop("background_points.csv must contain longitude and latitude columns (as written by Section 6).")
  }

  cat("Re-extracting environmental values for background points...\n")
  bg_vals <- terra::extract(env_stack_sel, cbind(background_points_raw$longitude, background_points_raw$latitude))
  if ("ID" %in% names(bg_vals)) bg_vals <- bg_vals[, setdiff(names(bg_vals), "ID"), drop = FALSE]
  background_points <- cbind(background_points_raw[, c("longitude", "latitude"), drop = FALSE], bg_vals)
  background_points <- background_points[stats::complete.cases(background_points[, predictor_names, drop = FALSE]), , drop = FALSE]
  cat("Background points with complete env data: ", nrow(background_points), "\n\n", sep = "")

  modelled_species_list <- readr::read_csv(modelled_species_file, show_col_types = FALSE)
  if (!all(c("scientificName", "order", "genus", "n_occurrences") %in% names(modelled_species_list))) {
    stop("modelled_species_list.csv must contain: scientificName, order, genus, n_occurrences.")
  }

  sp_to_model <- modelled_species_list %>%
    dplyr::filter(n_occurrences >= min_occurrences) %>%
    dplyr::arrange(dplyr::desc(n_occurrences))

  if (nrow(sp_to_model) == 0L) stop("No species fulfil n_occurrences >= ", min_occurrences, ".")

  cat("Species selected for SDM (n_occurrences ≥ ", min_occurrences, "): ", nrow(sp_to_model), "\n\n", sep = "")

  perf_list    <- list()
  models_final <- list()
  set.seed(ctx$seed)

  cat("------------------------------------------------------------\n")
  cat("7.1 Per-species preparation and cross-validation\n")
  cat("------------------------------------------------------------\n\n")

  for (i in seq_len(nrow(sp_to_model))) {
    sp_row   <- sp_to_model[i, ]
    sp_name  <- sp_row$scientificName
    sp_order <- sp_row$order
    sp_genus <- sp_row$genus

    cat("------------------------------------------------------------\n")
    cat("Species ", i, " / ", nrow(sp_to_model), ": ", sp_name, "\n", sep = "")
    cat("Order: ", sp_order, " | Genus: ", sp_genus, "\n", sep = "")
    cat("------------------------------------------------------------\n")

    sp_records <- dat_candidates_records %>%
      dplyr::filter(scientificName == sp_name) %>%
      dplyr::filter(!is.na(decimalLatitude), !is.na(decimalLongitude)) %>%
      dplyr::mutate(coord_pair = paste(round(decimalLongitude, 5), round(decimalLatitude, 5))) %>%
      dplyr::distinct(coord_pair, .keep_all = TRUE)

    cat("Unique occurrence locations after deduplication: ", nrow(sp_records), "\n", sep = "")

    if (nrow(sp_records) < min_occurrences) {
      cat("Skipping (too few unique occurrences).\n\n")
      next
    }

    pres_coords <- cbind(sp_records$decimalLongitude, sp_records$decimalLatitude)
    pres_env <- terra::extract(env_stack_sel, pres_coords)
    if ("ID" %in% colnames(pres_env)) pres_env <- pres_env[, setdiff(colnames(pres_env), "ID"), drop = FALSE]
    keep <- stats::complete.cases(pres_env)
    pres_env <- pres_env[keep, , drop = FALSE]

    if (nrow(pres_env) < min_occurrences) {
      cat("Skipping (too few occurrences with complete env data).\n\n")
      next
    }

    pres_env_df <- as.data.frame(pres_env[, predictor_names, drop = FALSE])
    bg_env_df   <- background_points[, predictor_names, drop = FALSE]

    if (!is.null(max_bg_per_sp) && nrow(bg_env_df) > max_bg_per_sp) {
      bg_idx <- sample(seq_len(nrow(bg_env_df)), size = max_bg_per_sp)
      bg_env_df <- bg_env_df[bg_idx, , drop = FALSE]
    }

    n_pres <- nrow(pres_env_df)
    k_use  <- min(k_folds, n_pres)
    if (k_use < 2L) {
      cat("Skipping (k-fold CV not possible).\n\n")
      next
    }

    pres_folds <- sample(rep(1:k_use, length.out = n_pres))
    bg_folds   <- sample(rep(1:k_use, length.out = nrow(bg_env_df)))

    auc_values   <- numeric(k_use)
    boyce_values <- numeric(k_use)

    for (fold in seq_len(k_use)) {
      cat(" Fold ", fold, " / ", k_use, "...\n", sep = "")

      pres_train <- pres_env_df[pres_folds != fold, , drop = FALSE]
      pres_test  <- pres_env_df[pres_folds == fold, , drop = FALSE]
      bg_train   <- bg_env_df[bg_folds != fold, , drop = FALSE]
      bg_test    <- bg_env_df[bg_folds == fold, , drop = FALSE]

      y_train <- c(rep(1, nrow(pres_train)), rep(0, nrow(bg_train)))
      x_train <- rbind(pres_train, bg_train)

      y_test <- c(rep(1, nrow(pres_test)), rep(0, nrow(bg_test)))
      x_test <- rbind(pres_test, bg_test)

      p_train <- as.numeric(y_train == 1)
      f <- maxnet::maxnet.formula(p_train, data = x_train, classes = "lqph")
      m <- maxnet::maxnet(p = p_train, data = x_train, f = f)

      pred_test <- as.numeric(stats::predict(m, x_test, type = "logistic"))
      pred_pres <- pred_test[seq_len(nrow(pres_test))]
      pred_bg   <- pred_test[-seq_len(nrow(pres_test))]

      auc_values[fold] <- calc_auc(pred_pres, pred_bg)
      boyce_values[fold] <- calc_boyce(pred_presence = pred_pres, pred_all = c(pred_pres, pred_bg))

      cat("  AUC = ", sprintf("%.3f", auc_values[fold]),
          " | Boyce = ", ifelse(is.na(boyce_values[fold]), "NA", sprintf("%.3f", boyce_values[fold])),
          "\n", sep = "")
    }

    auc_mean   <- mean(auc_values, na.rm = TRUE)
    auc_sd     <- stats::sd(auc_values, na.rm = TRUE)
    boyce_mean <- mean(boyce_values, na.rm = TRUE)
    boyce_sd   <- stats::sd(boyce_values, na.rm = TRUE)

    cat("\n Cross-validated performance:\n")
    cat("  Mean AUC   = ", sprintf("%.3f", auc_mean),  " (SD = ", ifelse(is.na(auc_sd), "NA", sprintf("%.3f", auc_sd)), ")\n", sep = "")
    cat("  Mean Boyce = ", ifelse(is.na(boyce_mean), "NA", sprintf("%.3f", boyce_mean)),
        " (SD = ", ifelse(is.na(boyce_sd), "NA", sprintf("%.3f", boyce_sd)), ")\n\n", sep = "")

    perf_list[[sp_name]] <- data.frame(
      scientificName = sp_name,
      order          = sp_order,
      genus          = sp_genus,
      n_occurrences  = n_pres,
      k_folds        = k_use,
      auc_mean       = auc_mean,
      auc_sd         = auc_sd,
      boyce_mean     = boyce_mean,
      boyce_sd       = boyce_sd,
      stringsAsFactors = FALSE
    )

    cat("Fitting final model using all occurrences + background...\n")
    y_all <- c(rep(1, nrow(pres_env_df)), rep(0, nrow(bg_env_df)))
    x_all <- rbind(pres_env_df, bg_env_df)
    p_all <- as.numeric(y_all == 1)
    f_all <- maxnet::maxnet.formula(p_all, data = x_all, classes = "lqph")
    model_final <- maxnet::maxnet(p = p_all, data = x_all, f = f_all)

    models_final[[sp_name]] <- model_final

    model_file <- file.path(ctx$dirs$other, paste0("model_", clean_species_name(sp_name), ".rds"))
    saveRDS(model_final, file = model_file)
    cat("Saved final model: ", rel_path(model_file, ctx$project_root), "\n\n", sep = "")
  }

  cat("------------------------------------------------------------\n")
  cat("7.2 Summary tables and diagnostic figures\n")
  cat("------------------------------------------------------------\n\n")

  if (length(perf_list) == 0L) stop("No species were successfully modelled in Section 7.")

  model_performance <- dplyr::bind_rows(perf_list)
  performance_file  <- file.path(ctx$dirs$tables, "model_performance.csv")
  safe_write_csv(model_performance, performance_file)
  cat("Saved model performance: ", rel_path(performance_file, ctx$project_root), "\n\n", sep = "")

  models_final_file <- file.path(ctx$dirs$other, "models_final_list.rds")
  saveRDS(models_final, file = models_final_file)
  cat("Saved model list: ", rel_path(models_final_file, ctx$project_root), "\n\n", sep = "")

  fig_occ <- file.path(ctx$dirs$figures, "Figure7_1_n_occurrences_modelled_species.png")
  p_occ <- ggplot2::ggplot(model_performance, ggplot2::aes(x = n_occurrences)) +
    ggplot2::geom_histogram(bins = 30, colour = "black", fill = "grey80") +
    ggplot2::labs(
      title = "Number of occurrence records per modelled species",
      x     = "Number of unique occurrences used for SDM",
      y     = "Number of species"
    ) +
    ggplot2::theme_minimal()
  ggplot2::ggsave(fig_occ, p_occ, width = 160, height = 120, units = "mm", dpi = 300)

  fig_auc <- file.path(ctx$dirs$figures, "Figure7_2_auc_distribution_modelled_species.png")
  p_auc <- ggplot2::ggplot(model_performance, ggplot2::aes(x = auc_mean)) +
    ggplot2::geom_histogram(bins = 30, colour = "black", fill = "grey80") +
    ggplot2::labs(
      title = "Distribution of mean AUC across modelled species",
      x     = "Mean AUC",
      y     = "Number of species"
    ) +
    ggplot2::theme_minimal()
  ggplot2::ggsave(fig_auc, p_auc, width = 160, height = 120, units = "mm", dpi = 300)

  fig_auc_occ <- file.path(ctx$dirs$figures, "Figure7_3_auc_vs_n_occurrences.png")
  p_auc_occ <- ggplot2::ggplot(model_performance, ggplot2::aes(x = n_occurrences, y = auc_mean)) +
    ggplot2::geom_point(size = 1.5) +
    ggplot2::geom_smooth(method = "loess", se = TRUE) +
    ggplot2::labs(
      title = "Relationship between sample size and model discrimination",
      x     = "Number of unique occurrences used for SDM",
      y     = "Mean AUC"
    ) +
    ggplot2::theme_minimal()
  ggplot2::ggsave(fig_auc_occ, p_auc_occ, width = 160, height = 120, units = "mm", dpi = 300)

  cat("SECTION 7 completed.\n\n")
  invisible(TRUE)
}


## ============================================================
## SECTION 8 – PREDICTION TO POLAND + FINAL SYNTHESIS
## ============================================================

run_section8 <- function(ctx,
                         prediction_type      = PREDICTION_TYPE_SECTION8,
                         presence_threshold_q = PRESENCE_THRESHOLD_Q_SECTION8,
                         n_species_maps       = N_SPECIES_MAPS_SECTION8) {
  cat("============================================================\n")
  cat("SECTION 8 – Prediction to Poland and final synthesis\n")
  cat("============================================================\n\n")

  require_packages(c(
    "terra", "sf", "dplyr", "readr", "ggplot2",
    "tidyr", "stringr", "rnaturalearth", "rnaturalearthdata"
  ))
  terra::terraOptions(progress = 1)

  env_stack_sel_file <- file.path(ctx$dirs$other, "env_stack_selected.tif")
  models_final_file  <- file.path(ctx$dirs$other, "models_final_list.rds")
  dat_candidates_file <- file.path(ctx$dirs$other, "candidate_records_all_countries.csv")
  model_perf_file    <- file.path(ctx$dirs$tables, "model_performance.csv")
  candidates_ecol_file <- file.path(ctx$dirs$tables, "candidates_with_ecology.csv")
  table1_file        <- file.path(ctx$dirs$tables, "Table1_polish_checklist.csv")

  if (!file.exists(env_stack_sel_file)) stop("env_stack_selected.tif not found. Run Section 6.")
  if (!file.exists(models_final_file))  stop("models_final_list.rds not found. Run Section 7.")
  if (!file.exists(dat_candidates_file)) stop("Candidate records not found. Run Section 5.")
  if (!file.exists(model_perf_file))    stop("model_performance.csv not found. Run Section 7.")
  if (!file.exists(candidates_ecol_file)) stop("candidates_with_ecology.csv not found. Run Section 5.")
  if (!file.exists(table1_file))        stop("Table1_polish_checklist.csv not found. Run Section 3.")

  env_stack_sel <- terra::rast(env_stack_sel_file)
  models_final  <- readRDS(models_final_file)
  if (length(models_final) == 0L) stop("No models found in models_final_list.rds.")

  dat_candidates_records <- readr::read_csv(dat_candidates_file, show_col_types = FALSE)
  model_performance <- readr::read_csv(model_perf_file, show_col_types = FALSE)
  candidates_ecology <- readr::read_csv(candidates_ecol_file, show_col_types = FALSE)
  table1_poland <- readr::read_csv(table1_file, show_col_types = FALSE)

  cat("8.1 Poland polygon and voivodeships...\n")

  poland_poly_file <- file.path(ctx$dirs$other, "poland_polygon_wgs84.gpkg")
  if (file.exists(poland_poly_file)) {
    poland_wgs84 <- sf::st_read(poland_poly_file, quiet = TRUE)
  } else {
    poland_wgs84 <- rnaturalearth::ne_countries(country = "Poland", scale = "medium", returnclass = "sf")
    poland_wgs84 <- tryCatch(sf::st_make_valid(poland_wgs84), error = function(e) poland_wgs84)
    sf::st_write(poland_wgs84, poland_poly_file, quiet = TRUE)
  }
  if (is.na(sf::st_crs(poland_wgs84)$epsg) || sf::st_crs(poland_wgs84)$epsg != 4326) {
    poland_wgs84 <- sf::st_transform(poland_wgs84, 4326)
  }
  poland_wgs84 <- tryCatch(sf::st_make_valid(poland_wgs84), error = function(e) poland_wgs84)
  poland_bbox  <- sf::st_bbox(poland_wgs84)
  poland_vect  <- terra::vect(poland_wgs84)

  regions_file <- file.path(ctx$dirs$other, "polish_regions_wgs84.gpkg")
  if (file.exists(regions_file)) {
    polish_regions <- sf::st_read(regions_file, quiet = TRUE)
  } else {
    polish_regions <- rnaturalearth::ne_states(country = "Poland", returnclass = "sf")
    polish_regions <- tryCatch(sf::st_make_valid(polish_regions), error = function(e) polish_regions)
    sf::st_write(polish_regions, regions_file, quiet = TRUE)
  }
  if (is.na(sf::st_crs(polish_regions)$epsg) || sf::st_crs(polish_regions)$epsg != 4326) {
    polish_regions <- sf::st_transform(polish_regions, 4326)
  }
  polish_regions <- tryCatch(sf::st_make_valid(polish_regions), error = function(e) polish_regions)

  name_cols <- names(polish_regions)
  name_col  <- if ("name" %in% name_cols) "name" else name_cols[grepl("name", name_cols, ignore.case = TRUE)][1]
  polish_regions$region_name <- polish_regions[[name_col]]
  regions_vect <- terra::vect(polish_regions)

  cat("8.2 Prediction to Poland, metrics, and hotspot...\n\n")

  model_names <- names(models_final)
  poland_suit_list  <- list()
  pred_regions_list <- list()
  hotspot_raster <- NULL

  for (i in seq_along(model_names)) {
    sp_name <- model_names[i]
    model   <- models_final[[i]]
    safe    <- clean_species_name(sp_name)

    cat("------------------------------------------------------------\n")
    cat("Predicting: ", sp_name, "\n", sep = "")
    cat("------------------------------------------------------------\n")

    pred_full <- tryCatch(
      terra::predict(object = env_stack_sel, model = model, type = prediction_type),
      error = function(e) {
        warning("Prediction failed for '", sp_name, "': ", conditionMessage(e))
        return(NULL)
      }
    )
    if (is.null(pred_full)) next
    names(pred_full) <- "suitability"

    pred_pl <- terra::crop(pred_full, poland_vect)
    pred_pl <- terra::mask(pred_pl, poland_vect)
    names(pred_pl) <- "suitability"

    cont_file <- file.path(ctx$dirs$other, paste0("pred_", safe, "_poland_continuous.tif"))
    terra::writeRaster(pred_pl, cont_file, overwrite = TRUE)

    sp_records <- dat_candidates_records %>%
      dplyr::filter(scientificName == sp_name) %>%
      dplyr::filter(!is.na(decimalLongitude), !is.na(decimalLatitude))

    pres_suit <- numeric(0)
    if (nrow(sp_records) > 0L) {
      pres_coords <- cbind(sp_records$decimalLongitude, sp_records$decimalLatitude)
      pres_suit_df <- terra::extract(pred_full, pres_coords)
      if ("ID" %in% names(pres_suit_df)) pres_suit_df <- pres_suit_df[, setdiff(names(pres_suit_df), "ID"), drop = FALSE]
      pres_suit <- as.numeric(pres_suit_df[, 1])
      pres_suit <- pres_suit[!is.na(pres_suit)]
    }

    if (length(pres_suit) >= 5L) {
      thr <- as.numeric(stats::quantile(pres_suit, probs = presence_threshold_q, na.rm = TRUE))
    } else if (length(pres_suit) > 0L) {
      thr <- min(pres_suit, na.rm = TRUE)
    } else {
      thr <- 0.5
    }

    pred_pl_bin <- pred_pl >= thr
    names(pred_pl_bin) <- "suitability_bin"

    bin_file <- file.path(ctx$dirs$other, paste0("pred_", safe, "_poland_binary.tif"))
    terra::writeRaster(pred_pl_bin, bin_file, overwrite = TRUE)

    vals <- terra::values(pred_pl, na.rm = TRUE)
    if (length(vals) == 0L) {
      max_suit <- NA_real_
      mean_suit <- NA_real_
      prop_suitable <- NA_real_
    } else {
      max_suit  <- max(vals)
      mean_suit <- mean(vals)
      bin_vals  <- terra::values(pred_pl_bin, na.rm = TRUE)
      prop_suitable <- if (length(bin_vals) == 0L) NA_real_ else mean(as.integer(bin_vals))
    }

    poland_suit_list[[sp_name]] <- data.frame(
      scientificName        = sp_name,
      max_suitability_PL    = max_suit,
      mean_suitability_PL   = mean_suit,
      prop_area_suitable_PL = prop_suitable,
      stringsAsFactors      = FALSE
    )

    reg_mean_df <- terra::extract(pred_pl, regions_vect, fun = mean, na.rm = TRUE)
    reg_bin_df  <- terra::extract(pred_pl_bin, regions_vect, fun = mean, na.rm = TRUE)

    reg_stats <- data.frame(
      region_name               = polish_regions$region_name,
      mean_suit_region          = reg_mean_df[, 2],
      prop_area_suitable_region = reg_bin_df[, 2],
      stringsAsFactors          = FALSE
    )
    reg_stats <- reg_stats[!is.na(reg_stats$mean_suit_region), , drop = FALSE]

    top_regions_label <- NA_character_
    if (nrow(reg_stats) > 0L) {
      reg_ordered <- reg_stats[order(-reg_stats$prop_area_suitable_region, -reg_stats$mean_suit_region), , drop = FALSE]
      top_regions <- head(reg_ordered$region_name, 3)
      top_regions_label <- paste(top_regions, collapse = "; ")
    }

    pred_regions_list[[sp_name]] <- data.frame(
      scientificName = sp_name,
      top_regions_PL = top_regions_label,
      stringsAsFactors = FALSE
    )

    hotspot_raster <- if (is.null(hotspot_raster)) pred_pl else hotspot_raster + pred_pl

    cat(" Saved prediction rasters for ", sp_name, "\n", sep = "")
    cat("  continuous: ", rel_path(cont_file, ctx$project_root), "\n", sep = "")
    cat("  binary:      ", rel_path(bin_file,  ctx$project_root), "\n\n", sep = "")
  }

  if (length(poland_suit_list) == 0L) stop("No species successfully predicted in Poland.")

  poland_suitability_summary <- dplyr::bind_rows(poland_suit_list)
  poland_suit_file <- file.path(ctx$dirs$tables, "poland_suitability_summary.csv")
  safe_write_csv(poland_suitability_summary, poland_suit_file)
  cat("Saved Poland suitability summary: ", rel_path(poland_suit_file, ctx$project_root), "\n\n", sep = "")

  predicted_regions_PL <- if (length(pred_regions_list) > 0L) dplyr::bind_rows(pred_regions_list) else {
    data.frame(scientificName = character(0), top_regions_PL = character(0), stringsAsFactors = FALSE)
  }
  pred_regions_file <- file.path(ctx$dirs$tables, "predicted_regions_PL.csv")
  safe_write_csv(predicted_regions_PL, pred_regions_file)
  cat("Saved predicted top regions: ", rel_path(pred_regions_file, ctx$project_root), "\n\n", sep = "")

  hotspot_file <- file.path(ctx$dirs$other, "hotspot_poland_candidate_species.tif")
  terra::writeRaster(hotspot_raster, hotspot_file, overwrite = TRUE)
  cat("Saved hotspot raster: ", rel_path(hotspot_file, ctx$project_root), "\n\n", sep = "")

  cat("8.3 Probability classes...\n")
  perf_suit <- model_performance %>%
    dplyr::select(scientificName, auc_mean) %>%
    dplyr::left_join(poland_suitability_summary, by = "scientificName")

  probability_modelled <- perf_suit %>%
    dplyr::mutate(
      probability_class = dplyr::case_when(
        is.na(auc_mean) ~ "low",
        auc_mean >= 0.80 &
          max_suitability_PL >= 0.60 &
          mean_suitability_PL >= 0.20 &
          prop_area_suitable_PL >= 0.10 ~ "high",
        auc_mean >= 0.70 &
          max_suitability_PL >= 0.40 &
          mean_suitability_PL >= 0.10 &
          prop_area_suitable_PL >= 0.02 ~ "medium",
        TRUE ~ "low"
      ),
      criteria = dplyr::case_when(
        probability_class == "high" ~ "AUC ≥ 0.80, max_PL ≥ 0.60, mean_PL ≥ 0.20, area_PL ≥ 0.10",
        probability_class == "medium" ~ "AUC ≥ 0.70, max_PL ≥ 0.40, mean_PL ≥ 0.10, area_PL ≥ 0.02",
        TRUE ~ "Below medium thresholds or missing metrics"
      )
    )

  probability_classes <- candidates_ecology %>%
    dplyr::select(scientificName) %>%
    dplyr::distinct() %>%
    dplyr::left_join(probability_modelled %>% dplyr::select(scientificName, probability_class, criteria),
                     by = "scientificName") %>%
    dplyr::mutate(probability_class = dplyr::if_else(is.na(probability_class), "not_modelled", probability_class))

  prob_file <- file.path(ctx$dirs$tables, "probability_classes.csv")
  safe_write_csv(probability_classes, prob_file)
  cat("Saved probability classes: ", rel_path(prob_file, ctx$project_root), "\n\n", sep = "")

  cat("8.4 Building Table 2 (candidate species)...\n")
  table2 <- candidates_ecology %>%
    dplyr::left_join(model_performance, by = "scientificName") %>%
    dplyr::left_join(poland_suitability_summary, by = "scientificName") %>%
    dplyr::left_join(predicted_regions_PL, by = "scientificName") %>%
    dplyr::left_join(probability_classes %>% dplyr::select(scientificName, probability_class, criteria), by = "scientificName")

  front_cols <- c(
    "order", "genus", "species", "scientificName",
    "countries_present",
    "macrohabitat_raw", "substrate_raw", "associated_references_all",
    "n_occurrences",
    "auc_mean", "auc_sd",
    "boyce_mean", "boyce_sd",
    "max_suitability_PL", "mean_suitability_PL", "prop_area_suitable_PL",
    "probability_class", "top_regions_PL"
  )
  front_cols <- intersect(front_cols, names(table2))
  other_cols <- setdiff(names(table2), front_cols)
  table2 <- table2[, c(front_cols, other_cols)]

  table2_file <- file.path(ctx$dirs$tables, "Table2_candidate_species.csv")
  safe_write_csv(table2, table2_file)
  cat("Saved Table 2: ", rel_path(table2_file, ctx$project_root), "\n\n", sep = "")

  cat("8.5 Hotspot map (figure)...\n")
  hotspot_polyg <- terra::as.polygons(hotspot_raster, dissolve = FALSE)
  hotspot_sf <- sf::st_as_sf(hotspot_polyg)
  hotspot_sf <- tryCatch(sf::st_make_valid(hotspot_sf), error = function(e) hotspot_sf)

  value_cols <- setdiff(names(hotspot_sf), "geometry")
  hotspot_sf$hotspot <- hotspot_sf[[value_cols[1]]]

  hotspot_clip <- tryCatch(
    suppressWarnings(sf::st_intersection(hotspot_sf, poland_wgs84)),
    error = function(e) NULL
  )

  fig_hotspot <- file.path(ctx$dirs$figures, "Figure8_hotspot_candidate_species_poland.png")
  if (!is.null(hotspot_clip)) {
    p_hotspot <- ggplot2::ggplot() +
      ggplot2::geom_sf(data = hotspot_clip, ggplot2::aes(fill = hotspot), colour = NA) +
      ggplot2::geom_sf(data = poland_wgs84, fill = NA, colour = "black", linewidth = 0.3) +
      ggplot2::scale_fill_viridis_c(option = "magma", direction = -1, name = "Cumulative suitability", na.value = "grey90") +
      ggplot2::coord_sf(
        xlim = c(poland_bbox["xmin"], poland_bbox["xmax"]),
        ylim = c(poland_bbox["ymin"], poland_bbox["ymax"]),
        expand = FALSE
      ) +
      ggplot2::labs(title = "Hotspot of candidate species suitability in Poland",
                    x = "Longitude (°E)", y = "Latitude (°N)") +
      ggplot2::theme_minimal()

    ggplot2::ggsave(fig_hotspot, p_hotspot, width = 160, height = 140, units = "mm", dpi = 300)
    cat("Saved hotspot figure: ", rel_path(fig_hotspot, ctx$project_root), "\n\n", sep = "")
  } else {
    cat("Warning: hotspot map could not be generated.\n\n")
  }

  cat("8.6 Additional summary plots...\n")
  fig_prob <- file.path(ctx$dirs$figures, "Figure8_probability_classes_barplot.png")
  p_prob <- ggplot2::ggplot(
    as.data.frame(table(probability_classes$probability_class)),
    ggplot2::aes(x = Var1, y = Freq)
  ) +
    ggplot2::geom_col() +
    ggplot2::labs(
      title = "Number of candidate species per probability class",
      x = "Probability class",
      y = "Number of species"
    ) +
    ggplot2::theme_minimal()
  ggplot2::ggsave(fig_prob, p_prob, width = 140, height = 100, units = "mm", dpi = 300)

  if (all(c("max_suitability_PL", "mean_suitability_PL") %in% names(poland_suitability_summary))) {
    fig_max_mean <- file.path(ctx$dirs$figures, "Figure8_max_vs_mean_suitability_poland.png")
    p_max_mean <- ggplot2::ggplot(
      poland_suitability_summary,
      ggplot2::aes(x = mean_suitability_PL, y = max_suitability_PL)
    ) +
      ggplot2::geom_point(size = 1.5) +
      ggplot2::labs(
        title = "Maximum vs mean habitat suitability in Poland",
        x = "Mean suitability in Poland",
        y = "Maximum suitability in Poland"
      ) +
      ggplot2::theme_minimal()
    ggplot2::ggsave(fig_max_mean, p_max_mean, width = 160, height = 120, units = "mm", dpi = 300)
  }

  if (all(c("max_suitability_PL", "prop_area_suitable_PL") %in% names(poland_suitability_summary))) {
    fig_max_area <- file.path(ctx$dirs$figures, "Figure8_max_suitability_vs_suitable_area_poland.png")
    p_max_area <- ggplot2::ggplot(
      poland_suitability_summary,
      ggplot2::aes(x = prop_area_suitable_PL, y = max_suitability_PL)
    ) +
      ggplot2::geom_point(size = 1.5) +
      ggplot2::labs(
        title = "Maximum suitability vs proportion of suitable area in Poland",
        x = "Proportion of grid cells predicted suitable in Poland",
        y = "Maximum suitability in Poland"
      ) +
      ggplot2::theme_minimal()
    ggplot2::ggsave(fig_max_area, p_max_area, width = 160, height = 120, units = "mm", dpi = 300)
  }

  cat("8.7 SDM maps for top species (by max suitability in Poland)...\n")
  species_for_maps <- poland_suitability_summary %>%
    dplyr::filter(!is.na(max_suitability_PL)) %>%
    dplyr::arrange(dplyr::desc(max_suitability_PL)) %>%
    dplyr::pull(scientificName)

  n_to_plot <- min(length(species_for_maps), n_species_maps)
  if (n_to_plot > 0L) {
    species_for_maps <- species_for_maps[seq_len(n_to_plot)]
    for (j in seq_along(species_for_maps)) {
      sp_name <- species_for_maps[j]
      safe <- clean_species_name(sp_name)

      pred_file <- file.path(ctx$dirs$other, paste0("pred_", safe, "_poland_continuous.tif"))
      if (!file.exists(pred_file)) next

      r_pred <- terra::rast(pred_file)
      polyg <- terra::as.polygons(r_pred, dissolve = FALSE)
      pol_sf <- sf::st_as_sf(polyg)
      pol_sf <- tryCatch(sf::st_make_valid(pol_sf), error = function(e) pol_sf)

      value_cols <- setdiff(names(pol_sf), "geometry")
      if (length(value_cols) == 0L) next
      pol_sf$suitability <- pol_sf[[value_cols[1]]]

      pol_clip <- tryCatch(
        suppressWarnings(sf::st_intersection(pol_sf, poland_wgs84)),
        error = function(e) NULL
      )
      if (is.null(pol_clip)) next

      fig_file <- file.path(ctx$dirs$figures, sprintf("Figure_SDM_poland_rank%03d_%s.png", j, safe))

      p <- ggplot2::ggplot() +
        ggplot2::geom_sf(data = pol_clip, ggplot2::aes(fill = suitability), colour = NA) +
        ggplot2::geom_sf(data = poland_wgs84, fill = NA, colour = "black", linewidth = 0.3) +
        ggplot2::scale_fill_viridis_c(option = "magma", direction = -1, name = "Suitability", na.value = "grey90") +
        ggplot2::coord_sf(
          xlim = c(poland_bbox["xmin"], poland_bbox["xmax"]),
          ylim = c(poland_bbox["ymin"], poland_bbox["ymax"]),
          expand = FALSE
        ) +
        ggplot2::labs(
          title = "Predicted habitat suitability in Poland",
          subtitle = sp_name,
          x = "Longitude (°E)",
          y = "Latitude (°N)"
        ) +
        ggplot2::theme_minimal()

      ggplot2::ggsave(fig_file, p, width = 160, height = 140, units = "mm", dpi = 300)
    }
  }

  cat("SECTION 8 completed.\n\n")
  invisible(TRUE)
}


## ============================================================
## SECTION 9 – POST-PROCESSING FIXES (VOIVODESHIPS + 11 ORDERS)
## ============================================================

run_section9_fixes <- function(ctx) {
  cat("============================================================\n")
  cat("SECTION 9 – Post-processing fixes (voivodeships + 11 orders)\n")
  cat("============================================================\n\n")

  require_packages(c("dplyr", "readr", "tidyr", "stringr", "ggplot2"))

  ## ----------------------------------------------------------
  ## 9.1 Fix voivodeship names (English -> Polish) + figure
  ## ----------------------------------------------------------
  cat("9.1 Voivodeships: converting region names and drawing importance plot...\n")

  predicted_file <- file.path(ctx$dirs$tables, "predicted_regions_PL.csv")
  if (!file.exists(predicted_file)) stop("predicted_regions_PL.csv not found. Run Section 8 first.")

  predicted_regions <- readr::read_csv(predicted_file, show_col_types = FALSE)
  if (!all(c("scientificName", "top_regions_PL") %in% names(predicted_regions))) {
    stop("predicted_regions_PL.csv must contain scientificName and top_regions_PL.")
  }

  # Remove previous column if exists
  if ("top_regions_PL_pl" %in% names(predicted_regions)) {
    predicted_regions <- predicted_regions %>% dplyr::select(-top_regions_PL_pl)
  }

  region_map <- c(
    "West Pomeranian"     = "Zachodniopomorskie",
    "Pomeranian"          = "Pomorskie",
    "Warmian-Masurian"    = "Warmińsko-Mazurskie",
    "Warmian–Masurian"    = "Warmińsko-Mazurskie",
    "Lubusz"              = "Lubuskie",
    "Greater Poland"      = "Wielkopolskie",
    "Kuyavian-Pomeranian" = "Kujawsko-Pomorskie",
    "Masovian"            = "Mazowieckie",
    "Podlachian"          = "Podlaskie",
    "Lower Silesian"      = "Dolnośląskie",
    "Lodz"                = "Łódzkie",
    "Łódź"                = "Łódzkie",
    "Lublin"              = "Lubelskie",
    "Opole"               = "Opolskie",
    "Silesian"            = "Śląskie",
    "Swietokrzyskie"      = "Świętokrzyskie",
    "Świętokrzyskie"      = "Świętokrzyskie",
    "Lesser Poland"       = "Małopolskie",
    "Subcarpathian"       = "Podkarpackie"
  )

  regions_long <- predicted_regions %>%
    tidyr::separate_rows(top_regions_PL, sep = ";") %>%
    dplyr::mutate(
      region_en = stringr::str_trim(top_regions_PL),
      region_pl = ifelse(
        region_en %in% names(region_map),
        unname(region_map[region_en]),
        region_en
      )
    )

  unmatched <- unique(regions_long$region_en[
    !is.na(regions_long$region_en) &
      nzchar(regions_long$region_en) &
      !regions_long$region_en %in% names(region_map)
  ])
  if (length(unmatched) > 0L) {
    cat("WARNING: Unmapped region names (left unchanged):\n")
    print(unmatched); cat("\n")
  }

  regions_pl_per_species <- regions_long %>%
    dplyr::filter(!is.na(region_pl), nzchar(region_pl)) %>%
    dplyr::group_by(scientificName) %>%
    dplyr::summarise(
      top_regions_PL_pl = paste(sort(unique(region_pl)), collapse = "; "),
      .groups = "drop"
    )

  predicted_regions_updated <- predicted_regions %>%
    dplyr::left_join(regions_pl_per_species, by = "scientificName") %>%
    dplyr::relocate(top_regions_PL_pl, .after = top_regions_PL)

  safe_write_csv(predicted_regions_updated, predicted_file)
  cat("Updated predicted_regions_PL.csv with top_regions_PL_pl.\n")
  cat("Saved to: ", rel_path(predicted_file, ctx$project_root), "\n\n", sep = "")

  # Region importance plot (Polish names)
  region_counts <- regions_long %>%
    dplyr::filter(!is.na(region_pl), nzchar(region_pl)) %>%
    dplyr::group_by(region_pl) %>%
    dplyr::summarise(n_species = dplyr::n_distinct(scientificName), .groups = "drop") %>%
    dplyr::arrange(dplyr::desc(n_species))

  if (nrow(region_counts) > 0L) {
    region_counts$region_pl <- factor(region_counts$region_pl, levels = rev(region_counts$region_pl))

    fig_regions <- file.path(ctx$dirs$figures, "Figure_importance_of_polish_voivodeships_for_candidate_species.png")
    p_regions <- ggplot2::ggplot(region_counts, ggplot2::aes(x = region_pl, y = n_species)) +
      ggplot2::geom_col() +
      ggplot2::coord_flip() +
      ggplot2::labs(
        title = "Importance of Polish voivodeships for candidate species",
        x = "Voivodeship",
        y = "Number of candidate species\nfor which the voivodeship is among the top predicted regions"
      ) +
      ggplot2::theme_minimal()

    ggplot2::ggsave(filename = fig_regions, plot = p_regions, width = 180, height = 130, units = "mm", dpi = 300)
    cat("Saved voivodeship importance figure: ", rel_path(fig_regions, ctx$project_root), "\n\n", sep = "")
  } else {
    cat("No region counts available to draw voivodeship importance plot.\n\n")
  }

  ## ----------------------------------------------------------
  ## 9.2 Fix orders (11 orders) + Table 3 + figure
  ## ----------------------------------------------------------
  cat("9.2 Orders: restricting to 11 target orders and recomputing Table 3...\n")

  table1_file <- file.path(ctx$dirs$tables, "Table1_polish_checklist.csv")
  table2_file <- file.path(ctx$dirs$tables, "Table2_candidate_species.csv")

  if (!file.exists(table1_file)) stop("Table1_polish_checklist.csv not found.")
  if (!file.exists(table2_file)) stop("Table2_candidate_species.csv not found.")

  table1 <- readr::read_csv(table1_file, show_col_types = FALSE)
  table2 <- readr::read_csv(table2_file, show_col_types = FALSE)

  required_cols <- c("order", "scientificName")
  if (!all(required_cols %in% names(table1))) stop("Table 1 must contain: order, scientificName.")
  if (!all(required_cols %in% names(table2))) stop("Table 2 must contain: order, scientificName.")

  valid_orders <- c(
    "Acytosteliales",
    "Cavosteliales",
    "Ceratiomyxales",
    "Cribrariales",
    "Dictyosteliales",
    "Echinosteliales",
    "Liceales",
    "Physarales",
    "Protosteliales",
    "Stemonitidales",
    "Trichiales"
  )

  table1 <- table1 %>% dplyr::mutate(order = stringr::str_trim(order))
  table2 <- table2 %>% dplyr::mutate(order = stringr::str_trim(order))

  unknown_orders_table1 <- sort(unique(table1$order[!(table1$order %in% valid_orders) & !is.na(table1$order)]))
  unknown_orders_table2 <- sort(unique(table2$order[!(table2$order %in% valid_orders) & !is.na(table2$order)]))

  if (length(unknown_orders_table1) > 0L) {
    cat("WARNING: Orders in Table 1 not in target list (excluded from Table 3):\n")
    print(unknown_orders_table1); cat("\n")
  }
  if (length(unknown_orders_table2) > 0L) {
    cat("WARNING: Orders in Table 2 not in target list (excluded from Table 3):\n")
    print(unknown_orders_table2); cat("\n")
  }

  obs_counts <- table1 %>%
    dplyr::filter(order %in% valid_orders) %>%
    dplyr::group_by(order) %>%
    dplyr::summarise(n_species_observed = dplyr::n_distinct(scientificName), .groups = "drop")

  cand_counts <- table2 %>%
    dplyr::filter(order %in% valid_orders) %>%
    dplyr::group_by(order) %>%
    dplyr::summarise(n_species_candidate = dplyr::n_distinct(scientificName), .groups = "drop")

  order_template <- data.frame(order = valid_orders, stringsAsFactors = FALSE)

  table3_orders <- order_template %>%
    dplyr::left_join(obs_counts, by = "order") %>%
    dplyr::left_join(cand_counts, by = "order") %>%
    dplyr::mutate(
      n_species_observed  = ifelse(is.na(n_species_observed),  0L, n_species_observed),
      n_species_candidate = ifelse(is.na(n_species_candidate), 0L, n_species_candidate),
      n_species_total     = n_species_observed + n_species_candidate
    )

  table3_file <- file.path(ctx$dirs$tables, "Table3_richness_observed_vs_candidate.csv")
  safe_write_csv(table3_orders, table3_file)
  cat("Saved updated Table 3: ", rel_path(table3_file, ctx$project_root), "\n\n", sep = "")

  cat("Drawing order-level richness figure (11 orders)...\n")
  table3_orders$order <- factor(table3_orders$order, levels = valid_orders)

  table3_long <- table3_orders %>%
    tidyr::pivot_longer(
      cols = c("n_species_observed", "n_species_candidate", "n_species_total"),
      names_to = "type",
      values_to = "n_species"
    ) %>%
    dplyr::mutate(
      type = dplyr::recode(
        type,
        "n_species_observed"  = "Observed species",
        "n_species_candidate" = "Candidate (modelled) species",
        "n_species_total"     = "Predicted total (observed + candidate)"
      )
    )

  table3_long$type <- factor(
    table3_long$type,
    levels = c("Observed species", "Candidate (modelled) species", "Predicted total (observed + candidate)")
  )

  fig_orders <- file.path(ctx$dirs$figures, "Figure_order_richness_observed_candidate_total.png")
  p_orders <- ggplot2::ggplot(table3_long, ggplot2::aes(x = order, y = n_species, fill = type)) +
    ggplot2::geom_col(position = "dodge") +
    ggplot2::labs(
      title = "Observed, candidate and predicted total species richness per order",
      x = "Order",
      y = "Number of species",
      fill = "Richness category"
    ) +
    ggplot2::theme_minimal() +
    ggplot2::theme(
      axis.text.x = ggplot2::element_text(angle = 45, hjust = 1),
      legend.position = "bottom"
    )

  ggplot2::ggsave(filename = fig_orders, plot = p_orders, width = 190, height = 140, units = "mm", dpi = 300)
  cat("Saved order richness figure: ", rel_path(fig_orders, ctx$project_root), "\n\n", sep = "")

  ## ----------------------------------------------------------
  ## 9.3 Update Table 2 to include Polish voivodeship names (if available)
  ## ----------------------------------------------------------
  cat("9.3 Updating Table 2 with top_regions_PL_pl (Polish voivodeships)...\n")
  predicted_regions_updated <- readr::read_csv(predicted_file, show_col_types = FALSE)

  if ("top_regions_PL_pl" %in% names(predicted_regions_updated)) {
    table2_updated <- table2 %>%
      dplyr::left_join(
        predicted_regions_updated %>% dplyr::select(scientificName, top_regions_PL_pl),
        by = "scientificName"
      )

    # Keep both English and Polish columns
    # Move Polish column near English one if possible
    if ("top_regions_PL" %in% names(table2_updated) && "top_regions_PL_pl" %in% names(table2_updated)) {
      table2_updated <- table2_updated %>% dplyr::relocate(top_regions_PL_pl, .after = top_regions_PL)
    }

    safe_write_csv(table2_updated, table2_file)
    cat("Updated Table 2 saved (with top_regions_PL_pl): ", rel_path(table2_file, ctx$project_root), "\n\n", sep = "")
  } else {
    cat("top_regions_PL_pl not found; Table 2 not updated.\n\n")
  }

  cat("SECTION 9 completed.\n\n")
  invisible(TRUE)
}


## ============================================================
## MAIN RUNNER
## ============================================================

main <- function(run_sections = RUN_SECTIONS,
                 input_file   = INPUT_FILE,
                 seed         = GLOBAL_SEED) {

  project_root <- detect_project_root()
  dirs <- init_dirs(project_root)

  require_packages(c("stringr", "readr"))  # for delimiter detection + logging header
  log <- start_log(dirs, project_root, prefix = "analysis")

  on.exit({
    cat("\n============================================================\n")
    cat("Run finished: ", format(Sys.time(), "%Y-%m-%d %H:%M:%S"), "\n", sep = "")
    cat("Log file: ", rel_path(log$file, project_root), "\n", sep = "")
    cat("Outputs directory: outputs/\n")
    cat("============================================================\n\n")
    end_log()
  }, add = TRUE)

  cat("============================================================\n")
  cat("Eumycetozoa in Poland – analysis log\n")
  cat("Run started: ", format(Sys.time(), "%Y-%m-%d %H:%M:%S"), "\n", sep = "")
  cat("Run sections: ", paste(run_sections, collapse = ", "), "\n", sep = "")
  cat("Input file: ", input_file, "\n", sep = "")
  cat("============================================================\n\n")

  ctx <- list(
    project_root = project_root,
    dirs         = dirs,
    input_file   = input_file,
    seed         = seed,
    files        = list(),
    dat_raw      = NULL,
    dat_all      = NULL,
    dat_poland   = NULL,
    polish_species_list = NULL,
    taxon_lookup = NULL,
    table1_polish_checklist = NULL
  )

  set.seed(seed)

  if (1 %in% run_sections) ctx <- section1_setup_and_import(ctx)
  if (2 %in% run_sections) ctx <- section2_clean_and_subsets(ctx)
  if (3 %in% run_sections) ctx <- section3_polish_checklist(ctx)
  if (4 %in% run_sections) ctx <- section4_spatial_overview(ctx)
  if (5 %in% run_sections) ctx <- section5_candidates(ctx)

  if (6 %in% run_sections) run_section6(ctx)
  if (7 %in% run_sections) run_section7(ctx)
  if (8 %in% run_sections) run_section8(ctx)
  if (9 %in% run_sections) run_section9_fixes(ctx)

  cat("============================================================\n")
  cat("Sanitized software information\n")
  cat("============================================================\n")
  pkgs_used <- c(
    "dplyr", "readr", "stringr", "data.table", "tidyr",
    "sf", "terra", "ggplot2", "rnaturalearth", "rnaturalearthdata",
    "geodata", "maxnet", "ecospat", "stringi"
  )
  print_versions_sanitized(pkgs_used)

  invisible(ctx)
}


## ============================================================
## EXECUTE
## ============================================================

main()
