# Supplementary material for: Recorded and predicted occurrence of slime moulds (Eumycetozoa) in Poland from Central and Eastern European data
Source: PeerJ. 2026 Jul 9;14:e21492. doi: 10.7717/peerj.21492 (PMC13356830; doi:10.7717/peerj.21492)
Supplement: Supplemental Information 7 [file peerj-14-21492-s007.xlsx]

## Sheet: Arkusz1
Supplementary file	Column/data abbrevation	Data type	Description/interpretation	Values or units used	Notes
SM1.1_Full_Polish_checklist	order	text	Taxonomic order of the record (Eumycetozoa).	Free text (taxonomic name).	Recommended to treat as a categorical factor.
SM1.1_Full_Polish_checklist	genus	text	Taxonomic genus.	Free text (genus name).	Categorical factor.
SM1.1_Full_Polish_checklist	species	text	Species epithet / binomial (short form used in table).	Free text.	Categorical factor.
SM1.1_Full_Polish_checklist	scientificName	text	Full scientific name with authorship (as used in checklist).	Free text.	String; can be used as unique taxon identifier.
SM1.1_Full_Polish_checklist	habitat	text	Habitat summary for the taxon in Poland; multiple entries.	Semicolon-separated list of habitat phrases.	Parsing: split on ";" and trim whitespace.
SM1.1_Full_Polish_checklist	substrate	text	Substrate summary for the taxon in Poland; multiple entries.	Semicolon-separated list of substrate phrases.	Parsing: split on ";" and trim whitespace.
SM1.1_Full_Polish_checklist	references	text	Collated bibliography for Polish records of the taxon.	Semicolon-separated citations (e.g., "Author, year").	Parsing: split on ";" and trim whitespace.
SM1.2_Candidate_species_table	order	text	Taxonomic order of candidate species.	Free text.	Categorical factor.
SM1.2_Candidate_species_table	genus	text	Taxonomic genus of candidate species.	Free text.	Categorical factor.
SM1.2_Candidate_species_table	species	text	Species epithet / binomial (short form).	Free text.	Categorical factor.
SM1.2_Candidate_species_table	scientificName	text	Full scientific name with authorship.	Free text.	String; can be used as unique taxon identifier.
SM1.2_Candidate_species_table	countries_present	text	Countries (Central/Eastern Europe) where the taxon is recorded; multiple entries.	Semicolon-separated country names.	Parsing: split on ";" and trim whitespace.
SM1.2_Candidate_species_table	macrohabitat	text	Macrohabitat / environment summary; multiple entries possible.	Free text; may be semicolon-separated.	In your excerpt values are mostly textual or NA.
SM1.2_Candidate_species_table	substrate	text	Substrate summary; multiple entries possible.	Free text; may be semicolon-separated.	In your excerpt values are mostly textual or NA.
SM1.2_Candidate_species_table	references	text	Collated bibliography for occurrences outside Poland and related info.	Free text; may be semicolon-separated citations.	Long-form citations may include titles/journals.
SM1.2_Candidate_species_table	n_occurrences	integer	Number of georeferenced occurrence records used for modelling (if modelled).	Non-negative integer.	NA indicates insufficient data / not modelled.
SM1.2_Candidate_species_table	auc_mean	float	Mean AUC across cross-validation folds (if modelled).	0–1 (unitless).	NA indicates not modelled or not computed.
SM1.2_Candidate_species_table	auc_sd	float	Standard deviation of AUC across folds (if modelled).	>=0 (unitless).	NA indicates not modelled or not computed.
SM1.2_Candidate_species_table	boyce_mean	float	Mean (continuous) Boyce index across folds (if available).	Typically -1 to 1 (unitless), depending on implementation.	NA indicates not computed/available.
SM1.2_Candidate_species_table	boyce_sd	float	Standard deviation of Boyce index across folds (if available).	>=0 (unitless).	NA indicates not computed/available.
SM1.2_Candidate_species_table	max_suitability_PL	float	Maximum predicted climatic suitability within Poland (if modelled).	0–1 (unitless).	Derived from gridded prediction over Poland.
SM1.2_Candidate_species_table	mean_suitability_PL	float	Mean predicted climatic suitability within Poland (if modelled).	0–1 (unitless).	Derived from gridded prediction over Poland.
SM1.2_Candidate_species_table	prop_area_suitable_PL	float	Proportion of Polish grid cells classified as suitable (if modelled).	0–1 (proportion).	Thresholding rule documented in Methods of the main article.
SM1.2_Candidate_species_table	probability_class	text	Qualitative class of predicted suitability/priority in Poland (if modelled).	One of: not_modelled, low, medium, high.	In your table it is already stored as text (factor labels).
SM1.2_Candidate_species_table	top_regions_PL	text	Up to three Polish voivodeships with highest share of suitable cells; multiple entries.	Semicolon-separated voivodeship names (English).	Parsing: split on ";" and trim whitespace.
SM1.3_Model_performance_metrics	scientificName	text	Full scientific name with authorship for modelled taxa.	Free text.	Key for joining with SM1.2/SM1.4.
SM1.3_Model_performance_metrics	order	text	Taxonomic order.	Free text.	Categorical factor.
SM1.3_Model_performance_metrics	genus	text	Taxonomic genus.	Free text.	Categorical factor.
SM1.3_Model_performance_metrics	n_occurrences	integer	Sample size (number of occurrences) used in SDM.	Non-negative integer.	-
SM1.3_Model_performance_metrics	k_folds	integer	Number of cross-validation folds.	Positive integer.	-
SM1.3_Model_performance_metrics	auc_mean	float	Mean AUC across folds.	0–1 (unitless).	-
SM1.3_Model_performance_metrics	auc_sd	float	Standard deviation of AUC across folds.	>=0 (unitless).	-
SM1.3_Model_performance_metrics	boyce_mean	float	Mean Boyce index (if computed).	Typically -1 to 1 (unitless).	NA indicates not computed/available.
SM1.3_Model_performance_metrics	boyce_sd	float	Standard deviation of Boyce index (if computed).	>=0 (unitless).	NA indicates not computed/available.
SM1.4_Top_Polish_regions_per_species	scientificName	text	Full scientific name with authorship.	Free text.	Key for joining with SM1.2/SM1.3.
SM1.4_Top_Polish_regions_per_species	top_regions_PL_pl	text	Up to three Polish voivodeships with highest predicted suitability; multiple entries.	Semicolon-separated voivodeship names (Polish).	Parsing: split on ";" and trim whitespace.
