# Supplementary material for: Recorded and predicted occurrence of slime moulds (Eumycetozoa) in Poland from Central and Eastern European data
Source: PeerJ. 2026 Jul 9;14:e21492. doi: 10.7717/peerj.21492 (PMC13356830; doi:10.7717/peerj.21492)
Supplement: Supplemental Information 8 — Species-level checklist of Eumycetozoa recorded from Poland. For each taxon (order, genus, species, scientificName), the table includes semicolon; separated habitat and substrate summaries and a collated list of Polish references. It represents the full, annotated national checklist underlying the shortened version in the main text. [file peerj-14-21492-s008.csv]

order	genus	species	scientificName	habitat	substrate	references
Stemonitidales	Amaurochaete	Amaurochaete atra	Amaurochaete atra (Alb. & Schwein.) Rostaf., 1874	Bog coniferous forest (Sphagno girgensohnii-piceetum); Bog coniferous forest (Vaccinio uliginosi-Pinetum); Niepolomice Forest; Poor hornbeam forest with planted pine (Tilo-Carpinetum calamagrostietosum)	on bark, wood, logs, stumps and sawn billets of Pinus sylvestris, including living pine and standing dead pine with slightly decomposed logs; on a heavily decomposed, mossy aspen log	Krupa, 1889; B³oñski, 1890; Namys³owski, 1910a; Jarocki, 1924; Krzemieniewska, 1933; Krzemieniewska, 1960b; Kalinowska-Kucharska, 1975; Drozdowicz, 1992; Drozdowicz, 1997; Drozdowicz, 1997a; Stojanowska and Panek, 2004; Panek and Romañski, 2010; £awrynowicz et al., 2011
Stemonitidales	Amaurochaete	Amaurochaete tubulina	Amaurochaete tubulina (Alb. & Schwein.) T. Macbr., 1922	Poor hornbeam forest with planted pine (Tilo-Carpinetum calamagrostietosum); Potentillo albae-Quercetum	on decaying beech, birch, spruce and pine wood, including rotting birch and spruce trunks and wood of Betula, Picea, Pinus and Tilia; on pine wood chips and on a stump of Pinus sylvestris; in litter and on fallen leaves of Betula pendula; on pine needles; on twigs lying on the ground; on non-decayed pine wood	Kalinowska-Kucharska, 1975; Krzemieniewska, 1933; Krzemieniewska, 1957; Krzemieniewska, 1960b; Stojanowska, 1972; Stojanowska, 1977; Stojakowska, 1983; Stojanowska, 1983; Stojanowska, 1984; Drozdowicz, 1992; Panek and Romañski, 2010; £awrynowicz et al., 2011; Stojanowska, 2004a; Stojanowska, 2004b; Paul et al., 2024
Physarales	Angioridium	Angioridium sinuosum	Angioridium sinuosum (Bull.) Grev., 1827	Alder carr (Ribo nigri-Alnetum); Dentario enneaphyllidis-fagetum and Lunario-Aceretum; Fagus sylvatica forest, Luzulo pilosae–Fagetum association; Riparian alder forest (Circaeo-Alnetum); Sphagno girgensohnii–Piceetum; Tilio-Carpinetum forest association; Tilio-Carpinetum stachyetosum silvaticae	Decaying litter composed of leaves (including Fagus sylvatica, Alnus glutinosa, Quercus robur, Carex acutiformis) and Picea abies needles; fallen and small twigs of deciduous and coniferous trees; decaying branches of Alnus glutinosa; stems of ferns and Anemone; living mosses; beech (Fagus sylvatica) wood	Kalinowska-Kucharska, 1975; Jarocki, 1924; Krzemieniewska, 1933; Krzemieniewska, 1957; Krzemieniewska, 1960b; Krzemieniewska and Badura, 1954; Drozdowicz, 1992; Bujakiewicz and Fiebich, 1992; Bujakiewicz, 1999; Stojanowska, 1977b; Stojanowska, 1983; Stojanowska, 1984; Stojanowska and Panek, 2002; £awrynowicz et al., 2011; Panek and Romañski, 2010; Stojanowska, 2004b; Stojanowska and Panek, 2004; …
Trichiales	Arcyria	Arcyria affinis	Arcyria affinis Rostaf., 1875	Alder carr (Ribo nigri-Alnetum); beech (Fagus sylvatica) forest; Beech old-growth forest with an admixture of spruce, sycamore maple and rowan; Bog pine forest (Vaccinio uliginosi-Pinetum); Bog spruce forest Sphagno girgensohnii-Piceetum; Forest reserve; Hornbeam–lime deciduous forest (Tilio-Carpinetum); Hornbeam–oak forest and lowland acid beech forest with small patches of ash–alder riparian fo…	decaying branches, logs, stumps and trunks of coniferous trees (Pinus sylvestris) and deciduous trees (Betula spp., Tilia cordata, Alnus glutinosa, Quercus robur, Corylus avellana, Fagus sylvatica), including Tilia wood (Tilia spp. and Tilia cordata); decaying wood and logs (decomposition grade 3); bare soil	Kalinowska-Kucharska, 1975; Krzemieniewska, 1957; Krzemieniewska, 1960b; Stojanowska, 1972; Stojanowska, 1977; Stojanowska, 1980; Stojanowska, 1980b; Wroñska, 1974; Stojanowska, 2000a; Drozdowicz et al., 2012; £awrynowicz et al., 2011; Panek and Romañski, 2010; Stojanowska, 2004; Stojanowska and Panek, 2004; Salamaga, 2021; Paul et al., 2024
Trichiales	Arcyria	Arcyria cinerea	Arcyria cinerea (Bull.) Pers., 1801	Alder carr (Ribo nigri-Alnetum); Beech forest; Beech forest Dentario enneaphyllidis-fagetum; ravine forest Lunario-Aceretum; Betulo-Quercetum roboris; Bog pine forest (Vaccinio uliginosi-Pinetum); Bog spruce forest (Sphagno girgensohni-Piceetum); Broadleaved deciduous forests (oak, beech, linden, birch, hornbeam, aspen, black alder; understory hazel and Rhamnus frangula; rare planted spruces and …	dead and decaying wood, logs, stumps, trunks, branches and twigs of coniferous trees (Abies alba, Picea abies, Pinus sylvestris) and deciduous trees (Betula spp., Betula verrucosa, Betula pendula, Alnus glutinosa, Carpinus betulus, Corylus avellana, Quercus robur, Quercus pedunculata, Quercus spp., Tilia cordata, Tilia ulmifolia, Fagus sylvatica, Sorbus aucuparia), including fallen logs and small…	Krupa, 1887; Krupa, 1888; Jarocki, 1924; Krawiec, 1965; Krzemieniewska, 1929; Krzemieniewska, 1933; Krzemieniewska, 1947; Krzemieniewska, 1957; Krzemieniewska and Badura, 1954; Kalinowska-Kucharska, 1975; Wroñska, 1974; Drozdowicz, 1992; Miœkiewicz, 2001; Drozdowicz, 2001; Stojanowska, 1970; Stojanowska, 1972; Stojanowska, 1977b; Stojanowska, 1980b; Stojanowska, 1983; Stojanowska, 1984; Stojanows…
Trichiales	Arcyria	Arcyria congesta	Arcyria congesta (Sommerf.) Berk. & Broome, 1876	Ribeso nigri–Alnetum	debarked log of Picea excelsa; decaying wood of Salix; rotted and sawn birch wood (Betula spp., including Betula verrucosa) in firewood stacks; twigs lying on the ground; twigs of Alnus glutinosa	Jarocki, 1924; Krzemieniewska, 1933; Krzemieniewska, 1960b; Stojanowska, 1972; Stojakowska, 1983; Paw³owicz et al., 2025
Trichiales	Arcyria	Arcyria denudata	Arcyria denudata (L.) Wettst., 1886	Beech-dominated mixed forest; beech forest; Beech forest Dentario enneaphyllidis-fagetum; ravine forest Lunario-Aceretum; Beech tree stand; Bog alder forest with Sphagnum squarrosum (Sphagno squarrosi-Alnetum); bog coniferous forest Sphagno girgensohnii–Piceetum; Bog pine forest with Vaccinium uliginosum (Vaccinio uliginosi-Pinetum); Bog spruce forest with Sphagnum girgensohnii (Sphagno girgensoh…	bark and the external, weakly decayed parts of trunks; dead and decaying wood, logs, stumps, trunks and branches of coniferous trees (Pinus sylvestris, Picea abies, fir) and deciduous trees (Fagus sylvatica, Betula spp. including Betula verrucosa, Alnus glutinosa, Carpinus betulus, Quercus robur, Quercus pedunculata, Tilia cordata, Tilia ulmifolia, Fraxinus spp., Populus tremula, Corylus avellana…	Krupa, 1887; B³oñski and Drymmer, 1889; Krupa, 1889; Steinecke, 1918; Jarocki, 1924; Krawiec, 1965; Krzemieniewska, 1933; Krzemieniewska, 1947; Krzemieniewska, 1957; Krzemieniewska and Badura, 1954; Kalinowska-Kucharska, 1975; Miœkiewicz, 2001; Drozdowicz, 1992; Stojanowska, 1970; Stojanowska, 1972; Stojanowska, 1977b; Stojanowska, 1980b; Stojanowska, 1981; Stojanowska, 1983; Stojanowska, 1984; S…
Trichiales	Arcyria	Arcyria helvetica	Arcyria helvetica (Meyl.) H. Neubert, Nowotny & K. Baumann, 1989	beech (Fagus sylvatica) forest	NA	Stojakowska, 1983; Stojanowska, 2004; Paul et al., 2024
Trichiales	Arcyria	Arcyria imperialis	Arcyria imperialis (G. Lister) Q. Wang & Yu Li, 2006	Hornbeam–lime forest (Tilio-Carpinetum); Streamside alder forest (Circaeo-Alnetum)	decayed branches and logs of deciduous trees (Betula spp., Alnus glutinosa, Populus tremula, Corylus avellana)	Panek and Romañski, 2010
Trichiales	Arcyria	Arcyria incarnata	Arcyria incarnata (Pers. ex J. F. Gmel.) Pers., 1796	alder riparian forests (Circaeo-Alnetum); Beech forest; Beech forest Dentario enneaphyllidis-fagetum; ravine forest Lunario-Aceretum; bog pine forests (Vaccinio uliginosi-Pinetum); Dentario enneaphyllidis-fagetum and Lunario-Aceretum; Forest reserve; Hornbeam–oak forest and lowland acid beech forest with small patches of ash–alder riparian forest; Leucobryo-Pinetum; mixed forests (Serratulo-Pinet…	decaying wood, logs, stumps, trunks, branches and twigs of deciduous trees (Fagus sylvatica, Betula spp. including Betula verrucosa, Quercus spp. including Quercus pedunculata, Tilia cordata and other Tilia spp., Carpinus betulus, Alnus glutinosa, Salix spp.) and conifers (Picea excelsa, Picea abies, Pinus sylvestris), including fallen beech logs, birch billets in firewood stacks, old trunks of P…	B³oñski, 1888; Jarocki, 1924; Krawiec, 1965; Krupa, 1889; Krzemieniewska, 1933; Krzemieniewska, 1947; Krzemieniewska, 1957; Krzemieniewska, 1960b; Krzemieniewska and Badura, 1954; Kalinowska-Kucharska, 1975; Drozdowicz, 1992; Miœkiewicz, 2001; Stojanowska, 1970; Stojanowska, 1972; Stojanowska, 1977b; Stojanowska, 1980b; Stojanowska, 1983; Stojanowska, 1984; Stojanowska, 1992; Stojanowska, 2000a; …
Trichiales	Arcyria	Arcyria major	Arcyria major (G. Lister) Ing, 1967	Forest reserve; hornbeam–lime forest (Tilio-Carpinetum); Planted (non-plantation)	mouldering and decaying wood and logs of Betula spp.; dead branch of Corylus avellana; logs of intermediate decomposition (grade 3); remnants of Picea abies cones	Wroñska, 1974; Krzemieniewska, 1957; Krzemieniewska, 1960b; Stojanowska and Panek, 2002; Panek and Romañski, 2010; Salamaga, 2021
Trichiales	Arcyria	Arcyria marginoundulata	Arcyria marginoundulata Nann.-Bremek. & Y. Yamam., 1983	Along a stream, among Alnus glutinosa; At the bank of the Domaszkowski Potok stream, under alder tree	female catkins of Alnus glutinosa	Ronikier et al., 2013
Trichiales	Arcyria	Arcyria minuta	Arcyria minuta Buchet, 1927	mixed coniferous forest (Serratulo-Pinetum); Tilio-Carpinetum stachyetosum sylvaticae, Tilio-Carpinetum typicum, Circaeo-Alnetum and Carici elongatae-Alnetum; Tilio-Carpinetum stachyetosum sylvaticae, Tilio-Carpinetum typicum, Circaeo-Alnetum, Carici elongatae-Alnetum; Tilio-Carpinetum stachyetosum sylvaticae; Tilio-Carpinetum typicum; Circaeo-Alnetum; Carici elongatae-Alnetum	dead wood of Carpinus betulus, Pinus sylvestris and Tilia cordata; dead branch of Corylus avellana; unidentified decaying wood	Tabacki, 1977; Drozdowicz et al., 2012; Panek and Romañski, 2010; Stojanowska and Panek, 2004
Trichiales	Arcyria	Arcyria stipata	Arcyria stipata (Schwein.) Lister, 1894	alder swamp forest (Circaeo–Alnetum); bog alder forest (Sphagno squarrosi–Alnetum); bog pine forest (Vaccinio uliginosi–Pinetum); Floodplain and Riparian Forests; Forest reserve; lime–hornbeam deciduous forest (Tilio-Carpinetum); mixed forest (Serratulo–Pinetum); Monastic park; Planted (non-plantation); Tilio-Carpinetum stachyetosum sylvaticae; Tilio-Carpinetum typicum; Circaeo-Alnetum; Carici el…	branch of Corylus avellana; dead wood and logs of deciduous trees (Carpinus betulus, Quercus robur, Betula spp., Alnus glutinosa, Fagus spp., Tilia spp.) and of Pinus sylvestris; logs of intermediate decomposition (grade 3)	Krzemieniewska, 1957; Krzemieniewska, 1960b; Drozdowicz et al., 2012; Krzysztofiak et al., 2010; Stojanowska and Panek, 2002; Panek and Romañski, 2010; Stojanowska, 2004; Salamaga, 2021
Trichiales	Arcyria	Arcyria virescens	Arcyria virescens G. Lister, 1921	NA	dead wood of Quercus robur	Bochynek, 2015
Physarales	Badhamia	Badhamia affinis	Badhamia affinis Rostaf., 1874	NA	On bark of Quercus (oak) trees.	Kalinowska-Kucharska, 1975; £awrynowicz et al., 2011
Physarales	Badhamia	Badhamia albescens	Badhamia albescens (Ellis ex T. Macbr.) J.M. García-Martín, J.C. Zamora & Lado, 2023	Meadow; Mountainous areas at the edge of melting snow patches; Spruce forest; Upper forest limit and subalpine dwarf mountain pine belt	Uppermost soil, stones, living plants and their dead remains (including stems of Vaccinium myrtillus) at the edges of melting snow patches.	Ronikier et al., 2008; Drozdowicz, 1988b, 1997b, 2001; Komorowska and Drozdowicz, 1996; Stojanowska, 2004a; Shchepin et al., 2022; Paul et al., 2024
Physarales	Badhamia	Badhamia bethelii	Badhamia bethelii (T. Macbr. ex G. Lister) J.M. García-Martín, J.C. Zamora & Lado, 2023	Alder carr (Ribo nigri-Alnetum); Bog spruce forest (Sphagno girgensohnii-Piceetum); Mixed forest (Peucedano-Pinetum); multispecies forest	Decaying wood and small wood fragments, especially of Pinus.	Firich, 1962; Stojakowska, 1983; Panek and Romañski, 2010; Stojanowska and Panek, 2004
Physarales	Badhamia	Badhamia capsulifera	Badhamia capsulifera (Bull.) Berk., 1852	Alder carr (Ribo nigri-Alnetum); Oak-hornbeam forest with admixture of beech and lowland acidic beech forest; small patches of ash-alder floodplain forest	Branches of aspen (Populus tremula), dry twigs lying on the ground and a stump of Abies alba.	Rostafiñski, 1874; Krzemieniewska, 1957; Krzemieniewska, 1960b; Kalinowska-Kucharska, 1975; Stojanowska, 1977b; Stojanowska, 1980; Stojanowska, 1980b; Panek and Romañski, 2010; £awrynowicz et al., 2011
Physarales	Badhamia	Badhamia foliicola	Badhamia foliicola Lister, 1897	Oak-hornbeam forest with admixture of beech and lowland acidic beech forest; small patches of ash-alder floodplain forest; Planted (non-plantation)	Decaying wood of a broadleaved tree.	Jarocki, 1924; Krzemieniewska, 1957; Krzemieniewska, 1960b; Stojanowska, 1980b; Stojanowska, 1980; Salamaga, 2021
Physarales	Badhamia	Badhamia lilacina	Badhamia lilacina (Fr.) Rostaf., 1874	NA	NA	Jarocki, 1924; Salamaga and Grzesiak, 2013
Physarales	Badhamia	Badhamia macrocarpos	Badhamia macrocarpos (Ces.) Rostaf., 1874	Fertile lime–hornbeam forest (Tilo-carpinetum campanuletosum); Planted (non-plantation)	Logs of aspen (Populus tremula).	Rostafiñski, 1874; Krzemieniewska, 1957; Krzemieniewska, 1960b; Stojakowska, 1983; Panek and Romañski, 2010; Salamaga, 2021
Physarales	Badhamia	Badhamia ovispora	Badhamia ovispora Racib., 1884	NA	NA	Raciborski, 1884a; Raciborski, 1884b; Szulczewski, 1951; Drozdowicz et al., 2003
Physarales	Badhamia	Badhamia panicea	Badhamia panicea (Fr.) Rostaf., 1873	Alder carr (Ribo nigri-Alnetum); Bog spruce forest (Sphagno girgensohnii-Piceetum); Lime–hornbeam forest (Tilio-Carpinetum); multispecies forest; Oak-hornbeam forest with admixture of beech and lowland acidic beech forest; small patches of ash-alder floodplain forest; Planted (non-plantation); Tilio-Carpinetum and Dentario glandulosae-Fagetum	On strongly decayed, often moss-covered wood (logs, stumps, branches, bark, fallen branches) of deciduous trees, including Tilia cordata, Quercus robur, Betula spp., Populus tremula and Acer platanoides; on oak bark and beech bark; on dry bark of Acer pseudoplatanus c. 1 m above the ground; on stumps of deciduous and coniferous trees.	Rostafiñski, 1874; Krzemieniewska, 1957; Krzemieniewska, 1960b; Drozdowicz, 1992; Stojanowska, 1972; Stojanowska, 1977b; Stojanowska, 1980b; Stojanowska, 1983; Stojanowska, 1984; Stojanowska, 1992; Drozdowicz, 1997; Stojanowska and Panek, 2002; Stojanowska and Panek, 2004; Stojanowska, 2004; Stojakowska, 1983; Panek and Romañski, 2010; Bochynek and Drozdowicz, 2011; Salamaga, 2021
Physarales	Badhamia	Badhamia populina	Badhamia populina Lister & G. Lister, 1904	Tilio-Carpinetum calamagrostietosum	NA	Panek and Romañski, 2010
Physarales	Badhamia	Badhamia utricularis	Badhamia utricularis (Bull.) Berk., 1852	Serratulo-Pinetum; Tilio-Carpinetum; Vaccinio uliginosi-Pinetum	On bark and wood of Pinus sylvestris; on twigs and logs of Larix decidua; on wood and logs of deciduous trees (Quercus robur, Acer pseudoplatanus, Betula spp., Corylus avellana, Populus tremula), including rotting beech wood; on branches and leaves of Quercus robur and other deciduous trees (Acer pseudoplatanus, Betula spp., Corylus avellana, Populus tremula); on living fruit bodies of Cytidia sa…	Rostafiñski, 1874; Krzemieniewska, 1933; Krzemieniewska, 1957; Krzemieniewska, 1960b; Kalinowska-Kucharska, 1975; Stojakowska, 1983; Stojanowska, 1992; Stojanowska, 2004; Stojanowska and Panek, 2004; Drozdowicz, 1992; £awrynowicz et al., 2011; Panek and Romañski, 2010; Œlusarczyk, 2010
Physarales	Badhamia	Badhamia versicolor	Badhamia versicolor Lister, 1901	Edge of disused sand and gravel pit with planted Populus	On a fallen leaf of a Populus tree.	Pliszko and Bochynek, 2017; Krzemieniewska, 1960b
Echinosteliales	Barbeyella	Barbeyella minutissima	Barbeyella minutissima Meyl., 1914	Spruce forests (Piceetum excelsae)	Dead spruce (Picea) wood covered with algae.	Jarocki, 1931; Krzemieniewska, 1947; Krzemieniewska, 1960b
Stemonitidales	Brefeldia	Brefeldia maxima	Brefeldia maxima (Fr.) Rostaf., 1873	Dentario enneaphyllidis-fagetum; Lunario-Aceretum; Linden hornbeam forest Tilio-Carpinetum with Quercus robur, Carpinus betulus and Tilia cordata; elm-ash carrs Ficario-Ulmetum campestris with Fraxinus excelsior, Ulmus scabra, Acer campestre; alder carr Circeo-Alnetum with Alnus glutinosa and Betula pendula	on decaying wood of broadleaved trees; encircling the trunk and on the stump and trunk of living young and standing dead Fagus sylvatica; on grass; in litter	Krzemieniewska, 1933; Stojakowska, 1983; Krzemieniewska, 1960b; Stojanowska and Panek, 2002; Stojanowska and Panek, 2005
Trichiales	Calomyxa	Calomyxa metallica	Calomyxa metallica (Berk.) Nieuwl., 1916	Beech (Fagus sylvatica) forest	decaying and rotting wood and bark of decaying trunks; log of Picea abies suspended above a stream	Krzemieniewska, 1933; Krzemieniewska, 1957; Krzemieniewska, 1960b; Stojakowska, 1983; Stojanowska, 1984; Stojanowska, 2004; Paul et al., 2024
Ceratiomyxales	Ceratiomyxa	Ceratiomyxa fruticulosa	Ceratiomyxa fruticulosa (O.F. Müll.) T. Macbr., 1899	Alder forest (Circaeo-Alnetum); Beech forest (Dentario glandulosae-Fagetum and Querco-Fagetum); Beech virgin forest; Circaeo–Alnetum; Dentario enneaphyllidis-fagetum and Lunario-Aceretum; Dentario glandulosae–Fagetum plant community; Dwarf mountain pine scrub; Dwarf mountain pine shrubland with scattered spruce; Forest reserve; Leucobryo-Pinetum; Luzulo pilosae-Fagetum; Mixed deciduous forests an…	Decaying, rotten and strongly decayed wood (logs, stumps, trunks, branches and twigs) of conifers (Abies alba, Picea abies, Pinus sylvestris and other coniferous trees) and broadleaved trees (Acer platanoides, Acer pseudoplatanus, Aesculus hippocastanum, Alnus glutinosa, Betula spp. including B. pendula and B. pubescens, Carpinus betulus, Cerasus avium, Corylus avellana, Fagus sylvatica and other…	B³oñski, 1890; B³oñski and Drymmer, 1889; Bresadola, 1903; Michalski, 1951; Krzemieniewska, 1933; Krzemieniewska, 1947; Krzemieniewska, 1957; Krzemieniewska and Badura, 1954; Kalinowska-Kucharska, 1975; Drozdowicz, 1992; Miœkiewicz, 2001; Stojanowska, 1970; Stojanowska, 1972; Stojanowska, 1977b; Stojanowska, 1980b; Stojanowska, 1983; Stojanowska, 1984; Stojanowska, 2000a; Drozdowicz, 1997b; Drozd…
Ceratiomyxales	Ceratiomyxa	Ceratiomyxa porioides	Ceratiomyxa porioides (Alb. & Schwein.) J. Schröt., 1889	Alder mire forest (Sphagno squarrosi–Alnetum); Beech forest (Dentario glandulosae-Fagetum and Querco-Fagetum); Bog pine forest (Vaccinio uliginosi–Pinetum); Broadleaved deciduous forest (Tilio–Carpinetum); Coniferous forest (Serratulo–Pinetum); Forest reserve; multispecies forest; Old-growth stand of Fagus sylvatica and Pinus sylvestris with planted Betula pendula; Planted (non-plantation); Raise…	Decaying and rotting wood (logs, stumps, branches and trunks) of conifers (Picea abies and other Picea spp., Pinus sylvestris) and broadleaved trees (Acer pseudoplatanus, Betula pendula, Carpinus betulus, Fagus sylvatica, Quercus robur, Quercus petraea, Tilia cordata and indeterminate deciduous wood), often on logs (especially of Fagus sylvatica) and among mosses on decomposing wood.	B³oñski and Drymmer, 1889; Kalinowska-Kucharska, 1975; Miœkiewicz, 2001; Drozdowicz et al., 2007; Drozdowicz et al., 2012; Wilga and Ciechanowski, 2007; £awrynowicz et al., 2011; Panek and Romañski, 2010; Chachu³a et al., 2021; Salamaga, 2021; Stojanowska, 2004a; Stojanowska and Panek, 2004
Echinosteliales	Clastoderma	Clastoderma debaryanum	Clastoderma debaryanum A. Blytt, 1880	Beech (Fagus sylvatica) forest	Coniferous logs and wood (Pinus sylvestris, Picea abies) along or above a stream.	Krzemieniewska, 1947; Krzemieniewska, 1957; Krzemieniewska, 1960b; £awrynowicz et al., 2011; Paul et al., 2024
Physarales	Claustria	Claustria didermoides	Claustria didermoides (Pers.) Fr., 1849	NA	NA	Stojakowska, 1983
Stemonitidales	Collaria	Collaria arcyrionema	Collaria arcyrionema (Rostaf.) Nann.-Bremek. ex Lado, 1991	Alder carr (Ribo nigri-Alnetum); Fraxino-Alnetum; Leucobryo-Pinetum; Luzulo pilosae-Fagetum; Mixed coniferous forest (Serratulo-Pinetum); multispecies forest; Oak–hornbeam forest (Tilio-Carpinetum); Spruce forests (Piceetum excelsae); Streamside alder floodplain forest (Circaeo-Alnetum); Subcontinental lowland lime-oak-hornbeam forest Tilio cordatae-Carpinetum betuli; Swamp spruce forest (Sphagno…	on decayed and decaying logs, stumps and other wood of deciduous and coniferous trees, including Abies, Pinus (including Pinus sylvestris), Picea (including Picea abies), Fagus (including Fagus sylvatica), Betula, Carpinus, Tilia (including Tilia ulmifolia), Alnus glutinosa, Quercus robur and Populus tremula, with logs at decomposition grades 3 and 3–4 and strongly decayed logs and stumps of deci…	Rostafiñski, 1874; Krzemieniewska, 1947; Krzemieniewska, 1957; Krzemieniewska, 1960b; Krzemieniewska and Badura, 1954; Michalski, 1951; Jarocki, 1924; Jarocki, 1931; Stojanowska, 1972; Stojanowska, 1977b; Stojanowska, 1983; Drozdowicz, 1992; Drozdowicz et al., 2007; Drozdowicz et al., 2012; £awrynowicz et al., 2011; Panek and Romañski, 2010; Salamaga et al., 2016; Salamaga, 2021; Stojanowska, 200…
Stemonitidales	Colloderma	Colloderma oculatum	Colloderma oculatum (C. Lippert) G. Lister, 1910	Spruce forests (Piceetum excelsae)	on dead spruce wood covered with algae; on moist leaves of Quercus	Jarocki, 1931; Krzemieniewska, 1960b; Stojanowska, 2004b
Stemonitidales	Comatricha	Comatricha dictyospora	Comatricha dictyospora L.F. Celak., 1893	NA	on rotting pine wood	Stojanowska, 1977
Stemonitidales	Comatricha	Comatricha elegans	Comatricha elegans (Racib.) G. Lister, 1909	Extensive spruce forests (Piceetum excelsae); Oak–lime–hornbeam forest, poor variant (Tilio–Carpinetum calamagrostietosum); Planted (non-plantation); Subcontinental lowland lime-oak-hornbeam forest Tilio cordatae-Carpinetum betuli	on rotten Picea wood; on logs (decomposition grades 3 and 3–4) and other decaying and deciduous wood, including logs of Pinus sylvestris; in culture	Drozdowicz et al., 2012; Drozdowicz et al., 2007; Jarocki, 1931; Panek and Romañski, 2010; Salamaga, 2021; Stojakowska, 1983; Stojanowska and Panek, 2004
Stemonitidales	Comatricha	Comatricha ellae	Comatricha ellae Härk., 1978	NA	NA	Drozdowicz, 2017
Stemonitidales	Comatricha	Comatricha fusiformis	Comatricha fusiformis (Kowalski) Kowalski, 1968	NA	NA	Magiera and Drozdowicz, 2004
Stemonitidales	Comatricha	Comatricha laxa	Comatricha laxa Rostaf., 1874	Planted (non-plantation)	individual sporangia scattered on decaying wood, including rotten wood and a decorticated trunk of Picea excelsa	Krupa, 1889; Jarocki, 1927; Krzemieniewska, 1933; Krzemieniewska, 1957; Krzemieniewska, 1960b; Stojanowska, 1972; Stojakowska, 1983; Stojanowska, 1983; Drozdowicz, 1992; Stojanowska, 1992; Drozdowicz, 1997; Drozdowicz, 1997a; Stojanowska, 2004; Salamaga, 2021; Paul et al., 2024
Stemonitidales	Comatricha	Comatricha nigra	Comatricha nigra (Pers. ex J. F. Gmel.) J. Schröt., 1885	Alder forest (CircaeoAlnetum); Beech (Fagus sylvatica) forest; Bog spruce forest (Sphagno girgensohnii-Piceetum); Extensive spruce forests (Piceetum excelsae); Fraxino–Alnetum; Linden hornbeam forest Tilio-Carpinetum with Quercus robur, Carpinus betulus and Tilia cordata; elm-ash carrs Ficario-Ulmetum campestris with Fraxinus excelsior, Ulmus scabra, Acer campestre; alder carr Circeo-Alnetum with…	on bark and wood of coniferous and deciduous trees, including Abies alba, Alnus glutinosa, Betula, Carpinus betulus (decaying billets), Fagus sylvatica (including slightly decayed, relatively hard beech wood), Picea abies and Picea excelsa (including decorticated and old trunks and logs hanging above a stream), Populus tremula, Quercus (including Quercus robur), Tilia and Ulmus, as well as generi…	Krupa, 1886; Krupa, 1889; Jarocki, 1924; Jarocki, 1927; Jarocki, 1931; Krzemieniewska, 1933; Krzemieniewska, 1947; Michalski, 1951; Krzemieniewska, 1957; Krawiec, 1965; Stojanowska, 1970; Stojanowska, 1972; Kalinowska-Kucharska, 1975; Kalinowska-Kucharska, 1975; Stojanowska, 1977; Stojanowska, 1977b; Stojanowska, 1980; Stojanowska, 1980b; Stojakowska, 1983; Stojanowska, 1983; Stojanowska, 1984; D…
Stemonitidales	Comatricha	Comatricha pulchella	Comatricha pulchella (C. Bab.) Rostaf., 1876	Extensive spruce forests (Piceetum excelsae); Forest reserve; Hornbeam–lime forest, calamagrostis variant (Tilio-Carpinetum calamagrostietosum); multispecies forest; Mixed Forests; Sphagnum alder carr (Sphagno squarrosi-Alnetum)	on dead and decaying wood and logs of Picea (including Picea abies) and Fagus; on logs (decomposition grade 3) and on strongly decayed wood, including a strongly decomposed Quercus robur log and a log of Pinus sylvestris; on mosses covering an old oak log	Jarocki, 1924; Jarocki, 1931; Krzemieniewska, 1933; Krzemieniewska, 1960b; Stojanowska, 1977; Stojanowska, 1977b; Stojakowska, 1983; Stojanowska, 1983; Stojanowska, 1984; Drozdowicz, 1992; Stojanowska, 2000a; Stojanowska, 2004; Stojanowska and Panek, 2004; Panek and Romañski, 2010; £awrynowicz et al., 2011; Salamaga, 2021
Physarales	Craterium	Craterium aureonucleatum	Craterium aureonucleatum Nann.-Bremek., 1961	Poor lime-hornbeam forest (Tilio-Carpinetum calamagrostietosum)	On fallen leaves of Acer platanoides, Populus tremula and Quercus robur in forest litter.	Panek and Romañski, 2010
Physarales	Craterium	Craterium aureum	Craterium aureum (Schumach.) Rostaf., 1874	Linden hornbeam forest Tilio-Carpinetum; elm-ash carrs Ficario-Ulmetum campestris; alder carr Circeo-Alnetum; Planted (non-plantation); Poor lime-hornbeam forest (Tilio-Carpinetum calamagrostietosum); Sub-mountainous alder forest (Alnetum incanae); Sub-continental linden-hornbeam forest (Tilio-Carpinetum); Acid mountainous beech forest (Luzulo-Fagetum)	On decaying leaves, leaf petioles and fallen twigs lying on the ground; on rotting oak wood; on herbaceous plants; in highly decomposed forest litter.	Rostafiñski, 1874; Jarocki, 1924; Krzemieniewska, 1960b; Stojakowska, 1983; Stojanowska and Panek, 2002; Stojanowska and Panek, 2003; Stojanowska and Panek, 2004; Panek and Romañski, 2010; Salamaga, 2021
Physarales	Craterium	Craterium concinnum	Craterium concinnum Rex, 1893	Alder carr (Ribo nigri-Alnetum)	On decaying wood of Tilia; on mosses growing at the base of a dead Picea abies trunk.	Panek and Romañski, 2010; Stojanowska and Panek, 2003
Physarales	Craterium	Craterium leucocephalum	Craterium leucocephalum (Pers. ex J.F. Gmel.) Ditmar, 1813	Alder carr (Ribo nigri-Alnetum); Lime-hornbeam forest (Tilio-Carpinetum); Linden hornbeam forest Tilio-Carpinetum; elm-ash carrs Ficario-Ulmetum campestris; alder carr Circeo-Alnetum; Oak-hornbeam forest with admixture of beech and lowland acidic beech forest; small patches of ash-alder floodplain forest; Sub-mountainous alder forest (Alnetum incanae); Sub-continental linden-hornbeam forest (Tili…	On bark and wood of deciduous trees, including fallen Carpinus bark and bark of Ulmus campestris and Corylus avellana; on branches and small dead twigs of Alnus glutinosa, Rubus idaeus and other deciduous trees; on decaying and dry leaves and leaf litter of Fagus sylvatica and Quercus spp., including beech leaves and oak leaves; on forest litter; on needles of Pinus silvestris; on mosses; on herb…	Jarocki, 1924; Krzemieniewska and Badura, 1954; Krzemieniewska, 1957; Krzemieniewska, 1960b; Stojanowska, 1972; Kalinowska-Kucharska, 1975; Kalinowska-Kucharska, 1975; Stojanowska, 1980; Stojanowska, 1980b; Stojakowska, 1983; Stojanowska, 1983; Drozdowicz, 1992; Drozdowicz, 1997; Drozdowicz, 1997a; Stojanowska and Panek, 2002; Stojanowska and Panek, 2003; Stojanowska, 2004; Stojanowska and Panek,…
Physarales	Craterium	Craterium minutum	Craterium minutum (Leers) Fr., 1829	Alder carr (Ribo nigri–Alnetum); Blackcurrant–alder swamp forest (Ribo nigri-Alnetum); Lime-hornbeam forest (Tilio-Carpinetum); Mixed pine forest (Serratulo-Pinetum); Oak-hornbeam forest with admixture of beech and lowland acidic beech forest; small patches of ash-alder floodplain forest; Oak–hornbeam forest (Tilio-Carpinetum); Sub-mountainous alder forest (Alnetum incanae); Sub-continental linde…	On bark and wood of deciduous and coniferous trees, including decaying and strongly decomposed wood of Betula, deciduous wood near Ceratiomyxa fruticulosa, fallen branches of broadleaved trees and spruce, dry branches and twigs of Picea excelsa and Pinus silvestris, pine and cherry bark, and twigs and branches of Alnus glutinosa, Rubus idaeus and other deciduous trees; on fallen and decaying leav…	Rostafiñski, 1874; Jarocki, 1924; Krzemieniewska, 1933; Krzemieniewska, 1960b; Stojanowska, 1972; Stojanowska, 1977; Stojanowska, 1977b; Stojanowska, 1980; Stojanowska, 1980b; Stojakowska, 1983; Stojanowska, 1983; Drozdowicz, 1992; Drozdowicz, 1997; Drozdowicz, 1997a; Stojanowska and Panek, 2003; Stojanowska, 2004; Stojanowska and Panek, 2004; Drozdowicz et al., 2007; Panek and Romañski, 2010; Bo…
Physarales	Craterium	Craterium roseum	Craterium roseum (Berk. & Broome) J.M. García-Martín & Lado, 2023	NA	NA	Paul et al., 2024
Cribrariales	Cribraria	Cribraria argillacea	Cribraria argillacea (Pers. ex J.F. Gmel.) Pers., 1794	Artificial spruce stands; Beech forest (Dentario glandulosae-Fagetum and Querco-Fagetum); Bog pine forest (Vaccinio uliginosi-Pinetum); Dentario enneaphyllidis-fagetum and Lunario-Aceretum; Dentario glandulosae-Fagetum; Dentario glandulosae-Fagetum/Polysticho-Piceetum; Mixed pine forest (Serratulo-Pinetum); Oak-hornbeam forest; thermophilous beech forest; Carpathian beech forest (Tilio-Carpinetum…	Moderately to strongly decayed wood (logs, stumps, trunks, branches and twigs; decomposition grade 3–4) of conifers (Abies alba, Picea abies and other Picea spp., Pinus sylvestris, Larix spp.) and broadleaved trees (Alnus glutinosa, Betula spp., Carpinus betulus, Quercus robur and other deciduous trees), including indeterminate coniferous and deciduous wood; on needles of Pinus and Picea; on moss…	Krupa, 1886; Krupa, 1887; Krupa, 1888; B³oñski and Drymmer, 1889; Krupa, 1889; Eichler, 1907; Jarocki, 1924; Jarocki, 1931; Krzemieniewska, 1933; Krzemieniewska, 1947; Krzemieniewska and Badura, 1954; Krzemieniewska, 1957; Krawiec, 1965; Stojanowska, 1972; Kalinowska-Kucharska, 1975; Stojanowska, 1977b; Stojakowska, 1983; Stojanowska, 1983; Stojanowska, 1984; Drozdowicz, 1992; Stojanowska, 1992; …
Cribrariales	Cribraria	Cribraria aurantiaca	Cribraria aurantiaca Schrad., 1797	Beech forest (Dentario glandulosae-Fagetum and Querco-Fagetum); Dentario enneaphyllidis-fagetum and Lunario-Aceretum; Dentario glandulosae-Fagetum; multispecies forest; multispecies forest (Mixed Forests); Planted (non-plantation); Poor lime–hornbeam forest (Tilio-Carpinetum calamagrostietosum); Spruce bog forest (Sphagno girgensohnii–Piceetum); Subcontinental lowland lime-oak-hornbeam forest Til…	Moderately to strongly decayed wood (logs, stumps and branches; decomposition grade 3–4) of conifers (Abies alba, Picea abies, Picea excelsa, Pinus sylvestris) and broadleaved trees (Tilia spp., Fagus sylvatica and indeterminate deciduous wood), including stumps overgrown with bryophytes.	Namys³owski, 1910a; Jarocki, 1924; Krzemieniewska, 1957; Stojanowska, 1977b; Stojakowska, 1983; Stojanowska, 1983; Stojanowska, 1984; Stojanowska, 1992; Miœkiewicz, 2001; Stojanowska, 2004a; Stojanowska, 2004b; Stojanowska and Panek, 2004; Stojanowska and Panek, 2005; Drozdowicz et al., 2007; Panek and Romañski, 2010; £awrynowicz et al., 2011; Salamaga et al., 2016; Salamaga, 2021; Paul et al., 2…
Cribrariales	Cribraria	Cribraria cancellata	Cribraria cancellata (Batsch) Nann.-Bremek., 1975	Bog pine forest Vaccinio uliginosi-Pinetum; Dense growths of dwarf mountain pine (Pinus mughus); Dentario enneaphyllidis-fagetum and Lunario-Aceretum; Dwarf mountain pine scrub; Dwarf mountain pine shrubland with scattered spruce; Extensive spruce forests (Piceetum excelsae); Home garden; multispecies forest; Sphagnion magellanici; Subcontinental lowland lime-oak-hornbeam forest Tilio cordatae-Ca…	Moderately to strongly decayed wood (logs, trunks, stumps and branches; decomposition grade 2–4) of conifers (Abies alba and other Abies spp., Picea abies and Picea excelsa, Pinus sylvestris, Pinus mughus and other pine wood) and broadleaved trees (Betula spp., Populus tremula, Quercus robur, Tilia spp. and indeterminate deciduous trees), on coniferous and deciduous logs and stumps, often inside …	Krupa, 1886; Krupa, 1887; Krupa, 1888; Eichler, 1904; Namys³owski, 1910a; Jarocki, 1924; Jarocki, 1931; Krzemieniewska, 1933; Krzemieniewska, 1947; Krzemieniewska and Badura, 1954; Krzemieniewska, 1957; Stojanowska, 1970; Stojanowska, 1972; Wroñska, 1974; Stojanowska, 1977b; Stojanowska, 1981; Stojakowska, 1983; Stojanowska, 1983; Stojanowska, 1984; Drozdowicz, 1992; Stojanowska, 1992; Stojanowsk…
Cribrariales	Cribraria	Cribraria costata	Cribraria costata Dhillon & Nann.-Bremek., 1978	NA	Dead wood of Pinus sylvestris.	Bochynek, 2015
Cribrariales	Cribraria	Cribraria elegans	Cribraria elegans Berk. & M.A. Curtis, 1873	Old-growth forest	Dead wood of Pinus sylvestris.	Bochynek, 2015
Cribrariales	Cribraria	Cribraria exigua	Cribraria exigua Meyl., 1931	NA	NA	Magiera and Drozdowicz, 2004
Cribrariales	Cribraria	Cribraria ferruginea	Cribraria ferruginea Meyl., 1913	Planted Picea abies monoculture commercial forest; Spruce forests (Piceetum excelsae); Spruce monoculture	Abies alba wood and heavily decayed to very rotten coniferous logs and trunks of Picea (including material recorded as Picea abies and Picea excelsa).	Jarocki, 1931; Krzemieniewska, 1960b; Stojakowska, 1983; Stojanowska, 1983; Drozdowicz, 1992; Stojanowska, 2004a; Stojanowska, 2004b; Panek and Romañski, 2010; Bochynek and Drozdowicz, 2011; Bochynek and Drozdowicz, 2012
Cribrariales	Cribraria	Cribraria intricata	Cribraria intricata Schrad., 1797	Dentario enneaphyllidis-fagetum and Lunario-Aceretum; Hornbeam–lime forest (Tilio-Carpinetum); Leucobryo-Pinetum; Riparian alder forest (Circaeo-Alnetum)	Decaying to strongly decayed coniferous wood (logs, stumps and trunks) of Abies alba and Picea (Picea abies, Picea excelsa), more rarely of Pinus sylvestris.	Jarocki, 1924; Krzemieniewska, 1933; Krzemieniewska, 1957; Krzemieniewska, 1960b; Stojanowska, 1972; Wroñska, 1974; Stojakowska, 1983; Stojanowska, 1983; Stojanowska, 2004a; Stojanowska, 2004b; Stojanowska and Panek, 2005; Panek and Romañski, 2010; Salamaga et al., 2016
Cribrariales	Cribraria	Cribraria languescens	Cribraria languescens Rex, 1891	Molinio-Pinetum; Old-growth forest	Dead wood and logs of Pinus sylvestris.	Bochynek, 2015; Salamaga et al., 2016
Cribrariales	Cribraria	Cribraria macrocarpa	Cribraria macrocarpa Schrad., 1797	beech (Fagus sylvatica) forest; Beech forest (Dentario glandulosae-Fagetum and Querco-Fagetum); Natural, multi-species tree stand; Tilio-Carpinetum stachyetosum sylvaticae; Tilio-Carpinetum typicum; Circaeo-Alnetum; Carici elongatae-Alnetum on the Vistula’s alluvial floodplain; Planted Picea abies monoculture commercial forest; spruce monoculture; Tilio-Carpinetum; Tilio-Carpinetum stachyetosum s…	Dead, decaying and strongly decayed wood (logs, stumps and boards) of conifers (Abies alba, Picea abies, Pinus sylvestris and other coniferous trees) and indeterminate deciduous trees, including old strongly decayed conifer logs and stumps and rotten logs lying on the ground.	Krzemieniewska, 1947; Krzemieniewska, 1957; Krzemieniewska, 1960b; Krawiec, 1965; Stojanowska, 1972; Wroñska, 1974; Stojakowska, 1983; Stojanowska, 1983; Stojanowska, 1984; Drozdowicz, 1992; Stojanowska, 1992; Stojanowska, 2000a; Miœkiewicz, 2001; Drozdowicz, 2003a; Stojanowska, 2004a; Drozdowicz, 2005; Drozdowicz et al., 2007; Bochynek and Drozdowicz, 2011; £awrynowicz et al., 2011; Bochynek and…
Cribrariales	Cribraria	Cribraria macrospora	Cribraria macrospora Nowotny & H. Neubert, 1993	lower montane forest	Mosses growing on rotten coniferous logs, probably of Picea abies.	Paul et al., 2024
Cribrariales	Cribraria	Cribraria microcarpa	Cribraria microcarpa (Schrad.) Pers., 1801	Extensive spruce forests (Piceetum excelsae); Fraxino–Alnetum; Hornbeam–lime forest (Tilio-Carpinetum); Mixed forest (Serratulo-Pinetum); Ribeso nigri–Alnetum	Rotting spruce stumps; bark of Alnus glutinosa and Picea abies; decaying wood of coniferous logs.	Jarocki, 1931; Krzemieniewska, 1947; Krzemieniewska, 1957; Krzemieniewska, 1960b; Stojanowska, 1972; Stojakowska, 1983; Drozdowicz, 1992; Stojanowska and Panek, 2004; Drozdowicz, 2005; Panek and Romañski, 2010; Paw³owicz et al., 2025
Cribrariales	Cribraria	Cribraria minutissima	Cribraria minutissima Schwein., 1832	NA	Strongly decayed wood (tree species indeterminate).	Stojanowska, 1972; Stojakowska, 1983
Cribrariales	Cribraria	Cribraria mirabilis	Cribraria mirabilis (Rostaf.) Massee, 1892	Pinus sylvestris dominated forest	Dead wood of Pinus sylvestris.	Bochynek, 2015
Cribrariales	Cribraria	Cribraria oregana	Cribraria oregana H.C. Gilbert, 1932	NA	NA	Magiera, 2004
Cribrariales	Cribraria	Cribraria pertenuis	Cribraria pertenuis Flatau & Schirmer, 1994	Sphagnion magellanici	Dead wood, including stumps, of Carpinus betulus, Quercus robur, Tilia spp. and Pinus sylvestris.	Bochynek, 2015; Salamaga, 2016
Cribrariales	Cribraria	Cribraria piriformis	Cribraria piriformis Schrad., 1797	Bog pine forest (Vaccinio uliginosi–Pinetum); Lime–hornbeam forest (Tilio-Carpinetum typicum); Mixed coniferous forest (Serratulo–Pinetum); Planted (non-plantation); Planted Picea abies monoculture commercial forest; spruce monoculture; Subcontinental lowland lime-oak-hornbeam forest Tilio cordatae-Carpinetum betuli; Tilio-Carpinetum and Dentario glandulosae-Fagetum; Tilio-Carpinetum stachyetosum…	Moderately to highly decomposed logs and stumps (decomposition grade 2–4) of conifers (Abies alba, Picea spp., Pinus sylvestris and other coniferous trees) and broadleaved trees (Quercus, especially Q. robur, Carpinus betulus, Tilia cordata and indeterminate deciduous trees), including cracks along the sides of conifer logs.	Krzemieniewska, 1947; Krzemieniewska, 1957; Krzemieniewska, 1960b; Stojakowska, 1983; Stojanowska, 1983; Stojanowska, 1984; Drozdowicz, 1992; Stojanowska, 2000a; Stojanowska, 2002; Stojanowska and Panek, 2002; Stojanowska, 2004; Drozdowicz, 2005; Panek, 2010; Bochynek, 2011; Bochynek, 2012; Drozdowicz, 2012; Salamaga, 2021
Cribrariales	Cribraria	Cribraria purpurea	Cribraria purpurea Schrad., 1797	beech (Fagus sylvatica) forest; Extensive spruce forests (Piceetum excelsae)	Decayed, moist, moss-covered and very rotten logs and trunks of Picea excelsa and Quercus pedunculata, including rotten logs lying on the ground.	Jarocki, 1924; Jarocki, 1931; Krzemieniewska, 1947; Krzemieniewska, 1960b; Krzysztofiak et al., 2010; Chachu³a, 2021; Paul et al., 2024
Cribrariales	Cribraria	Cribraria rubiginosa	Cribraria rubiginosa Fr., 1829	Spruce forests (Piceetum excelsae); Upper montane natural spruce forest	Rotting spruce wood and wood fibres of decaying Picea excelsa.	Jarocki, 1931; Krzemieniewska, 1960b; Stojakowska, 1983; Stojanowska, 1983; Stojanowska, 2004
Cribrariales	Cribraria	Cribraria rufa	Cribraria rufa (Roth) Rostaf., 1875	Alder swamp forest (Ribo nigri-Alnetum); Artificial spruce stands; beech (Fagus sylvatica) forest; Broadleaved Deciduous Forests; Deciduous forest; Broadleaved Deciduous Forests; Dentario enneaphyllidis-fagetum and Lunario-Aceretum; Leucobryo-Pinetum; Mixed forests (Ribo nigri-Alnetum); multispecies forest; Natural beech dominated forest fragment; Old-growth beech forest with admixture of spruce,…	Moderately to very strongly decayed wood (logs, stumps, branches, small wood fragments and debris; decomposition grade 2–4) of conifers (Abies alba and other Abies spp., Picea abies and other Picea spp., Pinus sylvestris and other Pinus spp.) and broadleaved trees (Betula spp., Carpinus betulus, Fraxinus spp., Quercus, especially Q. robur, Tilia cordata and other Tilia spp., Cerasus avium), inclu…	Rostafiñski, 1875; Jarocki, 1924; Krzemieniewska, 1957; Krzemieniewska, 1960b; Stojanowska, 1970; Stojanowska, 1972; Kalinowska-Kucharska, 1975; Kalinowska-Kucharska, 1975; Stojanowska, 1977; Stojanowska, 1977b; Stojanowska, 1983; Stojanowska, 1984; Drozdowicz, 1992; Drozdowicz, 1997; Drozdowicz, 1997a; Stojanowska, 2000a; Drozdowicz, 2001; Stojanowska, 2002; Drozdowicz, 2003a; Stojanowska, 2004;…
Cribrariales	Cribraria	Cribraria splendens	Cribraria splendens (Schrad.) Pers., 1801	bilberry pine forest; Dentario enneaphyllidis-fagetum and Lunario-Aceretum; Planted (non-plantation); Poor oak–lime–hornbeam forest (Tilio-Carpinetum calamagrostietosum); Ribeso nigri-Alnetum	Decaying, moist and strongly decayed wood (logs and scattered fragments) of conifers (Abies alba, Picea spp.) and broadleaved trees (Quercus robur, Alnus glutinosa, Betula spp.), including strongly decayed coniferous wood pieces dispersed on the forest floor.	Krzemieniewska, 1933; Krzemieniewska, 1947; Krzemieniewska, 1957; Krzemieniewska, 1960b; Wroñska, 1974; Stojanowska, 1977; Stojanowska, 1977b; Stojanowska, 1983; Stojanowska, 1984; Stojanowska, 1992; Stojanowska, 2004; Drozdowicz, 2005; Stojanowska, 2005; Panek, 2010; Salamaga, 2016; Salamaga, 2021; Paul et al., 2024
Cribrariales	Cribraria	Cribraria tenella	Cribraria tenella Schrad., 1797	oak pine forest; Planted Picea abies forest (spruce monoculture); Planted Picea abies monoculture commercial forest; Planted spruce (Picea abies) monoculture; planted spruce forest; Spruce monoculture; Tilio-Carpinetum stachyetosum sylvaticae; Tilio-Carpinetum typicum; Circaeo-Alnetum; Carici elongatae-Alnetum on the Vistula alluvial floodplain; Tilio-Carpinetum typicum	Moist decaying and dead wood (logs, trunks and stumps) of conifers (Abies alba, Picea excelsa, Pinus sylvestris) and indeterminate coniferous and deciduous trees.	Rostafiñski, 1875; Jarocki, 1924; Krzemieniewska, 1933; Krzemieniewska, 1960b; Kalinowska-Kucharska, 1975; Kalinowska-Kucharska, 1975; Stojanowska, 1992; Bochynek, 2011; £awrynowicz, 2011; Bochynek, 2012; Drozdowicz, 2012
Cribrariales	Cribraria	Cribraria tubulina	Cribraria tubulina (Fr.) J.C. Zamora, D. Rodrigues, García-Cunch. & Lado, 2025	Mixed coniferous forest (Serratulo-Pinetum); Natural spruce forest; Natural upper montane spruce forest; Planted Picea abies forest (spruce monoculture); Poor hornbeam–lime forest (Tilio-Carpinetum calamagrostietosum); Spruce forests (Piceetum excelsae); Spruce monoculture; Tilio-Carpinetum typicum	Decaying wood, logs and stumps of coniferous and broadleaved trees (Abies alba, Picea abies/excelsa, Pinus sylvestris, Populus tremula, Quercus pedunculata and other deciduous trees), often moss-covered; coniferous litter composed of spruce or pine bark, twigs and needles (including needle and spruce litter) and other decaying plant debris and wood fragments.	Krupa, 1886, 1887, 1888; Rostafiñski, 1875; Jarocki, 1924; Kalinowska-Kucharska, 1975; Krzemieniewska, 1933, 1947, 1957, 1960b; Orzechowski, 1969; Stojanowska, 1972, 1977, 1977b, 1983, 1984, 2000a; Drozdowicz, 1992, 2005; £awrynowicz et al., 2011; Panek and Romañski, 2010; Stojakowska, 1983; Drozdowicz et al., 2007; Bochynek and Drozdowicz, 2011; Stojanowska, 2004a, 2004b; Bochynek and Drozdowicz…
Cribrariales	Cribraria	Cribraria violacea	Cribraria violacea Rex, 1891	Dentario enneaphyllidis-fagetum and Lunario-Aceretum	Bark fragments (tree species indeterminate).	Krzemieniewska, 1933; Krzemieniewska, 1934; Krzemieniewska, 1960b; Stojanowska, 2005
Cribrariales	Cribraria	Cribraria vulgaris	Cribraria vulgaris Schrad., 1797	Alder riparian forest (Circaeo-Alnetum); Artificial spruce stands; Beech (Fagus sylvatica) forest; Bog pine forest (Vaccinio uliginosi-Pinetum); Hornbeam–oak forest with beech admixture; lowland acid beech forest; patches of ash–alder riparian forest; Mixed pine forest (Serratulo-Pinetum); multispecies forest; Picea abies; Planted Picea abies monoculture commercial forest; Poor hornbeam forest (T…	Moderately to strongly decayed logs and trunks (decomposition grade 3–4), often bryophyte-covered, of conifers (Abies alba, Picea abies and other Picea spp., Pinus sylvestris and other Pinus spp.) and broadleaved trees (Betula spp., Carpinus betulus, Quercus robur, Tilia cordata and other deciduous trees).	Rostafiñski, 1875; Gutwiñski, 1901; Krzemieniewska, 1933; Krzemieniewska, 1947; Krzemieniewska, 1957; Krawiec, 1965; Stojanowska, 1972; Kalinowska-Kucharska, 1975; Kalinowska-Kucharska, 1975; Stojanowska, 1977; Stojanowska, 1977b; Stojanowska, 1980; Stojanowska, 1980b; Stojanowska, 1983; Stojanowska, 1984; Drozdowicz, 1992; Stojanowska, 2002; Stojanowska, 2004; Drozdowicz, 2005; Drozdowicz et al.…
Physarales	Diachea	Diachea leucopodia	Diachea leucopodia (Bull.) Rostaf., 1874	Alder carr forest (Ribo nigri-Alnetum); Alder riparian forest (Circaeo-Alnetum); Beech-dominated mixed forest; Dentario enneaphyllidis-fagetum and Lunario-Aceretum; mixed beech forest resembling acidic lowland beech forest; multispecies forest; Natural, multi-species tree stand; Tilio-Carpinetum stachyetosum sylvaticae; Tilio-Carpinetum typicum; Circaeo-Alnetum; Carici elongatae-Alnetum on the Vi…	On bark and wood of deciduous and coniferous trees, including deciduous dead wood and bark of Taxus baccata, Betula verrucosa, Alnus glutinosa, Populus tremula and other trees; on small fallen twigs and branches of deciduous trees, including Quercus pedunculata, Rubus idaeus and pine twigs with needles; on decaying and dry leaves and forest litter, including beech leaf litter and leaves of Fagus …	B³oñski and Drymmer, 1889; Kwieciñski, 1896; Bothe and Torka, 1906; Jarocki, 1924; Krzemieniewska, 1957; Golenia and Rebendel, 1970; Stojanowska, 1972; Kalinowska-Kucharska, 1975; Stojanowska, 1980; Stojanowska, 1980b; Stojakowska, 1983; Stojanowska, 1983; Stojanowska, 1984; Bujakiewicz and Fiebich, 1992; Drozdowicz, 1992; Stojanowska, 1992; Drozdowicz, 1997; Drozdowicz, 1997a; Bujakiewicz, 1999;…
Physarales	Diachea	Diachea muscorum	Diachea muscorum (Ing) J.M. García-Martín, J.C. Zamora & Lado, 2023	NA	On dry leaves; on fallen twigs, including twigs of Carpinus; on wood of Populus.	Stojanowska and Panek, 2003
Physarales	Diachea	Diachea obovata	Diachea obovata (Peck) J.M. García-Martín, J.C. Zamora & Lado, 2023	NA	On fallen twigs of Carpinus.	Schröter, 1885–1889; Szulczewski, 1951; Stojakowska, 1983
Physarales	Diachea	Diachea subsessilis	Diachea subsessilis Peck, 1878	Forests	NA	Krupa, 1886; Krupa, 1888
Stemonitidales	Diacheopsis	Diacheopsis pieninica	Diacheopsis pieninica Krzemien., 1948	NA	NA	Krzemieniewska, 1947; Krzemieniewska, 1960b; Drozdowicz et al., 2003
Trichiales	Dianema	Dianema depressum	Dianema depressum (Lister) Lister, 1894	NA	fallen twigs	Stojanowska, 2004a
Trichiales	Dictydiaethalium	Dictydiaethalium plumbeum	Dictydiaethalium plumbeum (Schumach.) Rostaf. ex Lister, 1894	Beech-dominated mixed forest; Dentario enneaphyllidis-fagetum and Lunario-Aceretum; Old-growth beech forest with admixture of spruce, sycamore and rowan; Planted (non-plantation); poor lime–hornbeam forest (Tilio-Carpinetum calamagrostietosum); Tilio-Carpinetum stachyetosum sylvaticae; Tilio-Carpinetum typicum; Circaeo-Alnetum; Carici elongatae-Alnetum on the Vistula alluvial floodplain	dead and decaying wood and logs of broadleaved trees (Tilia cordata, Fagus spp., Acer pseudoplatanus, Quercus spp., including strongly rotten oak logs), including mouldering beech wood, general deciduous wood and rotten planks; bark and trunks of alders (Alnus glutinosa, Alnus incana); twigs lying on the ground	Krupa, 1886; Krupa, 1887; Krupa, 1888; Bresadola, 1903; Eichler, 1907; Jarocki, 1924; Krzemieniewska, 1947; Krzemieniewska, 1957; Krzemieniewska, 1960b; Stojanowska, 1977a; Stojanowska, 1977b; Stojakowska, 1983; Stojanowska, 1983; Stojanowska, 1984; Drozdowicz, 1992; Stojanowska and Panek, 2002; Stojanowska, 2004a; Stojanowska and Panek, 2005; Drozdowicz et al., 2007; Panek and Romañski, 2010; Dr…
Physarales	Diderma	Diderma alpinum	Diderma alpinum (Meyl.) Meyl., 1917	meadow	On beech leaves; on dead plant remains and plant debris; on living herbaceous plants, including grass culms; on stems of Rubus spp.; on mosses; on the surface of stones.	Drozdowicz, 1985; Drozdowicz, 1988b; Komorowska and Drozdowicz, 1996; Drozdowicz, 1997; Drozdowicz, 1997a; Drozdowicz, 1997b; Drozdowicz, 2001; Stojanowska, 2004; Ronikier et al., 2008; Paul et al., 2024
Physarales	Diderma	Diderma chondrioderma	Diderma chondrioderma (de Bary & Rostaf.) Kuntze, 1898	alder forest; Dentario glandulosae–Fagetum accompanied by a small patch of the Circaeo–Alnetum association	On bark and small fallen twigs of Alnus glutinosa and Fagus sylvatica.	Rostafiñski, 1874; Krzemieniewska, 1933; Krzemieniewska, 1934; Krzemieniewska, 1960b; Miœkiewicz and Drozdowicz, 1999; Miœkiewicz, 2001; Stojanowska and Panek, 2004
Physarales	Diderma	Diderma crustaceum	Diderma crustaceum Peck, 1873	NA	On deciduous wood.	Stojanowska, 1970; Stojanowska, 1972; Drozdowicz et al., 2007
Physarales	Diderma	Diderma deplanatum	Diderma deplanatum Fr., 1829	alder carr (Ribo nigri-Alnetum); beech forest; Dentario glandulosae–Fagetum accompanied by a small patch of the Circaeo–Alnetum association; lime–hornbeam forest (Tilio-Carpinetum); Sphagnion magellanici	On mouldering and dry decayed leaves; on plant debris and in forest litter; on a decaying hazel branch (Corylus avellana) and oak bark; on mosses, including Leucodon sciuroides and Plagiothecium denticulatum, especially where these mosses cover beech logs and old trunks of Quercus pedunculata.	Migula, 1910; Jarocki, 1924; Miœkiewicz and Drozdowicz, 1999; Stojanowska, 2000a; Stojanowska, 2000b; Miœkiewicz, 2001; Stojanowska and Panek, 2002; Stojanowska and Panek, 2004; Panek and Romañski, 2010; Salamaga et al., 2016
Physarales	Diderma	Diderma effusum	Diderma effusum (Schwein.) Morgan, 1894	beech forest; Natural, multi-species tree stand; Tilio-Carpinetum stachyetosum sylvaticae; Tilio-Carpinetum typicum; Circaeo-Alnetum; Carici elongatae-Alnetum on the Vistula’s alluvial floodplain; Tilio-Carpinetum; Tilio-Carpinetum stachyetosum sylvaticae, Tilio-Carpinetum typicum, Circaeo-Alnetum and Carici elongatae-Alnetum; Tilio-Carpinetum stachyetosum sylvaticae; Tilio-Carpinetum typicum; Ci…	On dead and decaying wood of Quercus robur (logs and trunks) and other oak wood; on decaying and fallen leaves, including leaves of Fagus sylvatica; on forest litter; on mosses covering tree trunks; on beech cupules.	Stojakowska, 1983; Stojanowska, 1983; Drozdowicz, 1992; Stojanowska, 2000a; Miœkiewicz, 2001; Stojanowska and Panek, 2002; Stojanowska, 2004; Stojanowska and Panek, 2004; Drozdowicz et al., 2012
Physarales	Diderma	Diderma europaeum	Diderma europaeum (Buyck) A. Kuhnt, 2017	beech forest; meadow	On fallen twigs of Fagus sylvatica and Picea abies; on needles of Picea abies; on stems of Rubus spp.	Ronikier et al., 2008
Physarales	Diderma	Diderma floriforme	Diderma floriforme (Bull.) Pers., 1794	Tilio-Carpinetum stachyetosum sylvaticae; Tilio-Carpinetum typicum; Circaeo-Alnetum; Carici elongatae-Alnetum on the Vistula alluvial floodplain	On dead wood of Carpinus betulus and Tilia cordata; on highly decayed wood of Quercus.	Krzemieniewska, 1960b; Stojanowska, 2000a; Stojanowska and Panek, 2002; Stojanowska, 2004; Drozdowicz et al., 2012
Physarales	Diderma	Diderma globosum	Diderma globosum Pers., 1794	Wet Alnus glutinosa grove	On bark of a decayed Carpinus betulus trunk; on dry twigs and fallen leaves; on mosses covering an oak log; very abundantly on mosses in a wet Alnus glutinosa grove.	Rostafiñski, 1874; Rostafiñski, 1876; Jarocki, 1924; Drozdowicz, 1997; Drozdowicz, 1997a
Physarales	Diderma	Diderma hemisphaericum	Diderma hemisphaericum (Bull.) Hornem., 1829	NA	NA	Rostafiñski, 1874; Krzemieniewska, 1929; Krzemieniewska, 1933; Krzemieniewska, 1960b; Drozdowicz et al., 2003
Physarales	Diderma	Diderma montanum	Diderma montanum (Meyl.) Meyl., 1913	beech forest; bog spruce forest (Sphagno girgensohnii–Piceetum); Dentario enneaphyllidis-fagetum and Lunario-Aceretum	On ends of moss shoots on stumps; on moss-covered stumps; on deciduous wood and other wood; on fern debris; on a dead leaf of Betula pubescens; in forest litter.	Miœkiewicz, 2001; Drozdowicz, 2003a; Stojanowska and Panek, 2005; Drozdowicz et al., 2007; Panek and Romañski, 2010
Physarales	Diderma	Diderma niveum	Diderma niveum (Rostaf.) E. Sheld., 1895	meadow; Natural spruce forest of the upper montane zone; spruce forest (upper montane belt)	On beech leaves and beechnut husks; on dry leaves of Athyrium filix femina; on fallen twigs of Abies alba and Picea abies; on needles of Picea abies; on grass culms and leaves of Veronica officinalis; on mosses; on stems of Rubus spp. and Vaccinium myrtillus.	Drozdowicz, 1997b; Drozdowicz, 2001; Stojanowska, 2004; Ronikier et al., 2008
Physarales	Diderma	Diderma ochraceum	Diderma ochraceum Hoffm., 1795	Old-growth beech forest with admixture of spruce, sycamore maple and rowan; fragments of natural upper montane spruce forest and forest glades	On mosses covering moist wood; on vertical rock walls.	Krzemieniewska, 1960b; Stojanowska, 1972; Stojanowska, 1977; Stojakowska, 1983
Physarales	Diderma	Diderma radiatum	Diderma radiatum (L.) Morgan, 1894	beech forest; Beech forest; Bog pine forest (Vaccinio uliginosi-Pinetum); Bog spruce forest (Sphagno girgensohnii-Piceetum); Lime–hornbeam forest (Tilio-Carpinetum); Streamside alder forest (Circaeo-Alnetum)	On decaying wood and bark, including strongly decayed logs and stumps of deciduous trees (Quercus robur, Populus tremula, Betula), rotting logs of Quercus, decayed trunks of Carpinus betulus, an old trunk of Pinus silvestris and logs of Picea abies and Picea excelsa; on moist moss-covered trunks of Quercus pedunculata; on stumps overgrown with Brachythecium rutabulum and other mosses.	Rostafiñski, 1874; Jarocki, 1924; Krzemieniewska, 1947; Krzemieniewska and Badura, 1954; Krzemieniewska, 1957; Krzemieniewska, 1960b; Stojakowska, 1983; Stojanowska, 1983; Miœkiewicz, 2001; Stojanowska, 2004a; Stojanowska, 2004b; Stojanowska and Panek, 2004; Panek and Romañski, 2010; £awrynowicz et al., 2011
Physarales	Diderma	Diderma roanense	Diderma roanense (Rex) T. Macbr., 1899	NA	On wood of Abies alba.	Stojanowska and Panek, 2005
Physarales	Diderma	Diderma saundersii	Diderma saundersii (Berk. & Broome ex Massee) E.Sheld., 1895	Planted (non-plantation)	NA	Salamaga, 2021
Physarales	Diderma	Diderma simplex	Diderma simplex (J. Schröt.) E. Sheld., 1895	NA	NA	Migula, 1910; Krzemieniewska, 1933; Krzemieniewska, 1934; Krawiec, 1965; Stojakowska, 1983; Stojanowska and Panek, 2004
Physarales	Diderma	Diderma testaceum	Diderma testaceum (Schrad.) Pers., 1801	alder carr (Ribo nigri-Alnetum); hornbeam–lime forest (Tilio-Carpinetum); multispecies forest; Natural, multi-species tree stand; Tilio-Carpinetum stachyetosum sylvaticae; Tilio-Carpinetum typicum; Circaeo-Alnetum; Carici elongatae-Alnetum on the Vistula’s alluvial floodplain; Oak-hornbeam forest with admixture of beech and fragment of lowland acidic beech forest; small patches of ash-alder ripar…	In forest litter, including decaying leaf litter; on decaying leaves of beech and oak; on dead and living leaves of Carex acutiformis and other Carex spp.; on deciduous wood and small twigs; on pine needles and pieces of bark of Pinus sylvestris; on living mosses, including epixylic mosses; on bare rock and snail shells; on stems of herbaceous plants.	Jarocki, 1924; Krzemieniewska, 1957; Krzemieniewska, 1960b; Stojanowska, 1980; Stojanowska, 1980b; Drozdowicz, 2003a; Stojanowska and Panek, 2004; Stojanowska, 2004b; Drozdowicz et al., 2007; Panek and Romañski, 2010; Drozdowicz et al., 2012; Salamaga et al., 2016; Paul et al., 2024
Physarales	Diderma	Diderma tigrinum	Diderma tigrinum (Schrad.) Prikhodko, Shchepin, Novozh., López-Vill., G. Moreno & Schnittler, 2023	Beech (Fagus sylvatica) forest; Dentario enneaphyllidis-fagetum and Lunario-Aceretum; Forests; nutrient-poor hornbeam–oak forest (Tilio-Carpinetum calamagrostietosum)	On decayed and heavily decayed logs and trunks of coniferous and deciduous trees, including logs of Picea abies and Picea excelsa, Populus tremula, Quercus robur and Quercus pedunculata, and an old trunk of Pinus silvestris; on moss-covered stumps and logs densely overgrown with Orthodicranum montanum.	Krupa, 1889; Jarocki, 1924; Krzemieniewska, 1947; Krzemieniewska, 1960b; Stojanowska and Panek, 2004; Stojanowska and Panek, 2005; Panek and Romañski, 2010; Chachu³a et al., 2021; Paul et al., 2024
Physarales	Diderma	Diderma umbilicatum	Diderma umbilicatum Pers., 1801	NA	On fallen leaves; on mosses, including logs overgrown with Brachythecium salebrosum; on decaying oak wood (Quercus).	Krzemieniewska, 1960b; Kalinowska-Kucharska, 1975; Stojanowska, 2004b; Stojanowska and Panek, 2004; £awrynowicz et al., 2011
Physarales	Didymium	Didymium anellus	Didymium anellus Morgan, 1894	alder carr (Ribo nigri-Alnetum); impoverished hornbeam forest (Tilio-Carpinetum calamagrostietosum)	In forest litter; on a dead leaf of Quercus robur; on mosses covering a decayed Alnus branch.	Panek and Romañski, 2010
Physarales	Didymium	Didymium clavus	Didymium clavus (Alb. & Schwein.) Rabenh., 1844	hornbeam forest (Tilio-Carpinetum); Tilio-Carpinetum stachyetosum sylvaticae, Tilio-Carpinetum typicum, Circaeo-Alnetum and Carici elongatae-Alnetum; waterlogged intra-forest bog	On dead wood of Carpinus betulus and on decayed logs of deciduous trees; in litter on leaves of Acer platanoides; on decaying leaves of Quercus and Juncus effusus; on decaying branches and twigs of Corylus avellana and other twigs lying on the ground.	Jarocki, 1924; Krzemieniewska, 1960b; Wroñska, 1974; Stojanowska, 1977; Stojanowska, 1977b; Stojakowska, 1983; Stojanowska, 1983; Stojanowska, 1984; Drozdowicz, 1992; Panek and Romañski, 2010; Drozdowicz et al., 2012
Physarales	Didymium	Didymium comatum	Didymium comatum (Lister) Nann.-Bremek., 1966	NA	NA	Rostafiñski, 1874; Migula, 1910; Krzemieniewska, 1933; Krzemieniewska, 1934; Krzemieniewska, 1960b; Drozdowicz et al., 2003
Physarales	Didymium	Didymium crustaceum	Didymium crustaceum Fr., 1829	Dentario enneaphyllidis-fagetum and Lunario-Aceretum; hornbeam–lime forest Tilio-Carpinetum	On mosses and small twigs.	Stojanowska, 1970; Stojanowska, 1972; Stojanowska and Panek, 2005; Panek and Romañski, 2010
Physarales	Didymium	Didymium difforme	Didymium difforme (Pers.) Gray, 1821	Meadow; Waterlogged meadow	On decaying leaves and plant remains, including leaves and stems of Pteridium aquilinum; on mosses; on stems of herbaceous plants; on rotting hay, including hay stacks; in wet and muddy places.	Jarocki, 1924; Krzemieniewska, 1929; Krzemieniewska, 1933; Michalski, 1951; Krzemieniewska and Badura, 1954; Krzemieniewska, 1957; Krawiec, 1965; Stojakowska, 1983; Stojanowska, 1992; Paul et al., 2024
Physarales	Didymium	Didymium dubium	Didymium dubium Rostaf., 1874	Beech forest; Meadow; Spruce forest (upper montane belt)	On stems of herbaceous plants and Rubus spp.	Ronikier et al., 2008
Physarales	Didymium	Didymium eximium	Didymium eximium Peck, 1878	Planted (non-plantation)	NA	Salamaga, 2021
Physarales	Didymium	Didymium iridis	Didymium iridis (Ditmar) Fr., 1829	alder carr Ribo nigri-Alnetum; Dentario enneaphyllidis-fagetum and Lunario-Aceretum; hornbeam–lime forest Tilio-Carpinetum; Inter-forest bog; Oak-hornbeam forest with admixture of beech and fragment of lowland acidic beech forest; small patches of ash-alder riparian forest	On bark of Fagus sylvatica; on wood of deciduous trees; on decaying and rotting leaves, including leaves of Fagus sylvatica, Populus tremula and Salix; on plant remains in forest litter; on dry grass stems and on grasses and sedges; on living mosses, including Sphagnum.	Jarocki, 1924; Krzemieniewska, 1933; Krzemieniewska, 1957; Stojanowska, 1972; Stojanowska, 1980; Stojanowska, 1980b; Stojakowska, 1983; Stojanowska, 1983; Stojanowska, 1984; Stojanowska and Panek, 2002; Stojanowska, 2004a; Stojanowska and Panek, 2005; Panek and Romañski, 2010; £awrynowicz et al., 2011
Physarales	Didymium	Didymium leptotrichum	Didymium leptotrichum (Racib.) Massee, 1892	NA	On wood of deciduous trees.	Raciborski, 1884a; Raciborski, 1884b; £awrynowicz et al., 2011
Physarales	Didymium	Didymium macrospermum	Didymium macrospermum Rostaf., 1874	NA	NA	Raciborski, 1884b; Schröter, 1885–1889; Drozdowicz et al., 2003
Physarales	Didymium	Didymium megalosporum	Didymium megalosporum Berk. & M.A. Curtis, 1873	NA	NA	Salamaga, 2021
Physarales	Didymium	Didymium melanospermum	Didymium melanospermum (Pers.) T. Macbr., 1899	alder carr Ribo nigri-Alnetum; Bog pine forest (Vaccinio uliginosi-Pinetum); bog pine forest Vaccinio uliginosi-Pinetum; Dentario enneaphyllidis-fagetum and Lunario-Aceretum; hornbeam–lime forest Tilio-Carpinetum; mixed forest Serratulo-Pinetum; Pine stands; Potentillo albae-Quercetum; primeval Fagus sylvatica–Abies alba forest; Tilio-Carpinetum typicum	Decayed branches, logs, stumps and other wood of coniferous and broadleaved trees (Acer platanoides, Alnus glutinosa, Betula pubescens, Corylus avellana, Populus tremula, Quercus robur, Quercus pedunculata, Picea abies, Pinus sylvestris); leaf and twig litter of these trees, including fallen beech leaves; bark of living Picea abies and Pinus sylvestris and detached bark pieces (including pine bar…	Jarocki, 1924; Krzemieniewska, 1933; Krzemieniewska, 1957; Stojanowska, 1972; Wroñska, 1974; Kalinowska-Kucharska, 1975; Stojakowska, 1983; Stojanowska, 1983; Drozdowicz, 1992; Drozdowicz, 1997; Drozdowicz, 1997a; Fa³tynowicz, 2003; Stojanowska and Panek, 2004; Stojanowska, 2004; Stojanowska and Panek, 2005; Panek and Romañski, 2010; Œlusarczyk, 2010; £awrynowicz et al., 2011
Physarales	Didymium	Didymium minus	Didymium minus (Lister) Morgan, 1894	Alder carr (Ribo nigri–Alnetum); Bog spruce forest (Sphagno girgensohnii–Piceetum); Dentario glandulosae-Fagetum; Lime–hornbeam forest (Tilio–Carpinetum); Mixed pine forest (Serratulo–Pinetum); Natural spruce forest; Natural upper montane spruce forest; Potentillo albae-Quercetum	Coniferous litter (spruce and pine bark, twigs and needles); leaf and twig litter of coniferous and broadleaved trees and shrubs (Pinus sylvestris, Acer platanoides, Frangula alnus, Fagus sylvatica and others); decayed and decaying logs, boughs and twigs of coniferous and deciduous trees and shrubs, including fir (Abies), Picea abies, Alnus glutinosa, Carpinus betulus, Corylus avellana and Populu…	Krzemieniewska, 1933; Krzemieniewska, 1957; Krzemieniewska, 1960b; Stojanowska, 1972; Wroñska, 1974; Kalinowska-Kucharska, 1975; Stojanowska, 1977; Stojanowska, 1977b; Stojakowska, 1983; Stojanowska, 1984; Drozdowicz, 1992; Stojanowska, 2004; Panek and Romañski, 2010; £awrynowicz et al., 2011; Paul et al., 2024
Physarales	Didymium	Didymium nigripes	Didymium nigripes (Link) Fr., 1829	Beech (Fagus sylvatica) forest; Bog pine forest (Vaccinio uliginosi–Pinetum); Bog spruce forest (Sphagno girgensohnii–Piceetum); Clearing; Dentario glandulosae-Fagetum; Lime–hornbeam forest (Tilio–Carpinetum); Mixed pine forest (Serratulo–Pinetum); Natural, multi-species tree stand; Tilio-Carpinetum stachyetosum sylvaticae; Tilio-Carpinetum typicum; Circaeo-Alnetum; Carici elongatae-Alnetum on th…	Leaf litter of broadleaved trees (Acer platanoides, Quercus robur, Populus tremula, Fagus sylvatica) and forest litter; needle litter of Pinus sylvestris and Picea abies; dead and decaying twigs and branches of coniferous and broadleaved trees (Acer platanoides, Quercus robur, Populus tremula, Pinus sylvestris, Picea abies, Corylus avellana), including small fallen twigs; deciduous wood; decaying…	Jarocki, 1924; Krzemieniewska, 1929; Krzemieniewska, 1933; Krzemieniewska and Badura, 1954; Krzemieniewska, 1957; Krzemieniewska, 1960b; Stojanowska, 1972; Stojakowska, 1983; Stojanowska, 1984; Drozdowicz, 1992; Stojanowska and Panek, 2004; Stojanowska, 2004; Drozdowicz et al., 2007; Panek and Romañski, 2010; Drozdowicz et al., 2012; Salamaga, 2021; Paul et al., 2024
Physarales	Didymium	Didymium nigrum	Didymium nigrum Krzemien., 1960	NA	NA	Krzemieniewska, 1960a; Drozdowicz et al., 2003
Physarales	Didymium	Didymium serpula	Didymium serpula Fr., 1829	Alder carr (Ribo nigri–Alnetum); Mixed forest (Serratulo-Pinetum); Oak-hornbeam forest (Tilio-Carpinetum); Planted (non-plantation)	Heavily decayed log of Betula pendula; young leaves of Rubus caesius	Jarocki, 1924; Krzemieniewska, 1960b; Stojanowska and Panek, 2004; Panek and Romañski, 2010; Salamaga, 2021
Physarales	Didymium	Didymium spongiosum	Didymium spongiosum (Leyss.) J.M. García-Martín, J.C. Zamora & Lado, 2023	Alder sapling stand on the Bia³owie¿a glade; Moist thickets at the forest edge; Oak-hornbeam forest (Tilio-Carpinetum); Tilio-Carpinetum forest association	Branches and small twigs of shrubs and trees (including Alnus glutinosa in alder sapling stands on the Bia³owie¿a glade, Corylus avellana in moist forest-edge thickets, Rubus idaeus and young ash shoots); fallen leaves and leaf litter, including leaf litter of Quercus species and Acer platanoides; leaves and stems of herbaceous plants, including grass culms and stems of Convallaria majalis; green…	B³oñski and Drymmer, 1889; B³oñski et al., 1888; Jarocki, 1924; Kalinowska-Kucharska, 1975; Panek and Romañski, 2010; Paul et al., 2024; Stojakowska, 1983; Stojanowska, 1977; Stojanowska, 2004; Œlusarczyk, 2021; B³oñski, 1888; Krzemieniewska, 1957, 1960b; Zweigbaumówna, 1925; Drozdowicz, 1992; Stojanowska, 1972, 1977b, 1983; £awrynowicz et al., 2011
Physarales	Didymium	Didymium squamulosum	Didymium squamulosum (Alb. & Schwein.) Fr. & Palmq., 1818	Alder carr (Ribo nigri–Alnetum); beech (Fagus sylvatica) forest; Bog spruce forest (Sphagno girgensohnii–Piceetum); Dentario enneaphyllidis-fagetum and Lunario-Aceretum; Oak-hornbeam forest (Tilio-Carpinetum); Oak-hornbeam forest with admixture of beech and fragment of lowland acidic beech forest; small patches of ash-alder riparian forest	Decaying leaf litter and fallen leaves, including leaves of Carpinus betulus and beech (Fagus sylvatica); decaying wood, including pine wood and logs and branches of ash (Fraxinus excelsior), as well as twigs lying on the ground; mosses, including mosses on decayed branches and stones; grass leaves and dry grass culms; stems of living Veronica anagallis near a stream	Krupa, 1889; Jarocki, 1924; Krzemieniewska, 1929; Krzemieniewska, 1933; Michalski, 1951; Krzemieniewska and Badura, 1954; Krzemieniewska, 1960b; Stojanowska, 1972; Wroñska, 1974; Kalinowska-Kucharska, 1975; Stojanowska, 1977; Stojanowska, 1977b; Stojanowska, 1980; Stojanowska, 1980b; Stojakowska, 1983; Stojanowska, 1984; Drozdowicz, 1992; Drozdowicz, 1997; Drozdowicz, 1997a; Stojanowska and Panek…
Physarales	Didymium	Didymium trachysporum	Didymium trachysporum G. Lister, 1923	NA	NA	Krzemieniewska, 1929; Krzemieniewska, 1933; Krzemieniewska, 1934; Drozdowicz et al., 2003
Echinosteliales	Echinostelium	Echinostelium minutum	Echinostelium minutum de Bary in Rostaf., 1874	NA	NA	Drozdowicz, 2017
Physarales	Elaeomyxa	Elaeomyxa cerifera	Elaeomyxa cerifera (G. Lister) Hagelst., 1942	NA	NA	Krzemieniewska, 1960b; Magiera and Drozdowicz, 2004
Stemonitidales	Enerthenema	Enerthenema berkeleyanum	Enerthenema berkeleyanum Rostaf., 1876	NA	NA	Drozdowicz et al., 2003; Raciborski, 1884b; Tabacki, 1977
Stemonitidales	Enerthenema	Enerthenema intermedium	Enerthenema intermedium Nann.-Bremek. & R.L. Critchf., 1988	NA	NA	Drozdowicz et al., 2003; Krzemieniewska, 1960b
Stemonitidales	Enerthenema	Enerthenema papillatum	Enerthenema papillatum (Pers.) Rostaf., 1876	beech (Fagus sylvatica) forest; Fragment of Carpinus betulus and Quercus robur forest with admixture of Fagus sylvatica and a fragment of lowland acid beech forest; small patches of Fraxinus excelsior and Alnus glutinosa riparian forest; Hornbeam–oak forest with beech admixture; lowland acid beech forest; patches of ash–alder riparian forest; Linden hornbeam forest Tilio-Carpinetum with Quercus r…	on decaying, rotting and mouldering wood and logs of spruce (including a Picea abies log hanging above a stream), beech (Fagus), hornbeam, linden, poplar, oak (Quercus), pine (including rotting logs of Pinus sylvestris), strongly decayed birch logs (Betula pendula) and other deciduous trees; on twigs, including fallen twigs, twigs of Pinus sylvestris and twigs lying on the ground	B³oñski and Drymmer, 1889; Drozdowicz et al., 2007; Jarocki, 1924; Kalinowska-Kucharska, 1975; Krupa, 1889; £awrynowicz et al., 2011; Panek and Romañski, 2010; Paul et al., 2024; Salamaga et al., 2016; Stojakowska, 1983; Stojanowska, 1980; Stojanowska, 2004; Stojanowska, 2004; Stojanowska and Panek, 2002; Stojanowska and Panek, 2004; Drozdowicz, 1992; Jarocki, 1924, 1927; Kalinowska-Kucharska, 19…
Cribrariales	Enteridium	Enteridium corticatum	Enteridium corticatum (Lister.) J.C. Zamora, D. Rodrigues, García-Cunch. & Lado, 2025	NA	Wood of coniferous trees (tree species indeterminate).	Stojanowska, 1977; Stojanowska, 2004; Krzemieniewska, 1957, 1960b
Cribrariales	Enteridium	Enteridium olivaceum	Enteridium olivaceum Ehrenb., 1819	poor hornbeam–lime deciduous forest (Tilio–Carpinetum calamagrostietosum)	Rotten trunks and fallen twigs lying on the ground (tree species indeterminate).	Panek, 2010; Paul et al., 2024; Stojakowska, 1983; Stojanowska, 1977
Cribrariales	Enteridium	Enteridium variabile	Enteridium variabile (Schrad.) J.C. Zamora, D. Rodrigues, García-Cunch. & Lado, 2025	Hornbeam–oak forest with beech admixture; lowland acid beech forest; patches of ash–alder riparian forest; Mixed forests; multispecies forest; Planted (non-plantation); Spruce forests (Piceetum excelsae)	Decaying and weathered wood of conifers, mainly Picea and Pinus sylvestris (including twigs, logs and old stumps in clear-felled areas, sometimes dry and fully exposed to sunlight).	Chachu³a, 2021; Jarocki, 1931; Ronikier et al., 2017; Salamaga, 2016; Salamaga, 2021; Stojakowska, 1983; Stojanowska, 1977; Stojanowska, 1980; Stojanowska, 2004; Stojanowska, 2004; Stojanowska, 2004; Drozdowicz, 1992; Krzemieniewska, 1933, 1957, 1960b; Rostafiñski, 1875; Stojanowska, 1980b, 1983, 1984
Physarales	Fuligo	Fuligo cinerea	Fuligo cinerea (Schwein.) Morgan, 1896	NA	NA	Drozdowicz et al., 2003; Szulczewski, 1951
Physarales	Fuligo	Fuligo gyrosa	Fuligo gyrosa (Rostaf.) E. Jahn, 1902	NA	Wood and stumps of Picea abies and Pinus sylvestris, including bryophyte-covered stumps	£awrynowicz et al., 2011; Stojakowska, 1983; Stojanowska and Panek, 2004
Physarales	Fuligo	Fuligo intermedia	Fuligo intermedia T. Macbr., 1922	Blackcurrant–alder carr (Ribo nigri-Alnetum); Riparian alder forest (Circaeo-Alnetum)	Mosses covering decaying wood, roots of living trees and soil	Panek and Romañski, 2010
Physarales	Fuligo	Fuligo leviderma	Fuligo leviderma H. Neubert, Nowotny & K. Baumann, 1995	Beech-dominated mixed forest; beech (Fagus sylvatica) forest; beech forest; Beech forest; Bog spruce forest (Sphagno girgensohnii–Piceetum); Dentario enneaphyllidis-fagetum; Lunario-Aceretum; Mixed Forests; Lime–hornbeam forest (Tilio-Carpinetum); Linden hornbeam forest Tilio-Carpinetum; elm-ash carrs Ficario-Ulmetum campestris; alder carr Circeo-Alnetum; multispecies forest; Natural beech domina…	Decaying wood (logs, branches, roots and stumps, including mouldering wood and logs in advanced decomposition) of coniferous and broadleaved trees, including Pinus sylvestris, Picea abies, Acer platanoides, Acer pseudoplatanus, Betula species (including Betula pendula), Fagus sylvatica, Tilia cordata and other Tilia species, Ulmus, Populus species (including Populus tremula) and Quercus robur, as…	Bochynek and Drozdowicz, 2011; Drozdowicz, 2005; Drozdowicz et al., 2012; Drozdowicz et al., 2007; £awrynowicz et al., 2011; Miœkiewicz, 2001; Panek and Romañski, 2010; Paul et al., 2024; Salamaga, 2021; Stojanowska, 2004a; Stojanowska, 2004b; Stojanowska and Panek, 2002; Stojanowska and Panek, 2005; Stojanowska and Panek, 2004; Œlusarczyk, 2010; Œlusarczyk, 2021; Wilga and Ciechanowski, 2007; Dr…
Physarales	Fuligo	Fuligo licentii	Fuligo licentii Buchet, 1939	Dentario glandulosae-Fagetum	Log of a broadleaved tree	Paul et al., 2024
Physarales	Fuligo	Fuligo luteonitens	Fuligo luteonitens L.G. Krieglst. & Nowotny, 1995	Lime–hornbeam forest, typical variant (Tilio-Carpinetum typicum); Tilio-Carpinetum forest association	Fallen branches of Betula species and a log of Picea abies	Panek and Romañski, 2010; Œlusarczyk, 2021
Physarales	Fuligo	Fuligo septica	Fuligo septica (L.) F. H. Wigg., 1780	Alder carr (Ribo nigri-Alnetum); alder forest; Alder swamp forest (Ribo nigri-Alnetum); Arboretum; Beech-dominated mixed forest; beech (Fagus sylvatica) forest; beech forest; Beech forest; beech forest with Circaeo–Alnetum, Tilio–Carpinetum and Luzulo pilosae–Fagetum associations; Betulo-Quercetum roboris; Bog pine forest (Vaccinio uliginosi-Pinetum); Bog spruce forest (Sphagno girgensohnii-Picee…	Decaying wood (branches, twigs, logs, stumps, trunks and windthrown wood) of coniferous and broadleaved trees in various stages of decomposition, often moss- or bryophyte-covered, including Abies alba, Picea abies, Pinus sylvestris, Betula species (including Betula pendula and Betula pubescens), Fagus sylvatica, Quercus species (including Quercus robur and Quercus rubra), Tilia, Sorbus, Carpinus …	B³oñski, 1890; B³oñski and Drymmer, 1889; B³oñski et al., 1888; Bochynek and Drozdowicz, 2012; Bochynek and Drozdowicz, 2011; Èelakovský, 1890; Chachu³a et al., 2021; Drozdowicz, 1997; Drozdowicz, 2005; Drozdowicz et al., 2012; Drozdowicz et al., 2007; Gutwiñski, 1901; Kalinowska-Kucharska, 1975; Krupa, 1887; £awrynowicz et al., 2011; Miœkiewicz, 2001; Panek and Romañski, 2010; Paul et al., 2024;…
Trichiales	Gulielmina	Gulielmina vermicularis	Gulielmina vermicularis (Schwein.) García-Cunch., J.C. Zamora & Lado, 2022	NA	NA	Drozdowicz, 2017; Raciborski, 1884b
Trichiales	Hemitrichia	Hemitrichia abietina	Hemitrichia abietina (Wigand) G. Lister, 1911	NA	strongly decomposed fir wood and other strongly decayed wood	Drozdowicz, 1997; Stojakowska, 1983; Drozdowicz, 1992, 1997a; Krzemieniewska, 1960b; Stojanowska, 1972
Trichiales	Hemitrichia	Hemitrichia calyculata	Hemitrichia calyculata (Speg.) M. L. Farr, 1974	Coniferous Forests; Dentario enneaphyllidis-fagetum and Lunario-Aceretum; Dentario enneaphyllidis-fagetum; Lunario-Aceretum; Lime–hornbeam forest (Tilio–Carpinetum typicum); Old-growth stand of Fagus sylvatica and Pinus sylvestris with planted Betula pendula; Planted (non-plantation); Subcontinental lowland lime-oak-hornbeam forest Tilio cordatae-Carpinetum betuli; Tilio-Carpinetum and Dentario g…	dead and decaying wood and logs (decomposition grades 2–3) of conifers (spruce) and broadleaved trees (including Corylus avellana, Acer pseudoplatanus, Fagus sylvatica), including strongly decayed Fagus sylvatica logs; rhizomorphs entwining the logs	Bochynek and Drozdowicz, 2011; Drozdowicz, 2005; Miœkiewicz, 2001; Panek and Romañski, 2010; Salamaga, 2021; Stojanowska, 2004a; Stojanowska and Panek, 2005; Wilga and Ciechanowski, 2007; Drozdowicz, 2003a; Miœkiewicz, 2001
Trichiales	Hemitrichia	Hemitrichia chrysospora	Hemitrichia chrysospora (Lister) Lister, 1894	NA	NA	Stojakowska, 1983; Stojanowska and Panek, 2004; Firich, 1962
Trichiales	Hemitrichia	Hemitrichia clavata	Hemitrichia clavata (Pers.) Rostaf., 1873	Alder carr (Ribo nigri–Alnetum); Alder swamp forest (Sphagno squarrosi–Alnetum); Beech-dominated mixed forest; Beech forest; bog pine forest (Vaccinio uliginosi–Pinetum); bog spruce forest (Sphagno girgensohnii–Piceetum); Broadleaved Deciduous Forests; Dentario enneaphyllidis-fagetum; Lunario-Aceretum; Dentario glandulosae-Fagetum; Lime–hornbeam forest (Tilio–Carpinetum); mixed beech forest resem…	dead and decaying wood, logs, stumps, trunks, branches and twigs of coniferous trees (Pinus sylvestris, Picea abies) and deciduous trees (Fagus sylvatica, Betula spp., Betula pendula, Betula verrucosa, Alnus spp. including Alnus glutinosa, Carpinus betulus, Quercus robur, Quercus pedunculata, Tilia cordata and other Tilia spp., Populus tremula, Corylus avellana, Acer platanoides, Acer pseudoplata…	Bochynek and Drozdowicz, 2011; Drozdowicz, 2005; Drozdowicz et al., 2012; Drozdowicz et al., 2007; Jarocki, 1924; Krupa, 1887; £awrynowicz et al., 2011; Miœkiewicz, 2001; Panek and Romañski, 2010; Paul et al., 2024; Salamaga, 2021; Stojakowska, 1983; Stojanowska, 1977a; Stojanowska, 2004a; Stojanowska, 2004b; Stojanowska and Panek, 2002; Stojanowska and Panek, 2005; Stojanowska and Panek, 2004; Œ…
Trichiales	Hemitrichia	Hemitrichia decipiens	Hemitrichia decipiens (Pers.) García-Cunch., J.C. Zamora & Lado, 2022	Alder carr (Ribo nigri-Alnetum); Alder carr (Ribo nigri–Alnetum); Alder fen woodland (Sphagno squarrosi–Alnetum); beech (Fagus sylvatica) forest; Beech Fagus sylvatica forest; Bog pine forest (Vaccinio uliginosi-Pinetum); Bog spruce forest (Sphagno girgensohnii-Piceetum); Dentario enneaphyllidis-fagetum; Lunario-Aceretum; Dentario glandulosae-Fagetum; Forests; Intra-forest glades; Lime–hornbeam f…	dead and decaying wood, logs, stumps, trunks, branches and twigs of coniferous trees (Abies alba, Picea abies, Pinus sylvestris) and deciduous trees (Fagus sylvatica, Betula spp. including Betula pendula and Betula verrucosa, Alnus glutinosa, Carpinus betulus, Corylus avellana, Quercus robur, Quercus pedunculata, Tilia cordata and other Tilia spp. including Tilia ulmifolia, Populus tremula), incl…	Bochynek and Drozdowicz, 2012; Bochynek and Drozdowicz, 2011; Chachu³a et al., 2021; Drozdowicz, 2005; Drozdowicz et al., 2012; Drozdowicz et al., 2007; Jarocki, 1924; Kalinowska-Kucharska, 1975; Krupa, 1887; Krupa, 1889; £awrynowicz et al., 2011; Panek and Romañski, 2010; Paul et al., 2024; Salamaga, 2021; Stojakowska, 1983; Stojanowska, 2004a; Stojanowska, 2004b; Stojanowska and Panek, 2002; St…
Trichiales	Hemitrichia	Hemitrichia intorta	Hemitrichia intorta (Lister) Lister, 1894	NA	NA	Drozdowicz, 2017; Krzemieniewska, 1957, 1960b	Alder carr (Ribo nigri-Alnetum); Lime–Hornbeam forest (Tilio-Carpinetum); Linden hornbeam forest Tilio-Carpinetum; elm-ash carrs Ficario-Ulmetum campestris; alder carr Circeo-Alnetum; Streamside alder forest (Circaeo-Alnetum)	Mosses, including Polytrichum commune	Jarocki, 1924; Panek and Romañski, 2010; Paul et al., 2024; Stojanowska, 2004a; Stojanowska and Panek, 2002
Trichiales	Hemitrichia	Hemitrichia karstenii	Hemitrichia karstenii (Rostaf.) Lister, 1894	NA	bark of old trees	Krupa, 1889
Trichiales	Hemitrichia	Hemitrichia leiocarpa	Hemitrichia leiocarpa (Cooke) Lister, 1894	NA	strongly decayed log of a deciduous tree	Wroñska, 1974; Raciborski, 1884a, 1884b
Trichiales	Hemitrichia	Hemitrichia leiotricha	Hemitrichia leiotricha (Lister) G. Lister, 1911	Beech old-growth forest with admixture of spruce, sycamore maple and rowan	bark and strongly decayed wood	Stojakowska, 1983; Stojanowska, 1977b; Krzemieniewska, 1960b; Stojanowska, 1972, 1983
Trichiales	Hemitrichia	Hemitrichia lutescens	Hemitrichia lutescens (Lister) García-Cunch., J.C. Zamora & Lado, 2022	NA	NA	Drozdowicz, 2017; Tabacki, 1977
Trichiales	Hemitrichia	Hemitrichia serpula	Hemitrichia serpula (Scop.) Rostaf. ex Lister, 1894	Alder carr (Ribo nigri-Alnetum); Bog pine forest (Vaccinio uliginosi-Pinetum); Broadleaved Deciduous Forests; Hornbeam–lime forest (Tilio-Carpinetum); Hornbeam–oak forest and lowland acid beech forest with small patches of ash–alder riparian forest; Monastery park; Multi-species tree stand with Tilio-Carpinetum and Dentario glandulosae-Fagetum; multispecies forest; Ribeso nigri–Alnetum; Sphagno g…	dead, decaying and strongly decayed wood (logs, trunks, branches and pieces; including decomposition grade 3) of coniferous trees (Abies alba, Picea abies) and deciduous trees (Acer platanoides, Acer pseudoplatanus, Alnus glutinosa, Betula spp., Carpinus betulus, Fagus including Fagus sylvatica, Quercus robur, Quercus pedunculata, Populus tremula, Tilia cordata), often moss-covered (including Fag…	Bochynek and Drozdowicz, 2011; Chachu³a et al., 2021; Drozdowicz et al., 2012; Drozdowicz et al., 2007; Jarocki, 1924; £awrynowicz et al., 2011; Miœkiewicz, 2001; Panek and Romañski, 2010; Paw³owicz et al., 2025; Salamaga, 2021; Stojakowska, 1983; Stojanowska, 1980; Stojanowska, 2004a; Stojanowska, 2004b; Stojanowska and Panek, 2002; Stojanowska and Panek, 2004; Œlusarczyk, 2021; Drozdowicz, 1992…
Trichiales	Heterotrichia	Heterotrichia ferruginea	Heterotrichia ferruginea (Saut.) Yatsiuk, Leontyev & Schnittler, 2024	Beech forest Dentario enneaphyllidis-fagetum; ravine forest Lunario-Aceretum; Floodplain alder forest (Circaeo-Alnetum); Forest; Hornbeam–lime deciduous forest (Tilo-carpinetum); Hornbeam–oak forest and lowland acid beech forest with small patches of ash–alder riparian forest; Tilio-Carpinetum and Dentario glandulosae-Fagetum; Tilio-Carpinetum stachyetosum sylvaticae; Tilio-Carpinetum typicum; Ci…	bark; dead and decaying wood (logs and trunks, including heavily decayed) of coniferous trees (fir, Picea abies, pine, spruce and other indeterminate conifers) and deciduous trees (Fagus, Quercus pedunculata, hornbeam, Tilia ulmifolia), including logs of indeterminate deciduous wood and wood in trunk cracks; dead, decaying and strongly decayed wood, logs and stumps of conifers (fir, Picea abies/s…	Bochynek and Drozdowicz, 2011; Chachu³a et al., 2021; Drozdowicz, 1997; Drozdowicz et al., 2012; Jarocki, 1924; Kalinowska-Kucharska, 1975; Krupa, 1886; Krupa, 1887; Panek and Romañski, 2010; Stojakowska, 1983; Stojanowska, 1977a; Stojanowska, 1980; Stojanowska, 2004a; Stojanowska and Panek, 2005; Wroñska, 1974; Drozdowicz, 1992; Drozdowicz, 1997a; Krawiec, 1965; Krupa, 1888; Krzemieniewska, 1957…
Trichiales	Heterotrichia	Heterotrichia insignis	Heterotrichia insignis (Kalchbr. & Cooke) Yatsiuk, Leontyev & Schnittler, 2024	Bog spruce forest (Sphagno girgensohnii-Piceetum); hornbeam–lime forests (Tilio-carpinetum)	decaying logs, stumps and branches, including small branches lying on the ground	Panek and Romañski, 2010; Stojakowska, 1983; Krzemieniewska, 1947; Krzemieniewska, 1957; Krzemieniewska, 1960b; Stojanowska, 1972
Trichiales	Heterotrichia	Heterotrichia obvelata	Heterotrichia obvelata (Oeder) Yatsiuk, Leontyev & Schnittler, 2024	Alder carr (Ribo nigri–Alnetum); Beech-dominated mixed forest; Beech forest; Beech forest Dentario enneaphyllidis-fagetum; ravine forest Lunario-Aceretum; bog pine forest (Vaccinio uliginosi–Pinetum); bog spruce forest (Sphagno girgensohnii–Piceetum); Broadleaved Deciduous Forests; coniferous; deciduous; Deciduous forest; Dentario enneaphyllidis-fagetum and Lunario-Aceretum; Dentario glandulosae-…	dead, decaying and rotten wood (logs, branches, stumps, trunks and wood debris) of coniferous trees (Abies alba, Picea abies and other Picea, Pinus sylvestris and other pines) and deciduous trees (Acer platanoides, Acer pseudoplatanus, Alnus glutinosa, Betula spp. including Betula pendula, Carpinus betulus, Corylus avellana, Fagus including Fagus sylvatica, Populus tremula, Quercus spp. including…	B³oñski and Drymmer, 1889; Bochynek and Drozdowicz, 2012; Bochynek and Drozdowicz, 2011; Drozdowicz, 2005; Drozdowicz et al., 2012; Drozdowicz et al., 2007; Gutwiñski, 1901; Jarocki, 1924; Kalinowska-Kucharska, 1975; Krupa, 1886; £awrynowicz et al., 2011; Panek and Romañski, 2010; Paul et al., 2024; Salamaga, 2021; Stojakowska, 1983; Stojanowska, 1977a; Stojanowska, 1977b; Stojanowska, 1980; Stoj…
Trichiales	Heterotrichia	Heterotrichia oerstedii	Heterotrichia oerstedii (Rostaf.) Yatsiuk, Leontyev & Schnittler, 2024	Alder carr (Sphagno squarrosi–Alnetum); Beech old-growth forest with an admixture of spruce, sycamore maple and rowan; Bog spruce forest (Sphagno girgensohnii–Piceetum); Dentario glandulosae-Fagetum; Lime–hornbeam forest (Tilio–Carpinetum); Mixed forest (Serratulo–Pinetum); multispecies forest; Mixed Forests; Planted (non-plantation)	birch bark; decaying and mouldering wood (branches, logs and trunks) of coniferous trees (Pinus sylvestris and fir) and deciduous trees (Acer pseudoplatanus, Betula spp., Carpinus, Corylus avellana, Fagus, Quercus, Tilia ulmifolia), including moist decaying logs and beech logs; indeterminate wood	Chachu³a et al., 2021; Drozdowicz, 1997; Jarocki, 1924; Krzysztofiak et al., 2010; Panek and Romañski, 2010; Paul et al., 2024; Salamaga, 2021; Stojakowska, 1983; Stojanowska, 1977a; Stojanowska, 1977b; Stojanowska and Panek, 2002; Stojanowska and Panek, 2004; Drozdowicz, 1992; Drozdowicz, 1997a; Jarocki, 1924; Krzemieniewska, 1957; Krzemieniewska, 1960b; Stojanowska, 1972; Stojanowska, 1977b; St…
Trichiales	Heterotrichia	Heterotrichia pomiformis	Heterotrichia pomiformis (Leers) Yatsiuk, Leontyev & Schnittler, 2024	Beech old-growth forest with an admixture of spruce, sycamore maple and rowan; Bog spruce forest (Sphagno girgensohnii–Piceetum); Dentario glandulosae-Fagetum; Fraxino–Alnetum; Hornbeam–oak forest and lowland acid beech forest with small patches of ash–alder riparian forest; lime–hornbeam deciduous forest (Tilio-Carpinetum); mixed forest (Serratulo–Pinetum); multispecies forest; multispecies fore…	bark of Betula pubescens and Picea abies; dead and decaying wood (logs, stumps, branches and twigs) of coniferous trees (Picea abies, Pinus sylvestris, fir and other pines) and deciduous trees (Betula spp., Fagus sylvatica and other Fagus, Quercus robur and other Quercus, Tilia cordata and other Tilia, Carpinus betulus), including oak logs, branches above the ground and small branches lying on th…	Bochynek and Drozdowicz, 2012; Bochynek and Drozdowicz, 2011; Drozdowicz et al., 2012; Drozdowicz et al., 2007; Krzysztofiak et al., 2010; £awrynowicz et al., 2011; Panek and Romañski, 2010; Paul et al., 2024; Paw³owicz et al., 2025; Salamaga, 2021; Stojakowska, 1983; Stojanowska, 1977a; Stojanowska, 1977b; Stojanowska, 1980; Stojanowska, 2004b; Stojanowska and Panek, 2002; Stojanowska and Panek,…
Stemonitidales	Lamproderma	Lamproderma aeneum	Lamproderma aeneum Mar. Mey. & Poulain, 2002	Meadow; vicinity of the refuge	on a fern petiole and on stems of Rubus species	Ronikier et al., 2008
Stemonitidales	Lamproderma	Lamproderma arcyrioides	Lamproderma arcyrioides (Sommerf.) Rostaf., 1874	Dentario enneaphyllidis-fagetum; Lunario-Aceretum; Fragment of Carpinus betulus and Quercus robur forest with admixture of Fagus sylvatica and a fragment of lowland acid beech forest; small patches of Fraxinus excelsior and Alnus glutinosa riparian forest; Hornbeam–oak forest with beech admixture; lowland acid beech forest; patches of ash–alder riparian forest; Linden hornbeam forest Tilio-Carpin…	Bark and wood of deciduous trees (including moss-covered logs of Quercus pedunculata); decaying wood; wooden bridge handrails.	Jarocki, 1924; Paul et al., 2024; Stojakowska, 1983; Stojanowska, 1980; Stojanowska and Panek, 2002; Stojanowska and Panek, 2005; Stojanowska and Panek, 2004; Jarocki, 1924; Wroñska, 1974
Stemonitidales	Lamproderma	Lamproderma argenteobrunneum	Lamproderma argenteobrunneum A. Ronikier, Lado & Mar. Mey., 2010	NA	NA	Paul et al., 2024
Stemonitidales	Lamproderma	Lamproderma columbinum	Lamproderma columbinum (Pers.) Rostaf., 1873	beech forest with Circaeo–Alnetum, Tilio–Carpinetum and Luzulo pilosae–Fagetum associations; Coniferous Forests; Dentario enneaphyllidis-fagetum; Lunario-Aceretum; Multi-species tree stand with Tilio-Carpinetum and Dentario glandulosae-Fagetum; Poor lime–hornbeam forest (Tilio-Carpinetum calamagrostietosum); Tilio-Carpinetum stachyetosum sylvaticae; Tilio-Carpinetum typicum; Circaeo-Alnetum; Cari…	Decaying wood and logs of broadleaved trees (Fagus sylvatica, Carpinus betulus, Quercus robur, Quercus pedunculata); decaying coniferous wood and moss-covered Picea (spruce) trunks and logs; mosses, including Dicranum scoparium and Tetraphis pellucida, often on strongly decomposed oak logs; small twigs.	Bochynek and Drozdowicz, 2011; Drozdowicz et al., 2012; Jarocki, 1924; £awrynowicz et al., 2011; Panek and Romañski, 2010; Paul et al., 2024; Stojakowska, 1983; Stojanowska, 2004; Stojanowska and Panek, 2005; Stojanowska and Panek, 2004; Œlusarczyk, 2010; Drozdowicz, 1992; Jarocki, 1924; Komorowska and Drozdowicz, 1996; Krzemieniewska, 1947, 1960b; Stojanowska, 1972, 1983, 1984
Stemonitidales	Lamproderma	Lamproderma echinosporum	Lamproderma echinosporum Meyl., 1924	Planted Picea abies forest (spruce monoculture); Planted Picea abies monoculture commercial forest; Planted Picea abies monoculture forest; Planted spruce (Picea abies) monoculture; planted spruce forest	Forest litter; stems of living and dead plants.	Bochynek and Drozdowicz, 2012
Stemonitidales	Lamproderma	Lamproderma echinulatum	Lamproderma echinulatum (Berk.) Rostaf., 1876	Spruce (Picea abies) forest	Stems of Vaccinium myrtillus.	Paul et al., 2024
Stemonitidales	Lamproderma	Lamproderma gulielmae	Lamproderma gulielmae Meyl., 1919	NA	NA	Drozdowicz et al., 2003; Krzemieniewska, 1933, 1934, 1960b
Stemonitidales	Lamproderma	Lamproderma maculatum	Lamproderma maculatum Kowalski, 1970	Alpine/Subalpine Forests & High-Mountain Shrublands; Planted Picea abies forest (spruce monoculture); Planted Picea abies monoculture commercial forest; Planted Picea abies monoculture forest; Planted spruce (Picea abies) monoculture; planted spruce forest	Near melting snow patches; stems of living and dead plants.	Bochynek and Drozdowicz, 2012; Stojanowska, 2004; Drozdowicz, 2001
Stemonitidales	Lamproderma	Lamproderma ovoideoechinulatum	Lamproderma ovoideoechinulatum Mar. Mey. & Poulain, 2005	Meadow; Spruce forest (upper montane belt)	Carex spp. and grasses; stems of Rubus spp. and Vaccinium myrtillus; needles of young spruce; plant remnants.	Ronikier et al., 2008
Stemonitidales	Lamproderma	Lamproderma ovoideum	Lamproderma ovoideum Meyl., 1932	meadow; Planted Picea abies forest (spruce monoculture); Planted Picea abies monoculture commercial forest; Planted Picea abies monoculture forest; Planted spruce (Picea abies) monoculture; planted spruce forest; shrubs with Rubus species; spruce forest (upper montane belt); vicinity of the refuge	Fern petioles; stems of Rubus spp. and Vaccinium myrtillus; plant remnants; stems of living and dead plants.	Bochynek and Drozdowicz, 2012; Ronikier et al., 2008; Drozdowicz, 2001
Stemonitidales	Lamproderma	Lamproderma pulchellum	Lamproderma pulchellum Meyl., 1932	NA	NA	Krupa, 1887
Stemonitidales	Lamproderma	Lamproderma pulveratum	Lamproderma pulveratum Mar. Mey. & Poulain, 1991	meadow	Grass leaves; stems of Rubus spp. and Vaccinium myrtillus; plant remnants.	Ronikier et al., 2008
Stemonitidales	Lamproderma	Lamproderma sauteri	Lamproderma sauteri Rostaf., 1874	Alpine/Subalpine Forests & High-Mountain Shrublands	Near melting snow patches; living plants and their dead remains; stone surfaces.	Paul et al., 2024; Stojanowska, 2004; Drozdowicz, 1988b
Stemonitidales	Lamproderma	Lamproderma scintillans	Lamproderma scintillans (Berk. & Broome) Morgan, 1894	NA	Forest litter adjacent to Didymium squamulosum.	Panek and Romañski, 2010; Stojanowska, 2004
Stemonitidales	Lamproderma	Lamproderma spinulosporum	Lamproderma spinulosporum Mar. Mey., Nowotny & Poulain, 1994	Degraded beech forest with spruce; Meadow	Leaves and stems of Rubus spp.; stems of Vaccinium myrtillus; plant remnants.	Janik and Ronikier, 2016
Stemonitidales	Lamproderma	Lamproderma zonatum	Lamproderma zonatum Mar. Mey. & Poulain, 2004	NA	NA	Stojanowska, 2004
Physarales	Leocarpus	Leocarpus fragilis	Leocarpus fragilis (Dicks.) Rostaf., 1874	bog pine forest (Vaccinio uliginosi–Pinetum); bog spruce forest (Sphagno girgensohnii–Piceetum); Forest reserve; mixed beech forest resembling acidic lowland beech forest; mixed pine forest (Serratulo-Pinetum); Natural spruce forest; Natural upper montane spruce forest; Oak-hornbeam forest with admixture of beech and fragment of lowland acidic beech forest; small patches of ash-alder riparian for…	Bark of coniferous and broadleaved trees and shrubs, including Betula pendula, Fagus sylvatica, Acer platanoides, Carpinus betulus, hornbeam, Picea abies, Pinus sylvestris, Quercus (including Quercus pedunculata) and Corylus avellana, as well as Fagus bark pieces and piles of spruce or pine bark; wood (logs, branches, twigs and stumps) of coniferous and broadleaved trees, including Picea abies wo…	B³oñski, 1890; B³oñski and Drymmer, 1889; Bochynek and Drozdowicz, 2012; Bochynek and Drozdowicz, 2011; Drozdowicz, 1997; Jarocki, 1924; Kalinowska-Kucharska, 1975; Krupa, 1887; Krzysztofiak et al., 2010; £awrynowicz et al., 2011; Panek and Romañski, 2010; Paul et al., 2024; Salamaga, 2021; Stojakowska, 1983; Stojanowska, 1977a; Stojanowska, 1980; Stojanowska, 2004a; Stojanowska, 2004b; Œlusarczy…
Cribrariales	Licea	Licea biforis	Licea biforis Morgan, 1893	NA	NA	Krzemieniewska, 1960b; Ronikier et al., 2017
Cribrariales	Licea	Licea castanea	Licea castanea G. Lister, 1911	NA	NA	Krzemieniewska, 1960b; Ronikier et al., 2017
Cribrariales	Licea	Licea clarkii	Licea clarkii Ing, 1982	NA	NA	Ronikier et al., 2017
Cribrariales	Licea	Licea kleistobolus	Licea kleistobolus G.W. Martin, 1942	Spruce forests (Piceetum excelsae)	Dead, decaying wood and logs of spruce (Picea) and beech (Fagus sylvatica), sometimes algae-covered.	Jarocki, 1927; Jarocki, 1931; Ronikier et al., 2017; Paul et al., 2024
Cribrariales	Licea	Licea minima	Licea minima Fr., 1829	Leucobryo-Pinetum; Planted (non-plantation); Planted Picea abies forest (spruce monoculture); Spruce forests (Piceetum excelsae); spruce monoculture; Tilio-Carpinetum and Dentario glandulosae-Fagetum; Tilio-Carpinetum stachyetosum sylvaticae; Tilio-Carpinetum typicum; Circaeo-Alnetum; Carici elongatae-Alnetum; Wood of coniferous trees	Moist, very rotten logs and decaying wood of coniferous and broadleaved trees (Abies alba, Picea, Pinus sylvestris, Fagus, Carpinus betulus and indeterminate deciduous wood).	Jarocki, 1931; Stojakowska, 1983; Stojanowska, 2004a; Stojanowska and Panek, 2004; Krzemieniewska, 1933, 1947, 1960b; Bochynek and Drozdowicz, 2011; Bochynek and Drozdowicz, 2012; Drozdowicz et al., 2007; Drozdowicz et al., 2012; Salamaga et al., 2016; Ronikier et al., 2017; Salamaga, 2021; Paul et al., 2024
Cribrariales	Licea	Licea parasitica	Licea parasitica (Zukal) G. W. Martin, 1942	NA	On lichen thalli.	Fa³tynowicz, 2003; Jando and Kukwa, 2003; Ronikier et al., 2017
Cribrariales	Licea	Licea pedicellata	Licea pedicellata (H.C. Gilbert) H.C. Gilbert, 1942	NA	NA	Ronikier et al., 2017
Cribrariales	Licea	Licea poculiformis	Licea poculiformis Ukkola, 1998	NA	NA	Ronikier et al., 2017
Cribrariales	Licea	Licea pusilla	Licea pusilla Schrad., 1797	Beech (Fagus sylvatica) forest; Planted (non-plantation); Spruce forests (Piceetum excelsae); Wood of coniferous trees	Decaying and rotten logs and wood of coniferous trees, especially Picea, on the forest floor.	Rostafiñski, 1874; Jarocki, 1931; Krzemieniewska, 1947, 1960b; Stojakowska, 1983; Stojanowska and Panek, 2004; Drozdowicz, 1992; Ronikier et al., 2017; Salamaga, 2021; Paul et al., 2024
Cribrariales	Licea	Licea pygmaea	Licea pygmaea (Meyl.) Ing, 1982	NA	NA	Ronikier et al., 2017
Physarales	Lignydium	Lignydium muscorum	Lignydium muscorum (Alb. & Schwein.) Kuntze, 1898	Alder carr (Ribo nigri-Alnetum); Lime–Hornbeam forest (Tilio-Carpinetum); Linden hornbeam forest Tilio-Carpinetum; elm-ash carrs Ficario-Ulmetum campestris; alder carr Circeo-Alnetum; Streamside alder forest (Circaeo-Alnetum)	Mosses, including Polytrichum commune	Jarocki, 1924; Panek and Romañski, 2010; Paul et al., 2024; Stojanowska, 2004a; Stojanowska and Panek, 2002
Cribrariales	Lycogala	Lycogala confusum	Lycogala confusum Nann.-Bremek. ex Ing, 1999	Planted (non-plantation); Planted Picea abies forest (spruce monoculture); Subcontinental lowland lime-oak-hornbeam forest Tilio cordatae-Carpinetum betuli	Decaying logs, stumps and wood of coniferous and broadleaved trees, including Abies alba, Picea abies and beech logs, in various stages of decomposition.	Krzemieniewska, 1947, 1960b; Krzemieniewska and Badura, 1954; Stojanowska, 1972; Drozdowicz, 2005; Drozdowicz et al., 2007; Bochynek and Drozdowicz, 2012; Salamaga, 2021
Cribrariales	Lycogala	Lycogala conicum	Lycogala conicum Pers., 1801	Beech forest (Dentario glandulosae-Fagetum and Querco-Fagetum); Bog pine forest (Vaccinio uliginosi–Pinetum); Hornbeam–lime forest (Tilio-Carpinetum); Mixed coniferous forest (Serratulo-Pinetum); Multi-species tree stand with Tilio-Carpinetum and Dentario glandulosae-Fagetum; multispecies forest; Old-growth stand of Fagus sylvatica and Pinus sylvestris with planted Betula pendula; Riparian alder …	Decaying and strongly decayed wood and logs of broadleaved and coniferous trees, including Fagus sylvatica, Betula spp., Populus tremula, Quercus (Q. robur and related species), Tilia cordata, Carpinus betulus and Pinus sylvestris; moss-covered trunks of deciduous trees; various coniferous wood.	Jarocki, 1924; Krzemieniewska, 1947, 1957, 1960b; Stojakowska, 1983; Miœkiewicz, 2001; Stojanowska and Panek, 2002; Stojanowska, 1972, 1983, 1984, 2000a; Wilga and Ciechanowski, 2007; Panek and Romañski, 2010; £awrynowicz et al., 2011; Bochynek and Drozdowicz, 2011; Drozdowicz et al., 2007; Drozdowicz et al., 2012; Salamaga, 2021; Œlusarczyk, 2021
Cribrariales	Lycogala	Lycogala epidendrum	Lycogala epidendrum (L.) Fr., 1829	Alder forest (Circaeo-Alnetum); Beech-dominated mixed forest; Beech–spruce forest; assemblages of Alnus incana; Beech (Fagus sylvatica) forest; Beech forest; Beech forest (Dentario glandulosae-Fagetum and Querco-Fagetum); Beech forest Dentario enneaphyllidis-fagetum; ravine forest Lunario-Aceretum; beech forest with Circaeo–Alnetum, Tilio–Carpinetum and Luzulo pilosae–Fagetum associations; Betulo…	Decaying and strongly decayed wood, logs, trunks, stumps, branches and twigs of numerous coniferous and broadleaved trees (Abies alba, Picea abies/excelsa, Pinus sylvestris, Acer platanoides, Acer pseudoplatanus, Alnus glutinosa, Betula spp., Carpinus betulus, Cerasus avium, Corylus avellana, Fagus sylvatica, Fraxinus excelsior, Padus avium, Populus spp., Populus tremula, Quercus robur, Quercus p…	B³oñski et al., 1888; B³oñski and Drymmer, 1889; B³oñski, 1890; Gutwiñski, 1901; Jarocki, 1924; Krupa, 1886, 1887, 1889; Kalinowska-Kucharska, 1975; Miœkiewicz, 2001; Drozdowicz, 2005; £awrynowicz et al., 2011; Wilga and Ciechanowski, 2007; Wroñska, 1974; Bujakiewicz and Fiebich, 1992; Bujakiewicz, 1999; Friedrich, 1994; Krawiec, 1965; Michalski, 1951; Namys³owski, 1910a; Nitardy, 1904; Rouppert,…
Cribrariales	Lycogala	Lycogala exiguum	Lycogala exiguum Morgan, 1893	Black alder carr Ribo nigri-Alnetum; bog spruce forest (Sphagno girgensohnii-Piceetum); Bog spruce forests (Sphagno girgensohnii-Piceetum); Lime–hornbeam forest Tilio-Carpinetum; multispecies forest; Mixed Forests; Old-growth beech forest with admixture of spruce, sycamore and rowan; Streamside alluvial alder forest Circaeo-Alnetum	Decaying branches, logs and wood of coniferous and broadleaved trees (Alnus glutinosa, Betula pubescens, Picea abies, Pinus sylvestris, Acer including A. platanoides, Fagus and fir), including moss-covered trunks and stumps overgrown with bryophytes.	Drozdowicz, 1992; Krzemieniewska, 1947, 1957, 1960b; Stojakowska, 1983; Stojanowska, 1977a, 1983, 1984, 2000a; Wroñska, 1974; Stojanowska and Panek, 2002; Drozdowicz et al., 2007; £awrynowicz et al., 2011; Panek and Romañski, 2010; Chachu³a et al., 2021; Stojanowska, 2004a, 2004b
Cribrariales	Lycogala	Lycogala flavofuscum	Lycogala flavofuscum (Ehrenb.) Rostaf., 1873	Broadleaved Deciduous Forests; Deciduous forest; Broadleaved Deciduous Forests; Natural beech dominated forest fragment; Old-growth beech forest with admixture of spruce, sycamore and rowan	Bark wounds and lesions on living trunks of Acer pseudoplatanus (sycamore maple), Acer negundo, Carpinus betulus, willow and apple trees, usually 1-2 m above ground; decaying logs and trunks of Carpinus betulus, Quercus and Picea (spruce); moss; indeterminate deciduous and coniferous wood.	Rostafiñski, 1875; Gutwiñski, 1901; Jarocki, 1924; Skupieñski, 1934; Krzemieniewska, 1957, 1960b; Wroñska, 1974; Stojanowska, 1972, 1977b, 1992; Drozdowicz, 1992; Stojakowska, 1983; £awrynowicz et al., 2011; Chachu³a et al., 2021
Stemonitidales	Macbrideola	Macbrideola cornea	Macbrideola cornea (G. Lister & Cran) Alexop., 1967	NA	NA	Drozdowicz et al., 2007
Stemonitidales	Meriderma	Meriderma carestiae	Meriderma carestiae (Ces. & De Not.) Mar. Mey. & Poulain, 2011	Beech forest; Degraded beech forest with spruce; glade; Glade; meadow; Meadow; Spruce forest; Streamside alder floodplain forest (Circaeo-Alnetum); Surroundings of the glade Polana Tynowe; Willow scrub (Salix silesiaca)	Living mosses; small twigs; stems of Rubus spp. and Vaccinium myrtillus; plant remnants.	Komorowska and Drozdowicz, 1996; Drozdowicz, 1997b; Janik and Ronikier, 2016; Panek and Romañski, 2010; Ronikier et al., 2008; Paul et al., 2024
Stemonitidales	Meriderma	Meriderma cribrarioides	Meriderma cribrarioides (Fr.) Mar. Mey. & Poulain, 2011	Meadow; Planted Picea abies forest (spruce monoculture); Planted Picea abies monoculture commercial forest; Planted Picea abies monoculture forest; Planted spruce (Picea abies) monoculture; planted spruce forest	Stems of Vaccinium myrtillus; stems of living and dead plants.	Bochynek and Drozdowicz, 2012; Janik and Ronikier, 2016; Ronikier et al., 2008
Stemonitidales	Meriderma	Meriderma echinulatum	Meriderma echinulatum (Meyl.) Mar. Mey. & Poulain, 2011	beech forest with spruce; meadow; meadows; mixed forest; Montane Picea abies–Larix decidua forest with hay meadows; summit area	Grasses; leaves and stems of Rubus spp.; shoots and stems of Vaccinium spp. (including Vaccinium myrtillus); plant remnants and mosses; small twigs.	Janik and Ronikier, 2016
Stemonitidales	Meriderma	Meriderma fuscatum	Meriderma fuscatum (Meyl.) Mar. Mey. & Poulain, 2011	Mixed forest with Sorbus shrubs	Stems of Rubus spp.	Janik and Ronikier, 2016
Stemonitidales	Meriderma	Meriderma spinulosporum ad int.	Meriderma spinulosporum ad int.	a glade; Beech forest with spruce; meadow; Mixed forest; spruce forest edge; Summit area	Bark of fallen twigs; small twigs; leaves and stems of Rubus spp.; Vaccinium shoots and stems (including Vaccinium myrtillus); plant remnants.	Janik and Ronikier, 2016
Trichiales	Metatrichia	Metatrichia floriformis	Metatrichia floriformis (Schwein.) Nann.-Bremek., 1985	a beech (Fagus sylvatica) forest; Alder carr (Ribo nigri-Alnetum); Beech forest; Beech old-growth forest with admixture of spruce, sycamore maple and rowan; Dentario enneaphyllidis-fagetum and Lunario-Aceretum; multispecies forest; multispecies forest; Mixed Forests; Oak-lime-hornbeam forest, thermophilous beech forest and Carpathian beech forest; Planted Picea abies forest (spruce monoculture); …	bark; dead and decaying wood (logs, stumps and trunks, including wet and strongly decayed) of coniferous trees (Picea abies and other Picea, pine, fir, Larix decidua) and deciduous trees (Acer platanoides, Alnus glutinosa, Betula, Carpinus betulus, Fagus including Fagus sylvatica, Fraxinus, Quercus robur, Tilia including Tilia cordata), including indeterminate deciduous wood and beech and fir log…	Hazslinszky, 1884; Jarocki, 1924; Kalinowska-Kucharska, 1975; Krzemieniewska, 1947, 1957, 1960b; Wroñska, 1974; Stojakowska, 1983; Stojanowska, 1972, 1977a, 1977b; Drozdowicz, 1992, 2005; £awrynowicz et al., 2011; Panek and Romañski, 2010; Drozdowicz et al., 2007; Drozdowicz et al., 2012; Bochynek and Drozdowicz, 2011; Bochynek and Drozdowicz, 2012; Chachu³a et al., 2021; Paul et al., 2024; Stoja…
Trichiales	Metatrichia	Metatrichia vesparia	Metatrichia vesparia (Batsch) Nann.-Bremek. ex G.W. Martin & Alexop., 1969	Alder carr (Ribo nigri-Alnetum); Beech-dominated mixed forest; Beech forest; Beech tree stand; Bog pine forest (Vaccinio uliginosi-Pinetum); Bog spruce forest (Sphagno girgensohnii-Piceetum); Dentario enneaphyllidis-fagetum and Lunario-Aceretum; Dentario glandulosae-Fagetum; forest; Forest reserve; Hornbeam–oak forest and lowland acid beech forest with small patches of ash–alder riparian forest; …	decaying, heavily and strongly decayed wood (logs, stumps and trunks; decomposition grade 2–3) of coniferous trees (Picea abies and other spruce, Pinus sylvestris) and deciduous trees (Acer pseudoplatanus, Alnus glutinosa, Betula spp. including Betula pendula and Betula verrucosa, Carpinus betulus, Fagus including Fagus sylvatica, Populus tremula, Quercus spp. including Quercus robur, Tilia spp. …	B³oñski and Drymmer, 1889; Krupa, 1886, 1887, 1889; Jarocki, 1924; Kalinowska-Kucharska, 1975; Krawiec, 1965; Wroñska, 1974; Miœkiewicz, 2001; Krzemieniewska, 1933, 1947, 1957; Krzemieniewska and Badura, 1954; Drozdowicz, 1992, 1997b, 2001, 2003a; Stojanowska, 1970, 1972, 1977a, 1977b, 1980, 1980b, 1983, 1984, 1992, 2000a; Drozdowicz et al., 2007; Drozdowicz et al., 2012; Bochynek and Drozdowicz,…
Physarales	Nannengaella	Nannengaella alpestris	Nannengaella alpestris (Mitchel, S.W. Chapm. & M.L. Farr) J.M. García-Martín, J.C. Zamora & Lado, 2023	beech forest; meadow; spruce forest (upper montane belt)	Beech leaves; leaves and stems of Rubus species; grass culms; stems and remnants of herbaceous plants, including Carlina acaulis	Ronikier et al., 2008
Physarales	Nannengaella	Nannengaella alpina	Nannengaella alpina (Lister & G. Lister) J.M. García-Martín, J.C. Zamora & Lado, 2023	Upper forest limit and subalpine dwarf mountain pine belt	Near melting snow patches	Stojanowska, 2004a
Physarales	Nannengaella	Nannengaella contexta	Nannengaella contexta (Pers.) J.M. García-Martín, J.C. Zamora & Lado, 2023	alder carr (Ribo nigri–Alnetum); hornbeam–lime forest (Tilio–Carpinetum); riparian forest (Circaeo–Alnetum); Tilio-Carpinetum; Tilio-Carpinetum stachyetosum sylvaticae; Tilio-Carpinetum typicum; Circaeo-Alnetum; Carici elongatae-Alnetum; Natural, multi-species tree stand; Tilio-Carpinetum stachyetosum sylvaticae, Tilio-Carpinetum typicum, Circaeo-Alnetum and Carici elongatae-Alnetum on the Vistul…	Dry leaf petioles of Petasites; leaf litter and forest litter on mosses and twigs; decaying branches and small twigs of Alnus glutinosa, Betula, Carpinus and Quercus lying on the ground; moss Entodon schreberi covering a decayed log	Rostafiñski, 1874; Jarocki, 1924; Krzemieniewska, 1960b; Stojakowska, 1983; Stojanowska, 2004b; Drozdowicz et al., 2012; Panek and Romañski, 2010
Physarales	Nannengaella	Nannengaella globulifera	Nannengaella globulifera (Bull.) J.M. García-Martín, J.C. Zamora & Lado, 2023	Bog pine forest (Vaccinio uliginosi-Pinetum); Coniferous wood; Deciduous wood; Forest reserve; Oak–hornbeam forest (Tilio-Carpinetum); Potentillo albae-Quercetum; Tilio-Carpinetum stachyetosum sylvaticae; Tilio-Carpinetum typicum; Circaeo-Alnetum; Carici elongatae-Alnetum; Tilio-Carpinetum typicum	Bark and twigs of deciduous trees and shrubs, including branches of Corylus avellana and the trunk of rowan; decaying wood (logs, stumps and twigs) of Fagus, Picea (including Picea abies), Larix decidua and Quercus robur, including strongly decayed stumps and moss-covered logs and wood in intermediate decomposition stages (decomposition grade 2–3); forest litter; fallen twigs; decaying fruit bodi…	Rostafiñski, 1874; Jarocki, 1924; Kalinowska-Kucharska, 1975; Krzemieniewska, 1933, 1947, 1957, 1960b; Krzemieniewska and Badura, 1954; Wroñska, 1974; Stojanowska, 1970, 1972, 1977b, 1983, 1984, 2000a; Stojakowska, 1983; Drozdowicz, 1992; Drozdowicz et al., 2007; £awrynowicz et al., 2011; Panek and Romañski, 2010; Salamaga, 2021; Drozdowicz et al., 2012
Physarales	Nannengaella	Nannengaella leucopus	Nannengaella leucopus (Link) J.M. García-Martín, J.C. Zamora & Lado, 2023	Dentario enneaphyllidis-fagetum and Lunario-Aceretum; Oak-hornbeam forest with admixture of beech and fragment of lowland acidic beech forest; small patches of ash-alder riparian forest	Decaying leaves, including beech leaves, and decayed forest litter; bark of trees; decaying wood of Tilia cordata; stumps of Pinus sylvestris	Rostafiñski, 1874; Jarocki, 1924; Krzemieniewska, 1957, 1960b; Stojanowska, 1972, 1980, 1980b, 1983; Wroñska, 1974; Stojakowska, 1983; Drozdowicz et al., 2007; Salamaga et al., 2016; Stojanowska and Panek, 2005; Stojanowska and Panek, 2004
Physarales	Nannengaella	Nannengaella mellea	Nannengaella mellea (Berk. & Broome) J.M. García-Martín, J.C. Zamora & Lado, 2023	a beech (Fagus sylvatica) forest	Wood	Paul et al., 2024
Physarales	Nannengaella	Nannengaella sulphurea	Nannengaella sulphurea (Alb. & Schwein.) J.M. García-Martín, J.C. Zamora & Lado, 2023	NA	NA	Jarocki, 1924
Physarales	Neodiderma	Neodiderma spumarioides	Neodiderma spumarioides (Fr. & Palmquist) X.F. Li, B. Zhang & Yu Li, 2024	alder carr (Ribo nigri-Alnetum); hornbeam–lime forest (Tilio-Carpinetum); sphagnum alder carr (Sphagno squarrosi-Alnetum)	in litter; on small fallen twigs; on mosses; on grass stems; on leaf litter and dry leaves of Alnus glutinosa; on living Carex spp.; on Oxalis acetosella; on wet soil	Rostafiñski, 1874; Jarocki, 1924; Krzemieniewska, 1947, 1957, 1960b; Stojanowska, 1972, 1983; £awrynowicz et al., 2011; Panek and Romañski, 2010; Stojakowska, 1983; Stojanowska and Panek, 2004
Trichiales	Oligonema	Oligonema affine	Oligonema affine (de Bary) García-Cunch., J.C. Zamora & Lado, 2022	Bog spruce forest (Sphagno girgensohnii-Piceetum); Dentario glandulosae-Fagetum; Hornbeam–lime forest (Tilio-Carpinetum); Hornbeam–oak forest and lowland acid beech forest with small patches of ash–alder riparian forest; multispecies forest; multispecies forest; Mixed Forests	decaying wood (logs, trunks and branches) of coniferous trees (Picea, Pinus sylvestris) and deciduous trees (Acer pseudoplatanus, Betula spp. including Betula pubescens and Betula verrucosa, Carpinus, Fagus including Fagus sylvatica, Populus tremula, Tilia), including generic decaying trunks; dead fruiting bodies of Piptoporus betulinus on dead birch branches	Rostafiñski, 1875; Jarocki, 1924; Krupa, 1889; Krzemieniewska, 1957, 1960b; Krzemieniewska and Badura, 1954; Krawiec, 1965; Stojanowska, 1970, 1972, 1980b, 1983; Wroñska, 1974; Drozdowicz, 2003a; £awrynowicz et al., 2011; Panek and Romañski, 2010; Stojakowska, 1983; Stojanowska and Panek, 2002; Stojanowska, 2004b; Salamaga, 2021; Paul et al., 2024
Trichiales	Oligonema	Oligonema favogineum	Oligonema favogineum (Batsch) García-Cunch., J.C. Zamora & Lado, 2022	Beech Fagus sylvatica forest; Betulo-Quercetum roboris; Bog pine forest (Vaccinio uliginosi-Pinetum); Bog spruce forest (Sphagno girgensohnii-Piceetum); Dentario enneaphyllidis-fagetum and Lunario-Aceretum; Dentario enneaphyllidis-fagetum; Lunario-Aceretum; Dentario glandulosae-Fagetum; Fagus sylvatica; Mixed beech forest resembling acidic lowland beech forest; multispecies forest; multispecies f…	dead, decayed and decaying wood (logs, stumps, branches and twigs; decomposition grade 3–4) of coniferous trees (Abies alba, fir, Picea abies including Picea excelsa) and deciduous trees (Acer pseudoplatanus, Alnus glutinosa, Betula spp. including Betula verrucosa, Carpinus betulus, Fagus including Fagus sylvatica, Populus tremula, Quercus robur, Quercus pedunculata, rowan, Tilia spp. including T…	Krupa, 1888; Rostafiñski, 1874; Jarocki, 1924; Kalinowska-Kucharska, 1975; Krawiec, 1965; Krzemieniewska, 1933, 1947, 1957; Krzemieniewska and Badura, 1954; Wroñska, 1974; Miœkiewicz, 2001; Stojanowska, 1970, 1972, 1977b, 1983, 1984, 2000a; Drozdowicz, 1992, 1997b, 2001, 2003a; £awrynowicz et al., 2011; Wilga and Ciechanowski, 2007; Bochynek and Drozdowicz, 2011; Drozdowicz et al., 2007; Drozdowi…
Trichiales	Oligonema	Oligonema flavidum	Oligonema flavidum (Peck) Peck, 1878	Periodically inundated forest pond; Planted (non-plantation)	leaf litter of alder, birch, hornbeam and oak trees	Salamaga, 2013; Salamaga, 2021
Trichiales	Oligonema	Oligonema persimile	Oligonema persimile (P. Karst.) García-Cunch., J.C. Zamora & Lado, 2022	Abietetum polonicum; alder carr (Ribo nigri–Alnetum); Beech-dominated mixed forest; beech forest; Beech forest; Beech forest; oak-hornbeam forest; ash and alder riparian forest fragments; Fagus sylvatica; hornbeam–lime forest (Tilio–Carpinetum); multispecies forest; Natural beech dominated forest fragment; Tilio-Carpinetum; Tilio-Carpinetum stachyetosum silvaticae; Tilio-Carpinetum typicum	dead, decayed and mouldering wood (logs, stumps and branches; including moss-covered and strongly decayed beech wood; decomposition grade around 3) of coniferous trees (fir, Picea excelsa) and deciduous trees (Alnus glutinosa, Betula spp. including Betula verrucosa, Carpinus betulus, Cerasus avium, Fagus including Fagus sylvatica, Fraxinus, Populus tremula, Quercus spp. including Quercus robur an…	Rostafiñski, 1874; Jarocki, 1924; Kalinowska-Kucharska, 1975; Krawiec, 1965; Krzemieniewska, 1933, 1957, 1960b; Krzemieniewska and Badura, 1954; Wroñska, 1974; Stojanowska, 1970, 1972, 1977b, 1980b, 1983, 1984, 2000a; Drozdowicz, 2003a, 2005; Stojakowska, 1983; Drozdowicz et al., 2007; Drozdowicz et al., 2012; £awrynowicz et al., 2011; Panek and Romañski, 2010; Salamaga, 2021
Trichiales	Oligonema	Oligonema schweinitzii	Oligonema schweinitzii (Berk.) G.W. Martin, 1947	Planted (non-plantation)	wood of Acer platanoides	Stojanowska, 1970; Stojanowska and Panek, 2004; Salamaga, 2021
Trichiales	Oligonema	Oligonema verrucosum	Oligonema verrucosum (Berk.) García-Cunch., J.C. Zamora & Lado, 2022	NA	NA	Tabacki, 1977; Magiera and Drozdowicz, 2004
Trichiales	Ophiotheca	Ophiotheca chrysosperma	Ophiotheca chrysosperma Curr., 1854	NA	NA	Krupa, 1887; Krzemieniewska, 1957; Krzemieniewska, 1960b; Stojakowska, 1983; Stojanowska and Panek, 2004
Trichiales	Perichaena	Perichaena corticalis	Perichaena corticalis (Batsch) Rostaf., 1875	Bog spruce forest (Sphagno girgensohni-piceetum); Deciduous forest (Tilio–Carpinetum); Dentario glandulosae-Fagetum; forest; Tilio-Carpinetum stachyetosum silvaticae	wood and bark of Alnus glutinosa; bark of deciduous trees (including aspen); dead branches and twigs of Populus tremula and Tilia (including fallen Tilia twigs on the ground); fallen leaves of Fagus sylvatica; indeterminate coniferous wood and spruce cones	Krupa, 1889; Eichler, 1907; Migula, 1910; Jarocki, 1924; Krzemieniewska, 1929; Krzemieniewska, 1933; Krzemieniewska, 1947; Krzemieniewska, 1957; Krzemieniewska, 1960b; Stojanowska, 1972; Kalinowska-Kucharska, 1975; Stojanowska, 1977; Stojanowska, 1977b; Stojanowska, 1980; Stojanowska, 1980b; Stojakowska, 1983; Stojanowska, 1983; Stojanowska, 1992; Stojanowska and Panek, 2002; Stojanowska and Pane…
Trichiales	Perichaena	Perichaena depressa	Perichaena depressa Lib., 1837	Multi-species tree stand with Tilio-Carpinetum and Dentario glandulosae-Fagetum	bark of deciduous trees (Acer including Acer pseudoplatanus, Carpinus, Fagus, Fraxinus, Salix), including inner parts of beech bark; fallen twigs; logs of deciduous wood	Krupa, 1887; Krupa, 1888; Krzemieniewska, 1957; Stojanowska, 1972; Stojanowska, 1977; Stojanowska, 1977b; Stojanowska, 1980; Stojanowska, 1980b; Stojakowska, 1983; Stojanowska, 1983; Drozdowicz, 1992; Stojanowska, 1992; Drozdowicz, 1997; Drozdowicz, 1997a; Stojanowska and Panek, 2002; Stojanowska and Panek, 2004; Stojanowska, 2004; Bochynek and Drozdowicz, 2011; Paw³owicz et al., 2025
Trichiales	Perichaena	Perichaena liceoides	Perichaena liceoides Rostaf., 1875	NA	NA	Krzemieniewska, 1929
Physarales	Physarum	Physarum album	Physarum album (Bull.) Chevall., 1826	a beech (Fagus sylvatica) forest; Alder carr (Ribo nigri–Alnetum); Alder carr (Sphagno squarrosi–Alnetum); beech forest; Beech forest; Bog pine forest (Vaccinio uliginosi–Pinetum); Bog spruce forest (Sphagno girgensohnii–Piceetum); Deciduous forest (Tilio–Carpinetum); Forest reserve; Linden hornbeam forest Tilio-Carpinetum; elm-ash carrs Ficario-Ulmetum campestris; alder carr Circeo-Alnetum; Mixe…	on dead and decaying wood (logs, branches, stumps and trunks) of deciduous trees including Alnus glutinosa, Betula spp. (including B. pubescens and B. verrucosa), Carpinus betulus, Corylus avellana, Fagus sylvatica, Padus avium, Populus tremula, Quercus spp. (including Q. robur and Q. rubra), Tilia cordata, Acer pseudoplatanus and Sorbus spp.; on dead and decaying wood (logs and trunks) of conife…	Jarocki, 1924; Krzemieniewska, 1933; Krzemieniewska, 1947; Krzemieniewska and Badura, 1954; Krzemieniewska, 1957; Krawiec, 1965; Stojanowska, 1970; Stojanowska, 1972; Wroñska, 1974; Kalinowska-Kucharska, 1975; Stojanowska, 1977; Stojanowska, 1977b; Stojanowska, 1980; Stojanowska, 1980b; Stojakowska, 1983; Stojanowska, 1983; Stojanowska, 1984; Drozdowicz, 1992; Stojanowska, 2000a; Drozdowicz, 2001…
Physarales	Physarum	Physarum alexandrowiczii	Physarum alexandrowiczii de Bary & Rostaf., 1872	NA	NA	Schroeter, 1885–1889
Physarales	Physarum	Physarum auriscalpium	Physarum auriscalpium Cooke, 1877	NA	NA	Krzemieniewska, 1933; Stojanowska, 1977; Stojanowska, 1977b; Drozdowicz, 1992
Physarales	Physarum	Physarum cinereum	Physarum cinereum (Batsch) Pers., 1794	Alder carr (Ribo nigri-Alnetum); Deciduous hornbeam–lime forest (Tilio-Carpinetum); Fagus sylvatica; Forest; Home garden; Linden hornbeam forest Tilio-Carpinetum; elm-ash carrs Ficario-Ulmetum campestris; alder carr Circeo-Alnetum; Natural spruce forest; Natural upper montane spruce forest; Natural, multi-species tree stand; Tilio-Carpinetum stachyetosum sylvaticae; Tilio-Carpinetum typicum; Circ…	on bark of living Carpinus betulus (trunks above ground), on bark of beeches and other deciduous trees, and on bark of coniferous trees including the inner side of pine bark and bark of Picea abies; on dead and decaying wood (logs, trunks and branches) of deciduous trees including Fagus sylvatica, Sorbus, Salix, Carpinus betulus and Populus tremula, and of coniferous trees including Pinus sylvest…	Krupa, 1886; Krupa, 1887; Krupa, 1888; Jarocki, 1924; Krzemieniewska, 1929; Krzemieniewska, 1933; Krzemieniewska, 1960b; Stojanowska, 1972; Kalinowska-Kucharska, 1975; Stojanowska, 1977; Stojanowska, 1977b; Stojanowska, 1980; Stojanowska, 1980b; Stojanowska, 1981; Stojakowska, 1983; Stojanowska, 1983; Stojanowska, 1984; Drozdowicz, 1992; Stojanowska, 1992; Drozdowicz, 1997; Drozdowicz, 1997a; Sto…
Physarales	Physarum	Physarum citrinum	Physarum citrinum Schumach., 1803	Beech forest; mixed forest (Serratulo-Pinetum); multispecies forest; poor lime–hornbeam forest (Tilio-Carpinetum calamagrostietosum)	on dead and decaying wood (logs and stumps) of coniferous and deciduous trees, including Pinus, Picea abies (spruce stump), Fagus, Betula spp. and Quercus (oak stumps); on decaying and rotting leaves; on mosses, including mosses covering a spruce stump	Krupa, 1887; Krzemieniewska, 1933; Krzemieniewska, 1947; Krzemieniewska, 1957; Krzemieniewska, 1960b; Stojanowska, 1972; Kalinowska-Kucharska, 1975; Stojanowska, 1977; Stojanowska, 1977b; Stojakowska, 1983; Stojanowska, 1983; Stojanowska, 1984; Drozdowicz, 1992; Stojanowska, 2000a; Stojanowska, 2004; Stojanowska and Panek, 2004; Panek and Romañski, 2010; £awrynowicz et al., 2011
Physarales	Physarum	Physarum compressum	Physarum compressum Alb. & Schwein., 1805	Niwka forest; poor lime–hornbeam forest (Tilio-Carpinetum calamagrostietosum); Tilio-Carpinetum stachyetosum sylvaticae; Tilio-Carpinetum typicum; Circaeo-Alnetum; Carici elongatae-Alnetum	on decaying wood (logs and billets) and bark of Populus tremula and other Populus, Carpinus betulus and Fagus (including rotting beech wood); on decaying leaves; on mosses; on rotting straw; on Populus together with Trichia varia	Rostafiñski, 1874; Gutwiñski, 1901; Jarocki, 1924; Krzemieniewska, 1957; Krzemieniewska, 1960b; Stojakowska, 1983; Drozdowicz, 1992; Stojanowska, 1992; Stojanowska, 2000a; Stojanowska, 2004; Stojanowska and Panek, 2004; Panek and Romañski, 2010; £awrynowicz et al., 2011; Drozdowicz et al., 2012
Physarales	Physarum	Physarum conglomeratum	Physarum conglomeratum (Fr.) Rostaf., 1874	alder carr (Ribo nigri–Alnetum); poor hornbeam–lime forest (Tilio–Carpinetum calamagrostietosum); riparian forest (Circaeo–Alnetum)	on dead leaves of Alnus glutinosa, Quercus robur and Tilia cordata; on living mosses	Schröter, 1885–1889; Szulczewski, 1951; Panek and Romañski, 2010
Physarales	Physarum	Physarum decipiens	Physarum decipiens M.A. Curtis, 1848	NA	on bark fragments with sparse moss; on a fallen twig	Stojanowska, 2004; Kuhnt, 2019
Physarales	Physarum	Physarum diderma	Physarum diderma Rostaf., 1874	NA	NA	Rostafiñski, 1874; Krzemieniewska, 1957; Krzemieniewska, 1960b; Drozdowicz, 1992; Drozdowicz et al., 2003
Physarales	Physarum	Physarum flavicomum	Physarum flavicomum Berk., 1845	Linden hornbeam forest Tilio-Carpinetum; elm-ash carrs Ficario-Ulmetum campestris; alder carr Circeo-Alnetum; Mesophilic deciduous forests on fertile soils, predominated by oak trees; multispecies forest; Planted (non-plantation)	on decaying wood and logs of Tilia cordata; on a fallen branch of Carpinus; on wood of Betula pendula with sclerotia	Krupa, 1887; Drozdowicz, 1992; Stojanowska and Panek, 2002; Stojanowska and Panek, 2004; Salamaga, 2021
Physarales	Physarum	Physarum leucophaeum	Physarum leucophaeum Fr. & Palmquist, 1818	Alder carr (Ribo nigri-Alnetum); Beech forest; Bog pine forest (Vaccinio uliginosi-Pinetum); Dentario enneaphyllidis-fagetum and Lunario-Aceretum; Forest; Linden hornbeam forest Tilio-Carpinetum; elm-ash carrs Ficario-Ulmetum campestris; alder carr Circeo-Alnetum; multispecies forest; Natural beech dominated forest fragment; Oak-hornbeam forest with admixture of beech and fragment of lowland acid…	on dead and decaying wood (logs, branches, stumps and trunks) of deciduous trees including Alnus glutinosa, Acer platanoides, Acer pseudoplatanus (sycamore maple), Betula spp., Carpinus betulus, Cerasus avium, Corylus avellana, Fagus sylvatica, Populus tremula, Quercus spp. (including Q. robur) and Tilia cordata, and of coniferous trees including fir, Picea abies and Pinus sylvestris; on bark of …	Krupa, 1886; Krupa, 1887; B³oñski and Drymmer, 1889; Jarocki, 1924; Krzemieniewska and Badura, 1954; Krzemieniewska, 1957; Krzemieniewska, 1960b; Stojanowska, 1970; Stojanowska, 1972; Wroñska, 1974; Stojanowska, 1977; Stojanowska, 1977b; Stojanowska, 1980; Stojanowska, 1980b; Stojakowska, 1983; Stojanowska, 1983; Stojanowska, 1984; Drozdowicz, 1992; Stojanowska, 1992; Stojanowska and Panek, 2002;…
Physarales	Physarum	Physarum licheniforme	Physarum licheniforme (Schwein.) Lado, 2001	NA	on bark of Fagus sylvatica (living trees above ground and a beech log of low decay, including bark fissures with accumulated humus); on beech leaves	Rostafiñski, 1874; Eichler, 1904; Krzemieniewska, 1957; Krzemieniewska, 1960b; Drozdowicz, 2005; Drozdowicz et al., 2007; Paul et al., 2024
Physarales	Physarum	Physarum murinum	Physarum murinum Lister, 1894	Mixed coniferous forest Serratulo-Pinetum; Poor lime–hornbeam forest Tilio-Carpinetum calamagrostietosum	on strongly decayed logs and stumps of coniferous trees, including Picea abies and Pinus sylvestris	Panek and Romañski, 2010
Physarales	Physarum	Physarum nitens	Physarum nitens (Lister) Ing, 1982	Poor lime–hornbeam forest Tilio-Carpinetum calamagrostietosum	on a decaying branch of Carpinus betulus; in litter on bark of Pinus sylvestris	Panek and Romañski, 2010
Physarales	Physarum	Physarum notabile	Physarum notabile T. Macbr., 1922	Lime–hornbeam forest Tilio-Carpinetum typicum; Mixed forest	on bark (including bark of Quercus); on wood (logs and billets) of deciduous trees including Betula, Carpinus betulus and Fagus sylvatica	Jarocki, 1924; Krzemieniewska, 1957; Krzemieniewska, 1960b; Stojanowska, 1972; Stojakowska, 1983; Drozdowicz, 1992; Drozdowicz et al., 2007; Panek and Romañski, 2010; Œlusarczyk, 2010; £awrynowicz et al., 2011
Physarales	Physarum	Physarum nucleatum	Physarum nucleatum Rex, 1891	NA	on wood of deciduous trees	Raciborski, 1884b; Drozdowicz et al., 2007
Physarales	Physarum	Physarum penetrale	Physarum penetrale Rex, 1891	Floodplain and Riparian Forests	on wood of Carpinus betulus and Pinus sylvestris and on a trunk of Quercus	Krzemieniewska, 1947; Krzemieniewska, 1960b; Stojakowska, 1983; Stojanowska and Panek, 2004; Drozdowicz et al., 2012
Physarales	Physarum	Physarum polonicum	Physarum polonicum Skup., 1924	NA	NA	Skupieñski, 1924; Drozdowicz et al., 2003
Physarales	Physarum	Physarum psittacinum	Physarum psittacinum Ditmar, 1817	Dentario glandulosae-Fagetum; multispecies forest; Oak-hornbeam forest with admixture of beech and fragment of lowland acidic beech forest; small patches of ash-alder riparian forest; Old-growth beech forest with admixture of spruce, sycamore maple and rowan; fragments of natural upper montane spruce forest and forest glades; Tilio-Carpinetum stachyetosum silvaticae; Tilio-Carpinetum; Dentario gl…	on decaying leaves and litter, including decaying leaves and twigs of beech and other deciduous twigs; in litter; on dead and decaying wood (branches, logs and stumps) of Fagus sylvatica, Tilia cordata, fir, rowan, Alnus glutinosa and Quercus spp. (including oak stumps), as well as on unidentified softwood; on wood of beech and Tilia; on mosses covering decaying pieces of wood and on trunks cover…	Rostafiñski, 1874; Krzemieniewska, 1947; Krzemieniewska, 1957; Krzemieniewska, 1960b; Stojanowska, 1972; Wroñska, 1974; Kalinowska-Kucharska, 1975; Stojanowska, 1977; Stojanowska, 1977b; Stojanowska, 1980; Stojanowska, 1980b; Stojakowska, 1983; Stojanowska, 1983; Stojanowska, 1984; Drozdowicz, 1992; Stojanowska, 2004; Stojanowska and Panek, 2004; Panek and Romañski, 2010; Bochynek and Drozdowicz,…
Physarales	Physarum	Physarum pusillum	Physarum pusillum (Berk. & M.A. Curtis) G. Lister, 1911	Linden hornbeam forest Tilio-Carpinetum; elm-ash carrs Ficario-Ulmetum campestris; alder carr Circeo-Alnetum; Oak-hornbeam forest with admixture of beech and fragment of lowland acidic beech forest; small patches of ash-alder riparian forest	on decaying wood of Betula, Fagus sylvatica and other deciduous trees	Stojanowska, 1972; Stojanowska, 1980; Stojanowska, 1980b; Stojakowska, 1983; Stojanowska and Panek, 2002
Physarales	Physarum	Physarum robustum	Physarum robustum (Lister) Nann.-Bremek., 1973	Carpinus betulus wood; Floodplain and Riparian Forests; Mixed forest (Serratulo-Pinetum); Poor hornbeam–lime forest (Tilio-Carpinetum calamagrostietosum); Potentillo albae-Quercetum; Tilio-Carpinetum stachyetosum silvaticae	in litter; on dead leaves of Acer platanoides and Populus tremula; on wood of deciduous trees; on twigs of Corylus avellana (hazel)	Krzemieniewska, 1957; Krzemieniewska, 1960b; Kalinowska-Kucharska, 1975; Stojanowska, 2004; Drozdowicz et al., 2007; Panek and Romañski, 2010; £awrynowicz et al., 2011; Drozdowicz et al., 2012; Salamaga, 2021
Physarales	Physarum	Physarum rubiginosum	Physarum rubiginosum Fr. & Palmquist, 1818	NA	NA	Rostafiñski, 1874; Stojanowska, 2000b; Drozdowicz et al., 2003
Physarales	Physarum	Physarum schroeteri	Physarum schroeteri Rostaf., 1875	NA	NA	Stojanowska, 1972; Stojakowska, 1983
Physarales	Physarum	Physarum sessile	Physarum sessile Brândza, 1921	NA	in litter; on beech leaves	Firich, 1962; Stojakowska, 1983; Stojanowska and Panek, 2004; Drozdowicz et al., 2007
Physarales	Physarum	Physarum vernum	Physarum vernum Sommerf., 1829	meadow	on beech leaves; on stems of Vaccinium myrtillus	Ronikier et al., 2008
Physarales	Physarum	Physarum virescens	Physarum virescens Ditmar, 1817	Bog pine forest (Vaccinio uliginosi–Pinetum); Hornbeam–lime forest (Tilio-Carpinetum); Leucobryo-Pinetum; Natural spruce forest; Natural upper montane spruce forest; Nature reserve meadow; Pine stands; Primeval beech–fir forest; Scheuchzerietalia palustris; Tilio-Carpinetum typicum	in coniferous litter (spruce or pine bark, spruce twigs and needles), including piles of bark and twigs and litter on mosses; in deciduous litter of dry and fallen leaves of Fagus sylvatica, beech, oak and Carpinus betulus and other plant debris; on pine needles of Pinus sylvestris; on mosses; on fern fronds and herbaceous plants; on stumps of oak and Betula and on strongly rotten, moss-covered s…	Rostafiñski, 1874; Jarocki, 1924; Krzemieniewska, 1947; Krzemieniewska and Badura, 1954; Krzemieniewska, 1957; Krzemieniewska, 1960b; Stojanowska, 1972; Kalinowska-Kucharska, 1975; Stojakowska, 1983; Stojanowska, 1983; Stojanowska, 1984; Stojanowska, 2004; Stojanowska and Panek, 2004; Panek and Romañski, 2010; Œlusarczyk, 2010; £awrynowicz et al., 2011; Salamaga et al., 2016
Physarales	Physarum	Physarum viride	Physarum viride (Bull.) Pers., 1795	alder carr (Ribo nigri–Alnetum); Beech (Fagus sylvatica) forest; Beech forest (Dentario glandulosae–Fagetum); Betulo-Quercetum roboris; boggy spruce forest (Sphagno girgensohnii–Piceetum); Carpinus betulus wood; Coniferous wood; Dentario enneaphyllidis-fagetum; Lunario-Aceretum; Mixed Forests; lime–hornbeam forest (Tilio–Carpinetum); Linden hornbeam forest Tilio-Carpinetum; elm-ash carrs Ficario-…	in litter on dead leaves and twigs; on decaying logs and stumps of deciduous and coniferous trees, including Alnus glutinosa, Corylus avellana, Populus tremula, Quercus robur, Pinus sylvestris and Picea abies, as well as coniferous logs and beech and oak stumps, with dead logs at decomposition grades 2–3 and 3; on decaying wood of Betula, Carpinus, Fagus sylvatica, Tilia cordata, Quercus and Pice…	Jarocki, 1924; Krzemieniewska, 1933; Krzemieniewska, 1947; Krzemieniewska, 1957; Krzemieniewska, 1960b; Stojanowska, 1972; Wroñska, 1974; Kalinowska-Kucharska, 1975; Stojanowska, 1977; Stojanowska, 1977b; Stojanowska, 1980; Stojanowska, 1980b; Stojakowska, 1983; Stojanowska, 1983; Stojanowska, 1984; Drozdowicz, 1992; Stojanowska, 2000a; Stojanowska and Panek, 2002; Stojanowska, 2004; Stojanowska …
Physarales	Polyschismium	Polyschismium aggregatum	Polyschismium aggregatum (Kowalski) Prikhodko, Shchepin, Novozh., G. Moreno, López-Vill. & Schnittler, 2023	meadow	beside patches of melting snow; on grass culms; on stems of Vaccinium myrtillus and Veronica officinalis	Stojanowska, 2004; Ronikier et al., 2008
Physarales	Polyschismium	Polyschismium carestianum	Polyschismium carestianum (Rabenh.) A. Ronikier, J.M. García-Martín, A. Kuhnt, J.C. Zamora, M. de Haan, Janik & Lado, 2022	Dwarf mountain pine shrubland; Planted Picea abies forest (spruce monoculture); Planted Picea abies monoculture commercial forest; Planted spruce (Picea abies) monoculture; planted spruce forest	on branches; on stones; on living plants and their dead remains, including blades of grasses, stems of living and dead plants and living shoots of bilberry (Vaccinium myrtillus)	Stojanowska, 2004; Bochynek and Drozdowicz, 2012; Paul et al., 2024
Physarales	Polyschismium	Polyschismium chailletii	Polyschismium chailletii (Rostaf.) A. Ronikier, J.M. García-Martín, A. Kuhnt, J.C. Zamora, M. de Haan, Janik & Lado, 2022	Beech forest; Degraded beech forest with spruce; Meadow; Spruce forest	on stones and twigs; on beech leaves and leaves of Veronica officinalis; on grass culms and other plant remnants; on stems of Hypericum maculatum, Rubus species, Vaccinium myrtillus, Veronica officinalis and other plants	Ronikier et al., 2008
Physarales	Polyschismium	Polyschismium fallax	Polyschismium fallax (Rostaf.) A. Ronikier, J.M. García-Martín, A. Kuhnt, J.C. Zamora, M. de Haan, Janik & Lado, 2022	NA	on living plants and dead plant remains; on the surface of stones	Paul et al., 2024
Physarales	Polyschismium	Polyschismium neoperforatum	Polyschismium neoperforatum (A. Kuhnt) A. Ronikier, A. Kuhnt, M. de Haan & Janik, 2022	NA	NA	Ronikier et al., 2022
Physarales	Polyschismium	Polyschismium trevelyanii	Polyschismium trevelyanii (Grev.) Corda ex Rostaf., 1874	NA	NA	Krzemieniewska, 1960b; Drozdowicz et al., 2003
Cribrariales	Reticularia	Reticularia liceoides	Reticularia liceoides (Lister) Nann.-Bremek., 1973	NA	NA	Chachu³a et al., 2021; Krzemieniewska, 1933, 1934, 1960b
Cribrariales	Reticularia	Reticularia lobata	Reticularia lobata Lister, 1894	NA	Decaying spruce (Picea) wood and coniferous wood covered with bryophytes (mosses).	Stojakowska, 1983; Stojanowska and Panek, 2004; Stojanowska, 1983
Cribrariales	Reticularia	Reticularia lycoperdon	Reticularia lycoperdon Bull., 1790	boreal swamp downy birch forest (Dryopteridi thelypteris–Betuletum pubescentis); edges of forest-type raised bog (Ledo–Sphagnetum magellanici); hornbeam–lime deciduous forest (Tilio–Carpinetum); Hornbeam–oak forest with beech admixture; lowland acid beech forest; patches of ash–alder riparian forest; mixed forest (Serratulo–Pinetum); multispecies forest; Natural, multi-species tree stand; Tilio-C…	Twigs on the forest floor; decaying wood, logs, stumps and trunks of broadleaved trees (Fagus sylvatica, Betula pubescens, Tilia spp., Quercus spp., Carpinus betulus), including bark of beech logs; dry logs and wood of coniferous trees (including Pinus sylvestris) and mixed coniferous/deciduous wood; decaying wood (trunks, logs, stumps, branches and twigs) of conifers (Picea abies, Pinus sylvestr…	Krupa, 1889; Nitardy, 1904; Steinecke, 1918; Namys³owski, 1910a, 1914; Jarocki, 1924; Krzemieniewska, 1933, 1957; Kalinowska-Kucharska, 1975; Stojanowska, 1970, 1972, 1977b, 1980b, 1983, 1984, 1992; Drozdowicz, 1992, 1997b, 2001, 2003a, 2003b; Drozdowicz and Wilga, 2002; Bujakiewicz, 1999; Bochynek and Drozdowicz, 2011; £awrynowicz et al., 2011; Panek and Romañski, 2010; Stojakowska, 1983; Stojan…
Cribrariales	Reticularia	Reticularia splendens	Reticularia splendens Morgan, 1893	NA	Decaying spruce (Picea) wood and logs of Pinus sylvestris.	Steinecke, 1918; Jarocki, 1924; Krzemieniewska, 1933, 1934, 1957, 1960b; Stojanowska, 1977b, 1983, 1984; Drozdowicz, 1992; Stojakowska, 1983; Stojanowska, 2004a
Stemonitidales	Stemonaria	Stemonaria irregularis	Stemonaria irregularis (Rex) Nann.-Bremek., R. Sharma & Y. Yamam., 1984	NA	Decaying deciduous wood, including a log of Malus and the moist trunk of Carpinus betulus about 1 m above the ground.	Jarocki, 1924; Krzemieniewska, 1957, 1960b; Stojanowska, 1972; Stojakowska, 1983; Drozdowicz et al., 2007
Stemonitales	Stemonaria	Stemonaria longa	Stemonaria longa (Peck) Nann.-Bremek., R. Sharma & Y. Yamam., 1984	NA	NA	Krzemieniewska, 1957, 1960b; Drozdowicz, 2017
Stemonitidales	Stemonitis	Stemonitis axifera	Stemonitis axifera (Bull.) T. Macbr., 1899	Beech-dominated mixed forest; Beech forest; Beech forest (Dentario glandulosae-Fagetum and Querco-Fagetum); Betulo-Quercetum roboris; Deciduous wood; Dentario enneaphyllidis-fagetum and Lunario-Aceretum; Dentario enneaphyllidis-fagetum; Lunario-Aceretum; Dentario glandulosae–Fagetum; Fragment of Carpinus betulus and Quercus robur forest with admixture of Fagus sylvatica and a fragment of lowland …	Decaying wood (logs, branches, stumps and trunks) of broadleaved trees (Fagus sylvatica, Quercus spp. including Q. robur and Q. pedunculata, Tilia including T. cordata, Acer pseudoplatanus, Carpinus betulus, Betula spp., Sorbus, Populus tremula, Cerasus avium, Corylus avellana, Alnus glutinosa) and conifers (Abies alba, Picea abies, Pinus sylvestris), including logs and billets in firewood stacks…	B³oñski, 1890; B³oñski and Drymmer, 1889; B³oñski et al., 1888; Krupa, 1886, 1888, 1889; Jarocki, 1924; Krawiec, 1965; Krzemieniewska, 1933, 1947, 1957; Michalski, 1951; Krzemieniewska and Badura, 1954; Kalinowska-Kucharska, 1975; Miœkiewicz, 2001; Wroñska, 1974; Drozdowicz, 1992, 2001, 2003a; Drozdowicz and Wilga, 2002; Stojanowska, 1972, 1977b, 1980b, 1981, 1983, 1984, 1992, 2000a; £awrynowicz …
Stemonitidales	Stemonitis	Stemonitis flavogenita	Stemonitis flavogenita E. Jahn, 1904	Fragment of Carpinus betulus and Quercus robur forest with admixture of Fagus sylvatica and a fragment of lowland acid beech forest; small patches of Fraxinus excelsior and Alnus glutinosa riparian forest; Hornbeam–lime forest (Tilio-Carpinetum); Linden hornbeam forest Tilio-Carpinetum with Quercus robur, Carpinus betulus and Tilia cordata; elm-ash carrs Ficario-Ulmetum campestris with Fraxinus e…	Bark of broadleaved and coniferous trees, especially Quercus spp. and Carpinus betulus; branches and logs of broadleaved and coniferous trees (Betula, Populus tremula, Quercus robur, Picea abies, Pinus sylvestris), including strongly decayed wood and mouldering Tilia, oak and beech wood; decaying Picea wood; dry fallen leaves and decayed oak leaves; living leaves of Phegopteris dryopteris.	Rostafiñski, 1875; Jarocki, 1924; Krzemieniewska, 1933, 1947, 1957, 1960b; Kalinowska-Kucharska, 1975; Drozdowicz, 1992; Stojanowska, 1972, 1977b, 1980b, 1983, 1992; B³oñski and Drymmer, 1889; B³oñski et al., 1888; B³oñski, 1890; Stojanowska and Panek, 2002; £awrynowicz et al., 2011; Stojakowska, 1983; Panek and Romañski, 2010; Bochynek and Drozdowicz, 2011; Stojanowska, 2004a, 2004b
Stemonitidales	Stemonitis	Stemonitis fusca	Stemonitis fusca Roth, 1787	a beech (Fagus sylvatica) forest; Beech-dominated mixed forest; Beech forest; Beech forest (Dentario glandulosae-Fagetum and Querco-Fagetum); Coniferous wood; Deciduous wood; Extensive spruce forests (Piceetum excelsae); Fragment of Carpinus betulus and Quercus robur forest with admixture of Fagus sylvatica and a fragment of lowland acid beech forest; small patches of Fraxinus excelsior and Alnus…	Bark and trunks of living Tilia cordata (1–2 m above ground) and other trees, often covered with bryophytes; decaying wood (branches, logs, stumps) of broadleaved trees (Fagus sylvatica, Quercus spp. including Q. robur and Q. pedunculata, Tilia including T. cordata and T. ulmifolia, Acer including A. platanoides and A. pseudoplatanus, Betula spp., Carpinus betulus, Corylus avellana, Fraxinus exce…	B³oñski, 1888, 1890; Krupa, 1886, 1887; Kwieciñski, 1896; Rouppert, 1909a, 1909b; Gutwiñski, 1901; Stecki, 1910; Jarocki, 1924, 1931; Krzemieniewska, 1929, 1933, 1947, 1957, 1960b; Michalski, 1951; Krzemieniewska and Badura, 1954; Krawiec, 1965; Kalinowska-Kucharska, 1975; Namys³owski, 1910a; Miœkiewicz, 2001; Wroñska, 1974; Bresadola, 1903; Drozdowicz, 1992, 2003a; Bochynek and Drozdowicz, 2011,…
Stemonitidales	Stemonitis	Stemonitis herbatica	Stemonitis herbatica Peck, 1873	Betulo-Quercetum roboris; botanic garden; Planted Picea abies forest (spruce monoculture); Planted Picea abies monoculture commercial forest; Planted spruce (Picea abies) monoculture; Spruce monoculture	Stumps, logs and twigs of coniferous trees, especially Picea abies and Pinus sylvestris.	Michalski, 1951; Bochynek and Drozdowicz, 2012; Panek and Romañski, 2010; Salamaga et al., 2016
Stemonitidales	Stemonitis	Stemonitis pallida	Stemonitis pallida Wingate, 1899	Bog pine forest (Vaccinio uliginosi–Pinetum); Dentario enneaphyllidis-fagetum; Lunario-Aceretum; Mixed Forests; Fragment of Carpinus betulus and Quercus robur forest with admixture of Fagus sylvatica and a fragment of lowland acid beech forest; small patches of Fraxinus excelsior and Alnus glutinosa riparian forest; Hornbeam–lime forest (Tilio–Carpinetum); Piceetum fenoscandicum; Subcontinental l…	Bark and wood of Picea abies (spruce), including decaying logs; decaying wood of deciduous trees (including Fagus sylvatica and linden); dead-wood logs in intermediate stages of decomposition (grade 2–3); stumps, especially those overgrown with bryophytes; mosses; forest litter; grass leaves; twigs.	B³oñski, 1890; Krupa, 1886, 1888; Jarocki, 1924; Krzemieniewska, 1933, 1947, 1960b; Kalinowska-Kucharska, 1975; Drozdowicz, 1992; Krawiec, 1965; Wroñska, 1974; Stojanowska, 1972, 1980b, 1983, 1984, 2000a; £awrynowicz et al., 2011; Stojakowska, 1983; Stojanowska and Panek, 2004, 2005; Panek and Romañski, 2010; Œlusarczyk, 2010, 2021; Salamaga, 2021; Chachu³a et al., 2021
Stemonitidales	Stemonitis	Stemonitis splendens	Stemonitis splendens Rostaf., 1874	Bog pine forest (Vaccinio uliginosi-Pinetum); Dentario enneaphyllidis-fagetum and Lunario-Aceretum; Dentario enneaphyllidis-fagetum; Lunario-Aceretum; Mixed pine forest (Serratulo-Pinetum); Old-growth stand of Fagus sylvatica and Pinus sylvestris with planted Betula pendula; Planted (non-plantation)	Decaying logs and wood of broadleaved trees (including Betula spp. and Fagus sylvatica); wood and decaying wood of spruce (Picea).	B³oñski, 1890; Krupa, 1886, 1888; Jarocki, 1924; Krzemieniewska, 1933, 1934, 1957, 1960b; Wroñska, 1974; Krzemieniewska and Badura, 1954; Drozdowicz, 1992; Stojanowska, 1972, 1977b, 1983, 1984, 1992; Stojakowska, 1983; Stojanowska and Panek, 2002; Panek and Romañski, 2010; Wilga and Ciechanowski, 2007; Stojanowska, 2004a, 2004b; Salamaga, 2021
Stemonitidales	Stemonitis	Stemonitis virginiensis	Stemonitis virginiensis Rex, 1891	NA	Bark; decaying wood of Fagus (beech); twigs lying on the ground; forest floor leaf litter.	Krzemieniewska, 1933, 1934, 1957, 1960b; Jarocki, 1924; Stojanowska, 1972, 1977b, 1992; Wroñska, 1974; Stojakowska, 1983; Panek and Romañski, 2010; Stojanowska, 2004a, 2004b
Stemonitidales	Stemonitopsis	Stemonitopsis aequalis	Stemonitopsis aequalis (Peck) Y. Yamam., 1998	NA	NA	Chachu³a et al., 2021
Stemonitidales	Stemonitopsis	Stemonitopsis amoena	Stemonitopsis amoena (Nann.-Bremek.) Nann.-Bremek., 1975	Planted (non-plantation)	Strongly decayed logs (wood decomposition grade 3–4); twigs of Pinus sylvestris.	Salamaga et al., 2016; Salamaga, 2021
Stemonitidales	Stemonitopsis	Stemonitopsis gracilis	Stemonitopsis gracilis (G. Lister) Nann.-Bremek., 1975	Planted Picea abies forest (spruce monoculture); Planted Picea abies monoculture commercial forest; Planted spruce (Picea abies) monoculture; planted spruce forest; spruce monoculture; Spruce monoculture	Logs and wood of coniferous trees, especially Abies alba, including log fragments.	Bochynek and Drozdowicz, 2011, 2012
Stemonitidales	Stemonitopsis	Stemonitopsis hyperopta	Stemonitopsis hyperopta (Meyl.) Nann.-Bremek., 1975	Bog pine forest (Vaccinio uliginosi-Pinetum); Dentario enneaphyllidis-fagetum; Lunario-Aceretum; Fagus sylvatica beech forest reserve; Leucobryo-Pinetum; Mixed pine forest (Serratulo-Pinetum); multispecies forest; multispecies forest; Mixed Forests; Natural, multi-species tree stand; Tilio-Carpinetum stachyetosum sylvaticae; Tilio-Carpinetum typicum; Circaeo-Alnetum; Carici elongatae-Alnetum on t…	Decaying wood, logs and stumps of broadleaved trees (Acer pseudoplatanus, Betula spp., Carpinus betulus, Fagus sylvatica, Quercus robur, Populus tremula, Alnus glutinosa) and conifers (Picea abies, Abies alba, Pinus sylvestris), including strongly decayed logs and stumps (decomposition grades 3–4); fallen twigs lying on humus-rich forest litter.	Rostafiñski, 1875; Krupa, 1889; Jarocki, 1924; Krzemieniewska, 1933, 1947, 1957, 1960b; Krzemieniewska and Badura, 1954; Kalinowska-Kucharska, 1975; Drozdowicz, 1992; Stojanowska, 1972, 1983; Wroñska, 1974; Stojakowska, 1983; Panek and Romañski, 2010; Bochynek and Drozdowicz, 2011, 2012; Salamaga et al., 2016; Chachu³a et al., 2021; Salamaga, 2021; Drozdowicz et al., 2012; Stojanowska, 1977a, 200…
Stemonitidales	Stemonitopsis	Stemonitopsis reticulata	Stemonitopsis reticulata (H.C. Gilbert) Nann.-Bremek. & Y. Yamam., 1995	Bog pine forest (Vaccinio uliginosi–Pinetum); Mixed deciduous and coniferous forest	Heavily decayed logs and wood of coniferous trees, especially Pinus and Picea abies.	Krzemieniewska, 1957, 1960b; Stojanowska, 1977b, 1983; Wroñska, 1974; Panek and Romañski, 2010; Stojakowska, 1983; Stojanowska, 2004b
Stemonitidales	Stemonitopsis	Stemonitopsis typhina	Stemonitopsis typhina (F.H. Wigg.) Nann.-Bremek., 1967	Alder carr (Ribo nigri–Alnetum); Beech-dominated mixed forest; Beech forest; Beech forest (Dentario glandulosae-Fagetum and Querco-Fagetum); Dentario enneaphyllidis-fagetum and Lunario-Aceretum; Dentario enneaphyllidis-fagetum; Lunario-Aceretum; Extensive spruce forests (Piceetum excelsae); Home garden; Lime–hornbeam forest (Tilio–Carpinetum); Lowland beech forest (Luzulo pilosae–Fagetum); Manor …	Decaying wood (logs, branches, stumps, twigs and internal decayed surfaces) of broadleaved trees (Fagus sylvatica, Quercus spp. including Q. pedunculata, Tilia including T. cordata, Carpinus betulus, Betula spp. including B. pendula and B. verrucosa, Acer pseudoplatanus, ash, Cerasus avium, Corylus, Salix) and conifers (Abies, Picea abies, Pinus sylvestris), including firewood billets and logs in…	Gutwiñski, 1901; Jarocki, 1924; Krupa, 1886; B³oñski, 1890; Kalinowska-Kucharska, 1975; Krzemieniewska, 1933, 1947, 1957; Krzemieniewska and Badura, 1954; Wroñska, 1974; Michalski, 1951; Miœkiewicz, 2001; Drozdowicz, 1992, 2001; Stojanowska, 1970, 1972, 1977b, 1980b, 1981, 1983, 1984, 1992, 2000a; Stojakowska, 1983; Stojanowska and Panek, 2002; Bochynek and Drozdowicz, 2011, 2012; Drozdowicz, 200…
Stemonitidales	Symphytocarpus	Symphytocarpus amaurochaetoides	Symphytocarpus amaurochaetoides Nann.-Bremek., 1967	Planted (non-plantation)	Decaying wood of Picea (spruce).	Krzemieniewska, 1933, 1957, 1960b; Wroñska, 1974; Stojanowska, 1972, 1977b, 1992; Stojanowska, 2004b; Salamaga, 2021
Stemonitidales	Symphytocarpus	Symphytocarpus flaccidus	Symphytocarpus flaccidus (Lister) Ing & Nann.-Bremek., 1967	Bog spruce forest (Sphagno girgensohnii-Piceetum); Floodplain and Riparian Forests; Leucobryo-Pinetum; Mixed forest (Serratulo-Pinetum); Monastery park; multispecies forest; Natural, multi-species tree stand; Tilio-Carpinetum stachyetosum sylvaticae; Tilio-Carpinetum typicum; Circaeo-Alnetum; Carici elongatae-Alnetum on the Vistula's alluvial floodplain; planted spruce forest; Poor hornbeam–lime …	almost fresh and decaying wood of Quercus; dead and decaying wood, bark, branches, logs and stumps (including conifers Abies alba, Picea abies, Pinus sylvestris) and dead wood of Carpinus betulus; leaf litter; stems of living and dead herbaceous plants	Krzemieniewska, 1933; Drozdowicz et al., 2012; Panek and Romañski, 2010; Salamaga et al., 2016; Stojanowska, 2004b; Stojanowska and Panek, 2004; Bochynek and Drozdowicz, 2012
Physarales	Trichamphora	Trichamphora pezizoidea	Trichamphora pezizoidea Jungh., 1838	NA	NA	Drozdowicz et al., 2003
Trichiales	Trichia	Trichia alpina	Trichia alpina (R.E. Fr.) Meyl., 1921	beech forest; degraded beech forest with spruce; edge of forest; meadow; Subalpine shrublands near snow patches	beech leaf; fallen twigs (including Acer pseudoplatanus); stems of living and dead plants (Rubus spp., Vaccinium myrtillus and other plants); dead plant remains; stone surfaces; habitats near snow patches	Rostafiñski, 1875; Drozdowicz, 1988b; Ronikier et al., 2008; Stojanowska, 2004; Paul et al., 2024
Trichiales	Trichia	Trichia botrytis	Trichia botrytis (J.F. Gmel.) Pers., 1794	Bog spruce forest (Sphagno girgensohnii–Piceetum); Dentario enneaphyllidis-fagetum and Lunario-Aceretum; Dentario enneaphyllidis-fagetum; Lunario-Aceretum; Hornbeam–oak forest and lowland acid beech forest with small patches of ash–alder riparian forest; Lime–hornbeam forest (Tilio-Carpinetum); Monastery park; multispecies forest; Natural, multi-species tree stand; Tilio-Carpinetum stachyetosum s…	decaying wood (branches, logs, stumps and trunks) of coniferous trees (Abies alba, fir, Picea abies including Picea excelsa, Pinus sylvestris and other indeterminate conifers) and deciduous trees (Betula verrucosa, Carpinus betulus, Cerasus, Fagus including Fagus sylvatica, Populus tremula, Quercus spp. including Quercus robur and Quercus pedunculata, Acer pseudoplatanus and other deciduous trees…	Krupa, 1886, 1888; Jarocki, 1924; Krzemieniewska, 1947, 1960b; Krzemieniewska and Badura, 1954; Miœkiewicz, 2001; Drozdowicz, 1992, 2005; Wroñska, 1974; Stojanowska, 1972, 1977b, 1980b, 1983, 1984, 2000a; Stojakowska, 1983; Wilga and Ciechanowski, 2007; Stojanowska and Panek, 2002, 2005, 2004; Drozdowicz et al., 2012; Panek and Romañski, 2010; Salamaga, 2021
Trichiales	Trichia	Trichia contorta	Trichia contorta (Ditmar) Rostaf., 1875	a beech (Fagus sylvatica) forest; Alder carr (Ribo nigri–Alnetum); Beech forest; oak-hornbeam forest; ash and alder riparian forest fragments; Dwarf mountain pine shrubland with scattered spruce; Hornbeam–oak forest and lowland acid beech forest with small patches of ash–alder riparian forest; Lime–hornbeam forest (Tilio-Carpinetum); Riparian alder forest (Circaeo–Alnetum); Subalpine dwarf mounta…	bark of deciduous trees (apple, aspen, Carpinus betulus, Fagus, Tilia spp. including Tilia cordata and other indeterminate deciduous bark); decaying wood (logs, branches and twigs, including decayed pieces) of conifers (Abies alba) and deciduous trees (Alnus glutinosa, Betula spp. including Betula verrucosa, Fagus including Fagus sylvatica, Padus avium, Populus tremula, Sorbus, Tilia spp., Acer p…	Rostafiñski, 1875; Krupa, 1889; Jarocki, 1924; Krawiec, 1965; Krzemieniewska, 1947, 1960b; Wroñska, 1974; Drozdowicz, 1992; Stojanowska, 1970, 1972, 1977b, 1980b, 1983, 1984; £awrynowicz et al., 2011; Stojakowska, 1983; Stojanowska, 2004; Stojanowska and Panek, 2002, 2004; Paul et al., 2024
Trichiales	Trichia	Trichia crateriformis	Trichia crateriformis G.W. Martin, 1963	a beech (Fagus sylvatica) forest; Dentario glandulosae-Fagetum	wood of birch; wood of beech and fir logs in various stages of decay (including wood in cracks of beech logs); pieces of deciduous wood on the forest floor; indeterminate logs and wood of deciduous trees	Kalinowska-Kucharska, 1975; Stojakowska, 1983; Stojanowska, 1977; Drozdowicz, 2005; Stojanowska and Panek, 2005; Paul et al., 2024
Trichiales	Trichia	Trichia erecta	Trichia erecta Rex, 1890	Dentario enneaphyllidis-fagetum and Lunario-Aceretum; Dentario enneaphyllidis-fagetum; Lunario-Aceretum	decaying wood of Abies alba	Krzemieniewska, 1957, 1960b; Drozdowicz, 2003a; Stojanowska, 2000b, 2004; Stojanowska and Panek, 2005
Trichiales	Trichia	Trichia flavicoma	Trichia flavicoma (Lister) Ing, 1967	Old-growth forest	dead wood of Quercus robur	Bochynek, 2015
Trichiales	Trichia	Trichia munda	Trichia munda (Lister) Meyl., 1927	NA	NA	Krzemieniewska, 1933; Drozdowicz et al., 2003
Trichiales	Trichia	Trichia scabra	Trichia scabra Rostaf., 1875	alder carr (Ribo nigri–Alnetum); Beech-dominated mixed forest; Beech forest; Beech forest; oak-hornbeam forest; ash and alder riparian forest fragments; Betulo-Quercetum roboris; Bog pine forest Vaccinio uliginosi-Pinetum; Bog spruce forest (Sphagno girgensohnii–Piceetum); Dentario enneaphyllidis-fagetum; Lunario-Aceretum; Fagus sylvatica; hornbeam–lime forest (Tilio–Carpinetum); Mixed beech fore…	decaying and strongly rotten wood (logs, stumps and branches; including decomposition grade 3) of coniferous trees (Abies alba, Picea abies, Pinus and other indeterminate conifers) and deciduous trees (Acer platanoides, Aesculus, Alnus glutinosa, Betula spp. including Betula pendula and Betula verrucosa, Carpinus betulus, Corylus avellana, Fagus including Fagus sylvatica, Populus tremula, Quercus…	Krupa, 1886, 1889; B³oñski and Drymmer, 1889; Jarocki, 1924; Krzemieniewska, 1929, 1933, 1947, 1957; Krzemieniewska and Badura, 1954; Krawiec, 1965; Kalinowska-Kucharska, 1975; Wroñska, 1974; Drozdowicz, 1992, 2005, 2003a; Stojanowska, 1970, 1972, 1977b, 1980, 1980b, 1983, 1984, 2000a, 2004; Stojakowska, 1983; Stojanowska and Panek, 2002, 2005, 2004; Bochynek and Drozdowicz, 2011; Drozdowicz et a…
Trichiales	Trichia	Trichia sordida	Trichia sordida Johannesen, 1984	spruce forest; Spruce forest	mosses on the ground, including near melting snow; small spruce twigs lying on the ground near melting snow	Wilga and Ciechanowski, 2007; Ronikier and Janik, 2020; Paul et al., 2024
Trichiales	Trichia	Trichia subfusca	Trichia subfusca Rex, 1890	a beech (Fagus sylvatica) forest; Dentario glandulosae-Fagetum	logs of Fagus sylvatica and indeterminate coniferous and other wood	Krzemieniewska, 1960b; Paul et al., 2024
Trichiales	Trichia	Trichia varia	Trichia varia (Pers. ex J. F. Gmel.) Pers., 1794	a beech (Fagus sylvatica) forest; Alder carr (Ribo nigri-Alnetum); Alder carr (Sphagno squarrosi-Alnetum); Beech-dominated mixed forest; beech (Fagus sylvatica) forest; Beech forest; Beech forest; oak-hornbeam forest; ash and alder riparian forest fragments; Beech old-growth forest with admixture of spruce, sycamore maple and rowan; Bog pine forest (Vaccinio uliginosi-Pinetum); Bog spruce forest …	bark (including bark of Abies alba, oak and other deciduous trees) and trunks covered with mosses; epixylic mosses; dead, decaying, mouldering and strongly decayed wood (logs, branches, twigs, stumps and pieces) of coniferous trees (Abies alba, Picea abies including spruce stumps, Pinus sylvestris and other pines) and deciduous trees (Acer platanoides, Acer pseudoplatanus, Aesculus, Alnus glutino…	Krupa, 1886, 1887, 1889; B³oñski and Drymmer, 1889; Jarocki, 1924; Krzemieniewska, 1933, 1947, 1957; Krzemieniewska and Badura, 1954; Kalinowska-Kucharska, 1975; Krawiec, 1965; Krzysztofiak et al., 2010; Wroñska, 1974; Drozdowicz, 1992, 2001, 2003a, 2005; Drozdowicz and Wilga, 2002; Miœkiewicz, 2001; Stojanowska, 1970, 1972, 1977b, 1980, 1983, 1984, 1992, 2000a, 2004; Stojakowska, 1983; Stojanows…
Cribrariales	Tubifera	Tubifera ferruginosa	Tubifera ferruginosa (Batsch) J. F. Gmel., 1792	Alder carrs (Ribo nigri-Alnetum); Alder carrs (Sphagno squarrosi-Alnetum); Beech forest (Dentario glandulosae-Fagetum and Querco-Fagetum); Beech forest Dentario enneaphyllidis-fagetum; ravine forest Lunario-Aceretum; Betulo-Quercetum roboris; Bog; Bog pine forests (Vaccinio uliginosi-Pinetum); Dentario enneaphyllidis-fagetum and Lunario-Aceretum; Edges of forest-type raised bog (Ledo-Sphagnetum m…	Decaying, strongly decayed and dead wood, logs, trunks, stumps and branches of coniferous and broadleaved trees (Abies alba, Picea abies, Pinus sylvestris, Carpinus betulus, Betula spp., Quercus robur and other Quercus spp., Tilia cordata, Fagus sylvatica, Alnus glutinosa, Populus tremula, willow), including old trunks; bark of living trees, often with mosses and other bryophytes on the trunks; c…	B³oñski, 1890; Kwieciñski, 1896; Krupa, 1889; Gutwiñski, 1901; Stecki, 1910; Jarocki, 1924; Kalinowska-Kucharska, 1975; Krawiec, 1965; Krzemieniewska, 1933, 1947, 1957; Krzemieniewska and Badura, 1954; Michalski, 1951; Miœkiewicz, 2001; Drozdowicz, 1992, 2003a, 2003b; Drozdowicz and Wilga, 2002; Wroñska, 1974; Stojanowska, 1972, 1977b, 1980b, 1983, 1984, 2000a; Stojanowska and Panek, 2002; Bochyn…
Stemonitidales	Valtocarpus	Valtocarpus trechisporus	Valtocarpus trechisporus (Berk. ex Torrend) Gmoshinskiy, Prikhodko, Bortnikov, Shchepin & Novozh., 2024	NA	NA	Salamaga et al., 2014
