# Supplementary material for: Recorded and predicted occurrence of slime moulds (Eumycetozoa) in Poland from Central and Eastern European data
Source: PeerJ. 2026 Jul 9;14:e21492. doi: 10.7717/peerj.21492 (PMC13356830; doi:10.7717/peerj.21492)
Supplement: Supplemental Information 9 — List of 365 candidate species that occur in Central and Eastern Europe but are not yet recorded from Poland. For each taxon, the table provides taxonomic placement, countries of occurrence, aggregated habitat and substrate descriptors, collated bibliography and, where available, species distribution model (SDM) metrics, Polish suitability indicators and probability class, together with top Polish regions. [file peerj-14-21492-s009.csv]

order	genus	species	scientificName	countries_present	macrohabitat	substrate	references	n_occurrences	auc_mean	auc_sd	boyce_mean	boyce_sd	max_suitability_PL	mean_suitability_PL	prop_area_suitable_PL	probability_class	top_regions_PL
Acytosteliales	Heterostelium	Heterostelium pallidum	Heterostelium pallidum (Olive) S. Baldauf, S. Sheikh & Thulin, 2018	Russia	NA	On bird excrement; Terrestrial soil	Tchesunov, A. V.; Kaljakina, N. M.; Bubnova, E. N. (2008). A Catalogue of Biota of the White Sea Biological Station of the Moscow State University. KMK Scientific Press Ltd., Moscow, 384 pp	NA	NA	NA	NA	NA	NA	NA	NA	not_modelled	NA
Cavosteliales	Schizoplasmodiopsis	Schizoplasmodiopsis amoeboidea	Schizoplasmodiopsis amoeboidea L.S. Olive & K.D. Whitney, 1982	Germany	Old-growth Fagus sylvatica forest	dead but still hanging leaves of Fagus sylvatica	Tesmer, J., Rulik, B., Spiegel, F.W., Shadwick, J. and Schnittler, M., 2005. Protostelids from German Beech forests. Mycological Progress, 4, pp.267271	NA	NA	NA	NA	NA	NA	NA	NA	not_modelled	NA
Cavosteliales	Schizoplasmodiopsis	Schizoplasmodiopsis pseudoendospora	Schizoplasmodiopsis pseudoendospora L.S. Olive, M. Martin & Stoianovitch, 1967	Germany	Floodplain oak and elm forest of the upper alluvial zone near the River Luppe	White-rotten twigs attached to living trees in the upper canopy	Schnittler, M.; Unterseher, M.; Tesmer, J. (2006-03-01). Species richness and ecological characterization of myxomycetes and myxomycete-like organisms in the canopy of a temperate deciduous forest. Mycologia, 98(2), 223232; Tesmer, J., Rulik, B., Spiegel, F.W., Shadwick, J. and Schnittler, M., 2005. Protostelids from German Beech forests. Mycological Progress, 4, pp.267271	NA	NA	NA	NA	NA	NA	NA	NA	not_modelled	NA
Cavosteliales	Schizoplasmodiopsis	Schizoplasmodiopsis vulgaris	Schizoplasmodiopsis vulgaris L.S. Olive & Stoian., 1976	Germany	Old-growth Fagus sylvatica forest	dead but still hanging leaves of Fagus sylvatica	Tesmer, J., Rulik, B., Spiegel, F.W., Shadwick, J. and Schnittler, M., 2005. Protostelids from German Beech forests. Mycological Progress, 4, pp.267271	NA	NA	NA	NA	NA	NA	NA	NA	not_modelled	NA
Ceratiomyxales	Ceratiomyxa	Ceratiomyxa hemisphaerica	Ceratiomyxa hemisphaerica L.S. Olive & Stoianovitch, 1979	Germany	NA	NA	Buch, K.; Schnittler, M.; Leontyev, D. (2023-10-02). A record of Ceratiomyxa hemisphaerica from Germany. Slime Molds, 4, V4A6	NA	NA	NA	NA	NA	NA	NA	NA	not_modelled	NA
Cribrariales	Cribraria	Cribraria atrofusca	Cribraria atrofusca G.W. Martin & Lovejoy, 1932	Belarus; Germany; Latvia; Russia; Switzerland	complex spruce forest; Montane woodland with tall firs and many deciduous trees; ravine forest; Spruce forest	dead wood without bark; Moderately decayed wood; on a decaying log of Picea abies; on lying, thick Picea trunk; on rotten wood of Picea abies; Strongly decayed, partly destroyed and brittle wood of an Alnus log, mostly without bark, wood soft and spongy; in a dense Molinia stand in a small alder swamp	Meylan, C. (1925). Note sur divers Myxomyc?tes du Jura et des Alpes. Bulletin de la Société Vaudoise des Sciences Naturelles, 56(216), 6574; Meylan, C. (1920). Contribution ? la connaissance des myxomyc?tes de la Suisse. Bulletin de la Société Vaudoise des Sciences Naturelles, 53(199), 451; Müller, H. (2005). Bemerkenswerte Myxomycetenfunde in Thüringen. Zeitschrift für Mykologie, 71(2), 211220…	5	0.7682666666666667	0.2677434925031377	NA	NA	0.4391388753418292	0.1820134762308149	0.11076345431789737	medium	West Pomeranian; Pomeranian; Warmian-Masurian
Cribrariales	Cribraria	Cribraria confusa	Cribraria confusa Nann.-Bremek. & Y. Yamam., 1983	Russia	NA	NA	Fefelov, K. A. (2010). Myxomycetes of the Urals. Mikologiya i Fitopatologiya, 44(4), 340351	NA	NA	NA	NA	NA	NA	NA	NA	not_modelled	NA
Cribrariales	Cribraria	Cribraria filiformis	Cribraria filiformis Nowotny & H. Neubert, 1993	Austria; Germany	NA	Moderately decayed wood; on coniferous wood	Müller, H. (2005). Bemerkenswerte Myxomycetenfunde in Thüringen. Zeitschrift für Mykologie, 71(2), 211220; Nowotny, W. (1992-07-17). Beiträge zur Kenntnis der Myxomyceten Oberösterreichs VII. Linzer biologische Beiträge, 24(1), 151206; Müller, H.; Schnittler, M.; Schulz, W.; Riemay, K.-H.; Krieglsteiner, L. (2007). Checklist of slime moulds (Myxomycetes) of Thuringia. Zeitschrift für Mykologie …	NA	NA	NA	NA	NA	NA	NA	NA	not_modelled	NA
Cribrariales	Cribraria	Cribraria lepida	Cribraria lepida Meyl., 1927	Belarus; Russia; Switzerland	Black alder forest; Flood plain broad-leaved liana forests of the Samur River delta; ??????????? ?????? ?????????-?????????????-???????-???????-??????????? ? ?????? ??????? ??????????? ??????; ??????????? ????????? ?????????? ???????? ??????? ? ???????? Ulmus laevis; ????????? ????????? ?????????? ??????? ? ???????? Ulmus laevis Pall. ????? ???????????????, ? ?????? ????????? ?? Prunus spinosa L.…	leaf litter on ground; on bark of Ulmus species; on litter of Quercus robur	Gmoshinskiy, V. I.; Matveev, A. V.; Lazareva, O. A. (2021). New Data on Myxomycetes (=Myxogastrea, Mycetozoa) from Dagestan State Nature Reserve (North Caucasus, Russia). Bulletin of Moscow Society of Naturalists. Biological series, 126(4), 3649; Meylan, C. (1908) Contribution ? la connaissance des myxomyc?tes du Jura, Bulletin de la Société Vaudoise des Sciences Naturelles, 44(164), pp. 2853…	7	0.8133666666666667	0.17791861435311743	NA	NA	0.14071056154581713	0.06618338601300174	0.009386733416770964	low	Pomeranian; Silesian; Lower Silesian
Cribrariales	Cribraria	Cribraria macrostipitata	Cribraria macrostipitata H. Neubert & Nann.-Bremek., 1977	Belarus	Black alder forest	dead wood without bark	Moroz, E. L.; Novozhilov, Ju. K. (2024). Biota of myxomycetes in forests of National Park Narochansky. Botany (Research), Institute of Experimental Botany of the National Academy of Sciences of Belarus. Botany (research), 53	NA	NA	NA	NA	NA	NA	NA	NA	not_modelled	NA
Cribrariales	Cribraria	Cribraria martinii	Cribraria martinii Nann.-Bremek., 1964	Germany	NA	Moderately decayed wood; on Picea stump	Müller, H. (2005). Bemerkenswerte Myxomycetenfunde in Thüringen. Zeitschrift für Mykologie, 71(2), 211220; Neubert, H.; Baumann, K. (1986). Myxomyceten aus der Bundesrepublik Deutschland, III. Liste der bislang bekannten Arten. Carolinea, 44, 6166; Müller, H.; Schnittler, M.; Schulz, W.; Riemay, K.-H.; Krieglsteiner, L. (2007). Checklist of slime moulds (Myxomycetes) of Thuringia. Zeitschrift f…	NA	NA	NA	NA	NA	NA	NA	NA	not_modelled	NA
Cribrariales	Cribraria	Cribraria meylanii	Cribraria meylanii Brândza, 1929	Austria; Switzerland	NA	NA	Nowotny, W. (1987). Beiträge zur Kenntnis der Myxomyceten Oberösterreichs III. Linzer biologische Beiträge, 19(2), 273294; Ing, B. (2024). The myxomycetes of Switzerland and Liechtenstein: A check-list and census catalogue of the recorded species. Miscellanea Mycologica, 1, Article 2; Nowotny, W. (1992-07-17). Beiträge zur Kenntnis der Myxomyceten Oberösterreichs VII. Linzer biologische Beiträge…	NA	NA	NA	NA	NA	NA	NA	NA	not_modelled	NA
Cribrariales	Cribraria	Cribraria stellifera	Cribraria stellifera Nowotny & H. Neubert, 1993	Austria; Germany; Russia	Beech forest (Hordelymo-Fagetum); Spruce-peat moss forest	rotted wood stems or stumps, debarked, of conifers (Picea abies or Larix decidua); woody debris	Nowotny, W. (1992-07-17). Beiträge zur Kenntnis der Myxomyceten Oberösterreichs VII. Linzer biologische Beiträge, 24(1), 151206; Kuhnt, A. (2012). Myxomyceten im Naturwaldreservat "Schönwald" (Deutschland, Oberbayern). Zeitschrift für Mykologie, 78(1), 6596; Zemlyanskaya, I. V.; Novozhilov, Y. K. (2022). New data on myxomycete diversity of the Republic of Tatarstan (Russia). Novosti sistematiki…	NA	NA	NA	NA	NA	NA	NA	NA	not_modelled	NA
Cribrariales	Cribraria	NA	Cribraria Pers., 1794	Austria; Germany; Russia	Old-growth stands; Young timber forests dominated by Fagus sylvatica, Quercus robur and Pinus sylvestris	Decaying wood; Exclusively on brown-rotten coniferous wood; On strongly decayed broadleaved wood	Flatau, L. and Schirmer, P. (1994) Neue Myxomyceten-Funde in Nordhessen und Deutschland, Zeitschrift für Mykologie, 60(1), pp. 253274; Hoppe, T., Ammon, L. and Moll, J.K. (2014) Diversity and sporocarp development of lignicolous myxomycetes in young timber forests of western Germany, Österreichische Zeitschrift für Pilzkunde, 23, pp. 131141; Kotkova, V. M.; Morozova, O. V.; Novozhilov, Yu. …	NA	NA	NA	NA	NA	NA	NA	NA	not_modelled	NA
Cribrariales	Enteridium	Enteridium simulans	Enteridium simulans Rostaf., 1876	Austria; Germany; Russia	NA	decaying wood	Schmidt, M. & Täglich, U., 2023. Rote Liste und Gesamtartenliste der Schleimpilze (Myxomycetes inkl. Ceratiomyxomycetes) von Berlin. Berlin: Der Landesbeauftragte für Naturschutz und Landschaftspflege / Senatsverwaltung für Mobilität, Verkehr, Klimaschutz und Umwelt. 34 S; Gmoshinskiy, V. I.; Kireeva, N. I.; Sakulin, S. V.; Matveev, A. V.; Novozhilov, Y. K. (2025-06-30). Critical revision of the …	NA	NA	NA	NA	NA	NA	NA	NA	not_modelled	NA
Cribrariales	Enteridium	NA	Enteridium Ehrenb., 1819	Austria	NA	NA	Rist, O.; Schuh, R.; Türk, R.; Zechmeister, H. (2018). Natur in Breitenfurt  Ergebnisse zum Tag der Artenvielfalt 2015. Biosphärenpark Wienerwald Management GmbH, Tullnerbach	NA	NA	NA	NA	NA	NA	NA	NA	not_modelled	NA
Cribrariales	Licea	Licea belmontiana	Licea belmontiana Nann.-Bremek., 1966	Austria; Germany; Russia; Switzerland; Ukraine	arboreal intrazonal vegetation; Arboretum; Beech forest with admixture of spruce; biological station; Botanical garden; Central Botanic garden; desert vegetation; different type of arboreal intrazonal vegetation; Environments of town; Floodplain; Floodplain and Riparian Forests; Forest park; forested areas; Intrazonal arboreal vegetation; lakeside trees; mountain Fagus-Carpinus forest; park trees…	bark from living trees and shrubs; bark of Fraxinus in moist chamber; Bark of living tree; bark of living trees; bark of Quercus robur; Dead bark of Picea abies; Dead spruce bark; Dead wood of Fagus sylvatica; Decayed wood; dung of herbivorous animals; Fallen fruits; Grass litter; grass litter of Stipa lessingiana, Stipa sareptana and Poa bulbosa; Leaf litter; Leaf litter of Artemisia lercheana; …	Leontyev, D. V.; McHugh, R.; Fefelov, K. A.; Kochergina, A. V. (2011). New and rare Myxomycetes of Ukraine. 2. Southwest Crimea. Nova Hedwigia, 92(1-2), 245-256; Dudka, I.O.; Kryvomaz, T.I. (2011). Summer aspect of myxomycete biota in the national nature park 'Prypiat'-Stokhid'. Chornomorski Botanical Journal, 7(1), 6783; Ing, B., 1999. Corticolous Myxomycetes from Switzerland. Mycologia Helveti…	29	0.8926911111111111	0.02862557714119782	NA	NA	0.3066466514426125	0.08041703715382646	0	low	Lubelskie; West Pomeranian; Pomeranian
Cribrariales	Licea	Licea bryophila	Licea bryophila Nann.-Bremek., 1976	Switzerland	mixed submontane forest; trees in lakeside park	Bark of living tree; bark of living trees	Ing, B., 1999. Corticolous Myxomycetes from Switzerland. Mycologia Helvetica, 10(2), pp.2540; Ing, B. (2024). The myxomycetes of Switzerland and Liechtenstein: A check-list and census catalogue of the recorded species. Miscellanea Mycologica, 1, Article 2	NA	NA	NA	NA	NA	NA	NA	NA	not_modelled	NA
Cribrariales	Licea	Licea chelonoides	Licea chelonoides Nann.-Bremek., 1965	Germany; Russia; Switzerland	Dry spruce-pine forest	bark from living trees and shrubs; bark of living trees; On moderately decomposed wood with a soft interior and loosely attached bark; On strongly decomposed wood, interior completely soft and often moss-colonised; woody debris	Novozhilov, Yu. K.; Zemlianskaia, I. V.; Schnittler, M.; Stephenson, S. L. (2006). Myxomycete diversity and ecology in the arid regions of the Lower Volga River Basin (Russia). Fungal Diversity, 23, 193241; Neubert, H.; Baumann, K. (1986). Myxomyceten aus der Bundesrepublik Deutschland, III. Liste der bislang bekannten Arten. Carolinea, 44, 6166; Novozhilov, Yuri K.; Shchepin, Oleg N.; Gmoshins…	NA	NA	NA	NA	NA	NA	NA	NA	not_modelled	NA
Cribrariales	Licea	Licea crateriformis	Licea crateriformis Ing, 1999	Germany	NA	NA	Schmidt, M. & Täglich, U., 2023. Rote Liste und Gesamtartenliste der Schleimpilze (Myxomycetes inkl. Ceratiomyxomycetes) von Berlin. Berlin: Der Landesbeauftragte für Naturschutz und Landschaftspflege / Senatsverwaltung für Mobilität, Verkehr, Klimaschutz und Umwelt. 34 S	NA	NA	NA	NA	NA	NA	NA	NA	not_modelled	NA
Cribrariales	Licea	Licea denudescens	Licea denudescens H.W. Keller & T.E. Brooks, 1977	Germany; Russia; Switzerland	Copse; Intrazonal arboreal vegetation; Karst field; lakeside trees; park trees; psammophyte communities; woody communities not represented; trees along River Rhine; trees in park	an lebendem Sambucus; Bark of living Rhamnus cathartica; Bark of living tree; bark of living trees; Bark of living trees and shrubs; nur in Kultur nachgewiesen; on bark of living Populus species; on bark of living Populus tremula; on bark of living Salix species; on bark of living trees and shrubs; on woody parts of Artemisia lerchiana (moist chamber); twigs of Salix; twigs of Sambucus; Woody par…	Gmoshinskiy, V. I.; Matveev, A. V.; Lazareva, O. A. (2021). New Data on Myxomycetes (=Myxogastrea, Mycetozoa) from Dagestan State Nature Reserve (North Caucasus, Russia). Bulletin of Moscow Society of Naturalists. Biological series, 126(4), 3649; Ing, B., 1999. Corticolous Myxomycetes from Switzerland. Mycologia Helvetica, 10(2), pp.2540; Amosov P.; Aleksandrova A.; Bucharitsin P.; Golovachev I…	19	0.8488388888888889	0.08607025105856234	NA	NA	0.3834930170267269	0.05822426403428615	0	low	West Pomeranian; Lubelskie; Lower Silesian
Cribrariales	Licea	Licea deplanata	Licea deplanata Kowalski, 1972	Germany	Forest stand with Fagus sylvatica, Carpinus betulus, some Alnus glutinosa and Sambucus nigra; understorey of brambles, ferns and grasses; stand with Fagus sylvatica, Carpinus betulus, some Alnus glutinosa and Sambucus nigra	Bark of a fallen hornbeam; bark of branches of a fallen Carpinus betulus; Bark of branches of a fallen Carpinus betulus; twigs of Sambucus	Müller, H. (2008). Licea sinuatopicta sp. nov. und weitere Funde von corticolen Licea-Arten (Myxomycetes) in Thüringen. Zeitschrift für Mykologie, 74(2), 295302; Flatau, L. and Schirmer, P. (1994) Neue Myxomyceten-Funde in Nordhessen und Deutschland, Zeitschrift für Mykologie, 60(1), pp. 253274; Flatau, L. (2000). Die Gattung Licea im Fuldatal bei Kassel (Myxomyceten). Stapfia, 73, 6374	NA	NA	NA	NA	NA	NA	NA	NA	not_modelled	NA
Cribrariales	Licea	Licea eleanorae	Licea eleanorae Ing, 1999	Germany; Switzerland	Beech-dominated mixed deciduous forest on the left bank of the River Fulda (Fagus sylvatica with Quercus robur); Beech forest (Galio odorati-FagetumHordelymo-Fagetum transition); lakeside trees; street trees	an verschiedenen Substraten nur in Kultur nachgewiesen; Bark of a lying Fagus sylvatica trunk; Bark of living tree; bark of living trees; dead slender attached twig of Quercus; fallen thin branches of Fagus sylvatica; freshly fallen thin twigs of Pinus densely covered with algae or lichens; in Kultur an Sorbus-Rinde; on bark of living trees and shrubs; on Platanus; woody trailing stems of Rubus l…	Ing, B., 1999. Corticolous Myxomycetes from Switzerland. Mycologia Helvetica, 10(2), pp.2540; Kuhnt, A. (2012). Myxomyceten im Naturwaldreservat "Schönwald" (Deutschland, Oberbayern). Zeitschrift für Mykologie, 78(1), 6596; Müller, H. (2005). Bemerkenswerte Myxomycetenfunde in Thüringen. Zeitschrift für Mykologie, 71(2), 211220; Flatau, L. (2000). Die Gattung Licea im Fuldatal bei Kassel (Myxo…	6	0.8266	0.09032484584973158	NA	NA	0.603956994105297	0.18006184940789943	0.07884856070087609	medium	West Pomeranian; Pomeranian; Lower Silesian
Cribrariales	Licea	Licea floriformis	Licea floriformis T.N. Lakh. & R.K. Chopra, 1990	Germany; Ukraine	Beech forest (Galio odorati-FagetumHordelymo-Fagetum transition)	bark of living Sambucus nigra, partly with moss; bark of living trees; nur in Kultur nachgewiesen; on dead Salix branch at a height of one metre; on living Sambucus branch at a height of two metres; on moss-covered bark of old Sambucus nigra; on the bark of living Alnus trunk at a height of one metre; on twigs of living Sambucus at a height of two metres; twigs of Alnus, Sambucus, Salix, Picea, a…	Kuhnt, A. (2012). Myxomyceten im Naturwaldreservat "Schönwald" (Deutschland, Oberbayern). Zeitschrift für Mykologie, 78(1), 6596; Kochergina, A.V. & Markina, T.Y. (2021). Ecological assemblages of corticulous myxomycetes in forest communities of the North?East Ukraine. Biosystems Diversity, 29(2), 94101; Müller, H. (2005). Bemerkenswerte Myxomycetenfunde in Thüringen. Zeitschrift für Mykologie,…	11	0.8635	0.1613127569523116	NA	NA	0.6394624882078154	0.09089360923441799	0.031914893617021274	low	West Pomeranian; Pomeranian; Lower Silesian
Cribrariales	Licea	Licea gloeoderma	Licea gloeoderma Döbbeler & Nann.-Bremek., 1979	Austria; Germany; Switzerland	mixed submontane forest; Mountain mixed forest	Bark of living tree; bark of living trees; from moist chamber culture (single sporocarpium); on Frullania dilatata on bark of Acer pseudoplatanus; on Frullania dilatata on bark of living Acer pseudoplatanus; on Frullania dilatata on bark of living Fagus sylvatica; On Tilia	Ing, B., 1999. Corticolous Myxomycetes from Switzerland. Mycologia Helvetica, 10(2), pp.2540; Kuhnt, A. (2014). Bemerkenswerte "Schleimpilze" (Amoebozoa, Myxomycetes) aus Deutschland: Neu- und Wiederfunde seltener Arten. Berichte der Bayerischen Botanischen Gesellschaft zur Erforschung der Flora, 84, 3964; Neubert, H.; Baumann, K. (1986). Myxomyceten aus der Bundesrepublik Deutschland, III. Lis…	NA	NA	NA	NA	NA	NA	NA	NA	not_modelled	NA
Cribrariales	Licea	Licea hungarica	Licea hungarica Moesz, 1925	Hungary	NA	on the bare surface of deciduous tree wood	Moesz, G. (1925). Fungi Hungariae I. Myxomycetes (Magyarország gombaflórája. I. Nyálkagombák). Folia Cryptogamica, 1(3), 111200	NA	NA	NA	NA	NA	NA	NA	NA	not_modelled	NA
Cribrariales	Licea	Licea hydrargyra	Licea hydrargyra Nann.-Bremek., T.N. Lakh. & R.K. Chopra, 1990	Ukraine	Forest with predominance of Pinus sylvestris, understory dominated by bryophytes	Bark of living Pinus sylvestris	Kochergina, A.V.; Leontyev, D.V. (2019-12-20). Addition to the species composition of myxomycetes of Shatskyi National Nature Park. Chornomorski Botanical Journal, 15(4), 371381	NA	NA	NA	NA	NA	NA	NA	NA	not_modelled	NA
Cribrariales	Licea	Licea inconspicua	Licea inconspicua T.E. Brooks & H.W. Keller, 1977	Switzerland; Ukraine	lakeside trees; mixed forest; mixed submontane forest; park trees; trees along River Albula	Bark of living tree; bark of living trees	Ing, B., 1999. Corticolous Myxomycetes from Switzerland. Mycologia Helvetica, 10(2), pp.2540; Ing, B. (2024). The myxomycetes of Switzerland and Liechtenstein: A check-list and census catalogue of the recorded species. Miscellanea Mycologica, 1, Article 2; Kryvomaz, Tetyana (2014-02-28). First steps in myxomycete conservation activities. Fungal Conservation, Issue 4, 3539	7	0.9016666666666666	0.1543689663688197	NA	NA	0.4530002122278281	0.034917744144342344	0.0012515644555694619	low	Silesian; West Pomeranian; Lesser Poland
Cribrariales	Licea	Licea iridis	Licea iridis Ing & McHugh, 1988	Ukraine	plantation of box elder, gully at the forestmeadow boundary	moss on tree bark	Leontyev, D.V. (2006). Species composition of Myxomycetes (Myxomycota) in the Gomolshanskie Lesa National Park (Ukraine). Mikologiya i Fitopatologiya, 40(2), 101107; Leontyev, D. V. (2006). New records of Myxomycetes in Ukraine (Myxomycota). Mycology and phytopathology, 40(3), 218230	NA	NA	NA	NA	NA	NA	NA	NA	not_modelled	NA
Cribrariales	Licea	Licea margaritacea	Licea margaritacea Ing, 2003	Switzerland	NA	bark of living trees	Ing, B. (2024). The myxomycetes of Switzerland and Liechtenstein: A check-list and census catalogue of the recorded species. Miscellanea Mycologica, 1, Article 2	NA	NA	NA	NA	NA	NA	NA	NA	not_modelled	NA
Cribrariales	Licea	Licea marginata	Licea marginata Nann.-Bremek., 1965	Germany; Lithuania; Switzerland	Empetro nigriPinetum pine forest; Pinus mugo plantations; roadside trees	bark; bark of living trees; nur in Kultur nachgewiesen; on bark of Castanea; on bark of Pinus nigra; on bark of Salix alba; Pinus sylvestris bark	Ing, B., 1999. Corticolous Myxomycetes from Switzerland. Mycologia Helvetica, 10(2), pp.2540; Kutorga, E., Adamonyt?, G., Ir?nait?, R., Kasparavièius, J., Markovskaja, S., Motiej?nait?, J. & Treigien?, A. (2012) A checklist of mycobiota recorded in burnt and unburnt Pinus mugo plantations in the Curonian Spit (Lithuania). Botanica Lithuanica, 18(1), 6679; Adamonyt?, G.; Ir?nait?, R.; Motiej?n…	NA	NA	NA	NA	NA	NA	NA	NA	not_modelled	NA
Cribrariales	Licea	Licea microscopica	Licea microscopica D.W. Mitch., 1978	Germany; Switzerland	NA	bark of living trees; fast ausschließlich an Holunder-Rinde; on algae-covered bark of old Sambucus nigra; on living Sambucus twig at a height of two metres; twigs of Corylus; twigs of Fraxinus; twigs of Picea; twigs of Sambucus	Müller, H. (2008). Licea sinuatopicta sp. nov. und weitere Funde von corticolen Licea-Arten (Myxomycetes) in Thüringen. Zeitschrift für Mykologie, 74(2), 295302; Müller, H. (2005). Bemerkenswerte Myxomycetenfunde in Thüringen. Zeitschrift für Mykologie, 71(2), 211220; Ing, B. (2024). The myxomycetes of Switzerland and Liechtenstein: A check-list and census catalogue of the recorded species. Mis…	NA	NA	NA	NA	NA	NA	NA	NA	not_modelled	NA
Cribrariales	Licea	Licea nannengae	Licea nannengae Pando & Lado, 1988	Germany; Russia; Switzerland	Bayrachnye forests; intrazonal arboreal vegetation; Intrazonal arboreal vegetation; Saline steppe sites; Steppe Artemisia lercheana community	bark from living trees and shrubs; bark of living trees; Bark of living trees; Bark of living trees and shrubs; fast ausschließlich an verschiedenen holzigen Substraten; Grass litter; Large dead woody debris of trees and shrubs; Leaf litter; Leaf litter of Artemisia lercheana; Leaf litter of Atriplex cana; Woody parts of Artemisia lercheana	Zemlyanskaya, I. V.; Novozhilov, Yu. K. (2022). New data on myxomycetes in the Republic of Kalmykia (Russia). Novosti sistematiki nizshikh rastenii, 56(2), 309321; Novozhilov, Yu.K., Zemlianskaia, I.V., Schnittler, M. and Fefelov, K.A. (2003) An annotated checklist of the myxomycetes of the northwestern Caspian lowland, Mycology and Phytopathology, 37(6), pp. 5365; ???????????, ?.?., ????????…	8	0.9803666666666668	0.0157983824769781	NA	NA	0.04584504430970097	0.0042529906491726895	0	low	West Pomeranian; Masovian; Greater Poland
Cribrariales	Licea	Licea operculata	Licea operculata (Wingate) G. W. Martin, 1942	Austria; Belarus; Czech Republic; Germany; Latvia; Lithuania; Russia; Switzerland; Ukraine	Arboretum; Beech forest (Galio odorati-FagetumHordelymo-Fagetum transition); Beech forest (Hordelymo-Fagetum); Bilberry type oak forest; Black alder forest; Botanical garden; Botanical Garden; calciphilous beechwoods; thermophilous mixed oak woods; slope forests; complex spruce forest; Dry sprucebirch forest with windthrow; European beech (Fagus sylvatica) forest; Fagus sylvatica beech forest; …	bark; bark from living trees and shrubs; bark of a living Quercus robur; bark of Acer in moist chamber; bark of Corylus colurna; bark of Larix decidua × Larix kaempferi; bark of Larix gmelinii; bark of Larix sibirica; bark of living Acer campestre; Bark of living Acer pseudoplatanus tree; bark of living Alnus glutinosa; Bark of living Alnus incana tree; bark of living Cerasus avium (moist chamber…	Moreno, G., López-Villalba, A., Castillo, A., Romanenko, K.O. and Leontyev, D.V. (2017) Notes on some myxomycetes from Crimea (Ukraine), Mycotaxon, 132(3), pp. 649663; Ing, B., 1999. Corticolous Myxomycetes from Switzerland. Mycologia Helvetica, 10(2), pp.2540; Meylan, C. (1920). Contribution ? la connaissance des myxomyc?tes de la Suisse. Bulletin de la Société Vaudoise des Sciences Naturell…	58	0.6897080808080808	0.09837826223036458	NA	NA	0.7846029205646475	0.3058335765931964	0.18773466833541927	low	Lubelskie; West Pomeranian; Pomeranian
Cribrariales	Licea	Licea perexigua	Licea perexigua T.E. Brooks & H.W. Keller, 1977	Switzerland	NA	on the bark of living trees	Ing, B. (2024). The myxomycetes of Switzerland and Liechtenstein: A check-list and census catalogue of the recorded species. Miscellanea Mycologica, 1, Article 2	NA	NA	NA	NA	NA	NA	NA	NA	not_modelled	NA
Cribrariales	Licea	Licea pumila	Licea pumila G.W. Martin & R.M. Allen, 1969	Germany; Ukraine	Old cemetery; Swampy forest along the shore of Lake Svitiaz with predominance of Alnus glutinosa and Betula pendula	Bark of living Alnus glutinosa; Living bark of Corylus colurna in moist chamber	Kochergina, A.V.; Leontyev, D.V. (2019-12-20). Addition to the species composition of myxomycetes of Shatskyi National Nature Park. Chornomorski Botanical Journal, 15(4), 371381; Flatau, L. and Schirmer, P. (1994) Neue Myxomyceten-Funde in Nordhessen und Deutschland, Zeitschrift für Mykologie, 60(1), pp. 253274	NA	NA	NA	NA	NA	NA	NA	NA	not_modelled	NA
Cribrariales	Licea	Licea rugosa	Licea rugosa Nann.-Bremek. & Y. Yamam., 1987	Russia	Flood plain broad-leaved liana forests of the Samur River delta; poplar, alder, hornbeam forests and oakwoods	on dry shoots of Hedera species; Wood	Gmoshinskiy, V. I.; Matveev, A. V.; Lazareva, O. A. (2021). New Data on Myxomycetes (=Myxogastrea, Mycetozoa) from Dagestan State Nature Reserve (North Caucasus, Russia). Bulletin of Moscow Society of Naturalists. Biological series, 126(4), 3649; Lebedev, A. N.; Gmoshinskiy, V. I.; Buchtoyarova, N. Yu. (2017). New data on myxomycetes diversity in Central Forest Nature Reserve (Nelidovo area, Tve…	NA	NA	NA	NA	NA	NA	NA	NA	not_modelled	NA
Cribrariales	Licea	Licea sambucina	Licea sambucina D.W. Mitch., 2001	Germany; Lithuania; Switzerland	Beech forest (Hordelymo-Fagetum); Oligotrophic pine forest (Empetro nigriPinetum); Valley bottoms near streams	embedded in an algal layer on twigs of Salix; embedded in an algal layer on twigs of Sambucus; exclusively on elder; living moss on the bark of living Fagus sylvatica; on bark of Quercus robur; on bark of Sambucus spp.; on the bark of living trees	Kuhnt, A. (2012). Myxomyceten im Naturwaldreservat "Schönwald" (Deutschland, Oberbayern). Zeitschrift für Mykologie, 78(1), 6596; Müller, H. (2008). Licea sinuatopicta sp. nov. und weitere Funde von corticolen Licea-Arten (Myxomycetes) in Thüringen. Zeitschrift für Mykologie, 74(2), 295302; Schmidt, M. & Täglich, U., 2023. Rote Liste und Gesamtartenliste der Schleimpilze (Myxomycetes inkl. Cera…	NA	NA	NA	NA	NA	NA	NA	NA	not_modelled	NA
Cribrariales	Licea	Licea schoenwaldii	Licea schoenwaldii A. Kuhnt, 2012	Germany	Beech forest (Fagus sylvatica), Hordelymo-Fagetum, transition to Galio odorati-Fagetum; Beech forest (Hordelymo-Fagetum)	Living moss including rhizoids on the bark of living Fagus sylvatica, rarely with small adhering bark pieces; living moss on the bark of living Fagus sylvatica; On living moss on the bark of living Fagus sylvatica	Kuhnt, A. (2012). Myxomyceten im Naturwaldreservat "Schönwald" (Deutschland, Oberbayern). Zeitschrift für Mykologie, 78(1), 6596	NA	NA	NA	NA	NA	NA	NA	NA	not_modelled	NA
Cribrariales	Licea	Licea scintillans	Licea scintillans McHugh & D.W. Mitch., 2001	Russia; Ukraine	mountain Fagus-Carpinus forest; psammophyte communities; woody communities not represented	bark of Larix europea; bark of Quercus robur; On bark of living Acer stevenii; on ground leaf litter	Gmoshinskiy, V. I.; Matveev, A. V.; Lazareva, O. A. (2021). New Data on Myxomycetes (=Myxogastrea, Mycetozoa) from Dagestan State Nature Reserve (North Caucasus, Russia). Bulletin of Moscow Society of Naturalists. Biological series, 126(4), 3649; Leontyev, D. V.; McHugh, R.; Fefelov, K. A.; Kochergina, A. V. (2011). New and rare Myxomycetes of Ukraine. 2. Southwest Crimea. Nova Hedwigia, 92(1-2)…	NA	NA	NA	NA	NA	NA	NA	NA	not_modelled	NA
Cribrariales	Licea	Licea scyphoides	Licea scyphoides T.E. Brooks & H.W. Keller, 1977	Germany; Lithuania; Russia; Switzerland	Beech forest (Hordelymo-Fagetum); Mixed broadleaved riparian forest of Populus spp., Alnus glutinosa, Sambucus nigra and Prunus avium with scattered beech along the River Fulda; Valley bottoms near streams	Bark, partially somewhat mossy, or thin attached twigs of living Sambucus nigra; on bark of Aesculus; on bark of Picea; on living Sambucus branch at a height of two metres; on the bark of living trees; on the bark of living trees and shrubs; on twigs of living Sambucus at a height of one metre; on twigs of living Sambucus at a height of two metres; Outer bark of living Quercus species, slightly d…	Zemlyanskaya, I. V.; Novozhilov, Yu. K. (2022). New data on myxomycetes in the Republic of Kalmykia (Russia). Novosti sistematiki nizshikh rastenii, 56(2), 309321; Kuhnt, A. (2012). Myxomyceten im Naturwaldreservat "Schönwald" (Deutschland, Oberbayern). Zeitschrift für Mykologie, 78(1), 6596; Müller, H. (2005). Bemerkenswerte Myxomycetenfunde in Thüringen. Zeitschrift für Mykologie, 71(2), 211…	8	0.7004333333333334	0.3656538208014059	NA	NA	0.7087718404541741	0.20374525482649178	0.6570713391739674	medium	West Pomeranian; Pomeranian; Lubelskie
Cribrariales	Licea	Licea sinuatopicta	Licea sinuatopicta Holger Müll., 2008	Germany	Valley bottoms near streams	on bark with few mosses and lichens of living Quercus robur; on finger-thick twig of living Picea and the bryophytes growing on it, underside; outermost thin twigs of Picea covered with algae; twig of living Picea, underside; twig of living Quercus, underside	Müller, H. (2008). Licea sinuatopicta sp. nov. und weitere Funde von corticolen Licea-Arten (Myxomycetes) in Thüringen. Zeitschrift für Mykologie, 74(2), 295302; Kuhnt, A. (2014). Bemerkenswerte "Schleimpilze" (Amoebozoa, Myxomycetes) aus Deutschland: Neu- und Wiederfunde seltener Arten. Berichte der Bayerischen Botanischen Gesellschaft zur Erforschung der Flora, 84, 3964	9	0.9694	0.06072371402050803	NA	NA	0.14814344128890955	0.0074517325126144665	0	low	West Pomeranian; Pomeranian; Lubelskie
Cribrariales	Licea	Licea synsporos	Licea synsporos Nann.-Bremek., 1968	Germany; Switzerland	mixed Picea abiesFagus sylvatica forest; small oak grove	inner side of bark of dead, small, still standing Fagus sylvatica; inner side of bark of fallen branch of Quercus species; on the bark of living trees	Kuhnt, A. (2014). Bemerkenswerte "Schleimpilze" (Amoebozoa, Myxomycetes) aus Deutschland: Neu- und Wiederfunde seltener Arten. Berichte der Bayerischen Botanischen Gesellschaft zur Erforschung der Flora, 84, 3964; Ing, B. (2024). The myxomycetes of Switzerland and Liechtenstein: A check-list and census catalogue of the recorded species. Miscellanea Mycologica, 1, Article 2	NA	NA	NA	NA	NA	NA	NA	NA	not_modelled	NA
Cribrariales	Licea	Licea tenera	Licea tenera E. Jahn, 1919	Russia; Switzerland; Ukraine	Botanical garden; Central Botanic garden; different intrazonal arboreal vegetation within dry steppe vegetation; riverside trees	Grass litter; Leaf litter; leaf litter of Juniperus virginiana; mats of small twigs accumulating under Artemisia, Calligonum and Tamarix; on the bark of living trees; on Tilia; plant parts of Stipa lessingiana, Stipa sareptana and Poa bulbosa (dense mats of dead shoots from the previous year)	Gmoshinskiy, V. I.; Matveev, A. V.; Lazareva, O. A. (2021). New Data on Myxomycetes (=Myxogastrea, Mycetozoa) from Dagestan State Nature Reserve (North Caucasus, Russia). Bulletin of Moscow Society of Naturalists. Biological series, 126(4), 3649; Ing, B., 1999. Corticolous Myxomycetes from Switzerland. Mycologia Helvetica, 10(2), pp.2540; ???????????, ?.?.; ????????????, ?.?.; ??????????, ?.?. …	9	0.7181333333333333	0.18649301446554087	NA	NA	0.39954656425999724	0.22726384887218895	0	low	Podlaskie; Warmian-Masurian; Lublin
Cribrariales	Licea	Licea testudinacea	Licea testudinacea Nann.-Bremek., 1965	Austria; Germany; Lithuania; Russia; Switzerland	Mixed broadleaved riparian forest of Populus species, Alnus glutinosa, Sambucus nigra and Prunus avium with scattered beech along the River Fulda; Moss-covered sprucebilberry forest with scattered birches, almost without understorey; Oligotrophic pine forest (Empetro nigriPinetum); Open land; Spruce windthrow with undergrowth of aspen; boggy soil; Young timber forests dominated by Fagus sylvati…	bark; Bark of various tree species; Catkins of Alnus glutinosa; coniferous wood (decay stage IV); Decaying wood; deciduous wood (decay stage IV); on bark of Aesculus; on bark of Betula; on bark of Castanea; on bark of Pinus nigra; on bark of Pinus sylvestris; on bark of Platanus; on bark of Quercus pubescens; on bark of Quercus robur; on bark of Tilia × vulgaris; On debarked Populus branch; on de…	Hoppe, T., Ammon, L. and Moll, J.K. (2014) Diversity and sporocarp development of lignicolous myxomycetes in young timber forests of western Germany, Österreichische Zeitschrift für Pilzkunde, 23, pp. 131141; Flatau, L. (2000). Die Gattung Licea im Fuldatal bei Kassel (Myxomyceten). Stapfia, 73, 6374; Müller, H.; Schnittler, M.; Schulz, W.; Riemay, K.-H.; Krieglsteiner, L. (2007). Checklist o…	10	0.8032666666666667	0.07894359800938047	NA	NA	0.6267718423079217	0.2241073698098602	0.024405506883604506	medium	Pomeranian; West Pomeranian; Warmian-Masurian
Cribrariales	Listerella	Listerella paradoxa	Listerella paradoxa E.Jahn, 1907	Germany	Besenhorster Sand Dunes and Elbe Sand Meadows Nature Reserve; Small heath area next to a mixed pine forest	on Cladonia lichen; on detached podetia of Cladonia between and next to Calluna vulgaris; on living Cladonia silvatica	Kuhnt, A. (2019). Bemerkenswerte Myxomycetenfunde: Neue Arten, Neukombinationen und Nachweise seltener Arten  Teil 2. Berichte der Bayerischen Botanischen Gesellschaft zur Erforschung der Flora, 89, 139222; Neubert, H.; Baumann, K. (1986). Myxomyceten aus der Bundesrepublik Deutschland, III. Liste der bislang bekannten Arten. Carolinea, 44, 6166	NA	NA	NA	NA	NA	NA	NA	NA	not_modelled	NA
Cribrariales	Lycogala	Lycogala roseosporum	Lycogala roseosporum Leontyev, Schnittler, Ishchenko & P. Vetlesen, 2023	Latvia	mixed forest	on a log of Picea abies	Klua, J. (2023). Complete checklist of myxomycetes in Latvia. Acta Biol. Univ. Daugavp., 23(2), 127151	NA	NA	NA	NA	NA	NA	NA	NA	not_modelled	NA
Cribrariales	Reticularia	Reticularia intermedia	Reticularia intermedia Nann.-Bremek., 1958	Belarus; Germany; Russia; Ukraine	different types of intrazonal arboreal communities; flood plain broad-leaved liana forests of the Samur River delta; forest ravine, maple-lime oak forest with goutweed; forest with Alnus, Populus, Fraxinus, Betula, Carpinus, and Acer; Mongolian oak forest (Quercus mongolica); Oak forest (Quercus robur); Park; Psel River floodplain; Ravine forests; single tree of Salix alba, the watershed of the I…	bark of a fallen branch of Quercus robur; large dead woody debris of trees and shrubs; on decaying wood; On rotten wood; on rotten wood of Alnus glutinosa; rotten cambium (mixed wood and bark) of Alnus glutinosa; Rotten piece of Alnus glutinosa wood; rotten wood; woody debris; ?? ??????	Matveev, A. V.; Gmoshinsky, V. I. (2017). ?????? ?????? ? ???????????? ?????????. ????? ???????????????? ?????????? ??????????? «????????????», 13, 2027; Gmoshinskiy, V. I.; Matveev, A. V.; Lazareva, O. A. (2021). New Data on Myxomycetes (=Myxogastrea, Mycetozoa) from Dagestan State Nature Reserve (North Caucasus, Russia). Bulletin of Moscow Society of Naturalists. Biological series, 126(4), 36…	14	0.8793777777777778	0.1491191751421048	NA	NA	0.2956814739909278	0.11425617720494907	0	low	West Pomeranian; Warmian-Masurian; Pomeranian
Cribrariales	Reticularia	Reticularia jurana	Reticularia jurana Meyl., 1908	Austria; Germany; Latvia; Russia; Slovenia; Switzerland; Ukraine	Beech forest (Fagus sylvatica) (Hordelymo-Fagetum); Black alder swamp forest; Broadleaved mixed forest; Deep forests; Deep forests with old trunks and numerous wood debris; Deep mountain forests with old trunks and numerous wood debris; durmast forests; fir-beech woodland (Aposerido-Fagetum Oberdorfer); Mountain forests; Mountain forests of the Central Jura; pine forest with some deciduous trees;…	auf morschem Laubholzast; Decayed log; log without bark; Lying stems and thick logs of Fagus sylvatica, mostly debarked, in advanced decay; moderately to strongly decayed wood; on dead lying rotten wood; on dead wood of broadleaved trees; On decorticated trunks with wood hard at the surface but rotten inside; on grey alder; on litter on the ground in the pioneer community; on rotten trunks; On ro…	Moreno, G., López-Villalba, A., Castillo, A., Romanenko, K.O. and Leontyev, D.V. (2017) Notes on some myxomycetes from Crimea (Ukraine), Mycotaxon, 132(3), pp. 649663; Behriè, S. (2015) Raznolikost pravih sluzavk (Myxomycetes) v okolici Menga. Diplomsko delo, Univerza v Ljubljani, Biotehnika fakulteta, Ljubljana; Kofler, A. and Nowotny, W. (1992) Über einheimische Schleimpilze (Myxomyc?tes).…	17	0.6724944444444445	0.12252023390464688	NA	NA	0.4942599266294761	0.18346531514421444	0.056320400500625784	low	Pomeranian; Lesser Poland; West Pomeranian
Cribrariales	Tubifera	Tubifera applanata	Tubifera applanata (Leontyev & Fefelov) Leontyev & Fefelov, 2012	Hungary; Latvia; Russia; Ukraine	Pine forests	dead wood of deciduous tree (degree of decomposition IV); dead wood of Pinus sylvestris; Dead wood of Pinus sylvestris	Viunnyk, V.O.; Leontyev, D.V. (2020). Biodiversity and ecology of myxomycetes of the botanical reserve of local importance "Sharivskyi" (Kharkiv region, Ukraine). Biodiversity, Ecology and Experimental Biology, 22(2), 2429; Yatsiuk, I. I.; Leontyev, D. V.; Shlakhter, M. L. (2017). Myxomycetes of National Nature Park Slobozhanskiy (Ukraine): biodiversity and noteworthy species. Nordic Journal of …	8	0.907	0.0494122398242019	NA	NA	0.3549759983631037	0.14103620807625053	0	low	Podlaskie; Warmian-Masurian; Lublin
Cribrariales	Tubifera	Tubifera dudkae	Tubifera dudkae (Leontyev & G. Moreno) Leontyev, G. Moreno & Schnittler, 2015	Latvia; Russia; Ukraine	Deciduous forests with a prevalence of Quercus robur; forest of mixed trees on one side, large river Gauja on the other; oak forest; Pine forests; Railway platform area	Dead wood of Pinus sylvestris; on a large log of Quercus robur; on a large log of Quercus robur in an oak forest; on the wood of fallen trunk of Tilia cordata; wood; wood covered with moss; wood of a broadleaved plant; wood of Fagus orientalis; wood of Fraxinus excelsior; wood of Picea abies; wood of Picea abies (?); wood of Pinus sylvestris; wood of Pinus sylvestris (?); wood of Quercus robur; w…	Leontyev, D. V. (2022). New data on the distribution of the rare myxomycete Tubifera dudkae (Reticulariaceae) in the context of the contribution of citizen science to the biodiversity monitoring. Chornomors'k. bot. z., 18(1), 7178; Leontyev, D. V.; Moreno, G. (2011). Reticularia dudkae. A new myxomycete species from oak forests of eastern Ukraine. Boletín de la Sociedad Micológica de Madrid, 35,…	22	0.8737933333333333	0.0815079159414048	NA	NA	0.5459741175901422	0.10701518420516284	0.06695869837296621	medium	Warmian-Masurian; Podlaskie; Pomeranian
Cribrariales	Tubifera	Tubifera magna	Tubifera magna Leontyev, Schnittler, S.L. Stephenson & T. Kryvomaz, 2015	Belarus; Latvia	Complex spruce forest; deciduous forest park; Spruce forest; Black alder forest	Decaying wood without bark of Picea abies; on a large log of Quercus robur in a deciduous forest park; on rotten wood of Picea abies	Moroz, E. L.; Novozhilov, Y. K. (2019). New and rare slime-molds (Myxomycetes) of the National Park Narochansky (Belarus). Novosti sistematiki nizshikh rastenii, 53(2), 307314; Moroz, E. L.; Novozhilov, Ju. K. (2024). Biota of myxomycetes in forests of National Park Narochansky. Botany (Research), Institute of Experimental Botany of the National Academy of Sciences of Belarus. Botany (research…	NA	NA	NA	NA	NA	NA	NA	NA	not_modelled	NA
Cribrariales	Tubifera	Tubifera microsperma	Tubifera microsperma (Berk. & M.A. Curtis) G.W. Martin, 1947	Russia; Ukraine	Pine forest; upland and floodplain forest, oak forest with hazel and goutweed, poplar stand	dead wood of Populus albus; dead wood of Quercus robur; on a pine twig; on a rotten twig in grass	Leontyev, D.V. (2006). Species composition of Myxomycetes (Myxomycota) in the Gomolshanskie Lesa National Park (Ukraine). Mikologiya i Fitopatologiya, 40(2), 101107; Leontyev, D. V. (2006). New records of Myxomycetes in Ukraine (Myxomycota). Mycology and phytopathology, 40(3), 218230; Lebedev, A. N.; Gmoshinskiy, V. I.; Buchtoyarova, N. Yu. (2017). New data on myxomycetes diversity in Central …	NA	NA	NA	NA	NA	NA	NA	NA	not_modelled	NA
Cribrariales	Tubifera	Tubifera montana	Tubifera montana Leontyev, Schnittler & S.L. Stephenson, 2015	Latvia	mixed forest	on mosses on a log in a mixed forest	Klua, J. (2023). Complete checklist of myxomycetes in Latvia. Acta Biol. Univ. Daugavp., 23(2), 127151	NA	NA	NA	NA	NA	NA	NA	NA	not_modelled	NA
Cribrariales	Tubifera	Tubifera pseudomicrosperma	Tubifera pseudomicrosperma Leontyev, Schnittler & S.L. Stephenson, 2015	Ukraine	Lowland, sometimes swampy forests	on wood of Pinus sylvestris; on wood of Populus alba	Leontyev, D.V.; Yatsiuk, I.I.; Kochergina, A.V. (2020-06-30). Inclusion of myxomycetes in the Red Data Book of Ukraine: feasibility, selection criteria and recommended species. Ukrainian Botanical Journal, 77(3), 189203	NA	NA	NA	NA	NA	NA	NA	NA	not_modelled	NA
Cribrariales	Tubifera	NA	Tubifera J.F. Gmelin, 1792	Ukraine	Oak and pine forests	dead wood	Yatsiuk, I. I.; Leontyev, D. V.; Shlakhter, M. L. (2017). Myxomycetes of National Nature Park Slobozhanskiy (Ukraine): biodiversity and noteworthy species. Nordic Journal of Botany, 36(12), e01605	NA	NA	NA	NA	NA	NA	NA	NA	not_modelled	NA
Dictyosteliales	Dictyostelium	Dictyostelium discoideum	Dictyostelium discoideum Raper, 1935	Russia	NA	On horse dung; Terrestrial soil	Tchesunov, A. V.; Kaljakina, N. M.; Bubnova, E. N. (2008). A Catalogue of Biota of the White Sea Biological Station of the Moscow State University. KMK Scientific Press Ltd., Moscow, 384 pp	NA	NA	NA	NA	NA	NA	NA	NA	not_modelled	NA
Dictyosteliales	Dictyostelium	Dictyostelium mucoroides	Dictyostelium mucoroides Bref., 1869	Russia	NA	On horse dung; Terrestrial soil	Tchesunov, A. V.; Kaljakina, N. M.; Bubnova, E. N. (2008). A Catalogue of Biota of the White Sea Biological Station of the Moscow State University. KMK Scientific Press Ltd., Moscow, 384 pp	NA	NA	NA	NA	NA	NA	NA	NA	not_modelled	NA
Dictyosteliales	Dictyostelium	Dictyostelium septentrionale	Dictyostelium septentrionale Cavender, 1978	Russia	NA	On excrement; Terrestrial soil	Tchesunov, A. V.; Kaljakina, N. M.; Bubnova, E. N. (2008). A Catalogue of Biota of the White Sea Biological Station of the Moscow State University. KMK Scientific Press Ltd., Moscow, 384 pp	NA	NA	NA	NA	NA	NA	NA	NA	not_modelled	NA
Dictyosteliales	Polysphondylium	Polysphondylium violaceum	Polysphondylium violaceum Bref., 1884	Russia	NA	On horse dung; Terrestrial soil	Tchesunov, A. V.; Kaljakina, N. M.; Bubnova, E. N. (2008). A Catalogue of Biota of the White Sea Biological Station of the Moscow State University. KMK Scientific Press Ltd., Moscow, 384 pp	NA	NA	NA	NA	NA	NA	NA	NA	not_modelled	NA
Echinosteliales	Clastoderma	Clastoderma microcarpum	Clastoderma microcarpum (Meyl.) Kowalski, 1975	Austria	NA	Quercus bark in moist chamber	Nowotny, W. (1991). Beiträge zur Kenntnis der Myxomyceten Oberösterreichs VI. Linzer biologische Beiträge, 23(1), 79128	NA	NA	NA	NA	NA	NA	NA	NA	not_modelled	NA
Echinosteliales	Clastoderma	Clastoderma pachypus	Clastoderma pachypus Nann.-Bremek., 1968	Germany; Lithuania; Switzerland; Ukraine	Beech forest (Fagus sylvatica), Hordelymo-Fagetum, transition to Galio odorati-Fagetum; Beech forest (Galio odorati-Fagetum transitioning to Hordelymo-Fagetum); Beech forest (Hordelymo-Fagetum); mountain Fagus-Carpinus forest; submontane Picea forest; Young stands with remnants of old forest; coarse windthrows removed	bark of living Quercus pubescens; bark of living trees; on Alnus glutinosa bark covered with mosses, mc; on bare Alnus glutinosa bark, mc; on Picea; on Picea bark; on Populus tremula bark partly covered with mosses/crustaceous lichens, mc; on Tilia sp. bark, mc; Outer bark, slightly moss-covered, of living Quercus species	Leontyev, D. V.; McHugh, R.; Fefelov, K. A.; Kochergina, A. V. (2011). New and rare Myxomycetes of Ukraine. 2. Southwest Crimea. Nova Hedwigia, 92(1-2), 245-256; Ing, B., 1999. Corticolous Myxomycetes from Switzerland. Mycologia Helvetica, 10(2), pp.2540; Kuhnt, A. (2012). Myxomyceten im Naturwaldreservat "Schönwald" (Deutschland, Oberbayern). Zeitschrift für Mykologie, 78(1), 6596; Adamonyt?, …	11	0.7066888888888889	0.18089115221761756	NA	NA	0.5005610937825604	0.24626208652411333	0.19586983729662077	medium	West Pomeranian; Pomeranian; Warmian-Masurian
Echinosteliales	Echinostelium	Echinostelium apitectum	Echinostelium apitectum K.D. Whitney, 1980	Czech Republic; Latvia; Lithuania; Russia; Switzerland; Ukraine	Coniferous forest; Copse; park trees; Pinus mugo plantations; Psammophyte communities of the Sarykum sand dune; woody communities not represented	bark; Bark of Crataegus ambigua; Bark of Fraxinus excelsior; bark of living trees; Bark of Picea abies; Bark of Picea abies, developed in moist chamber; bark of Pinus; bark of Pinus sylvestris; Bark of Pinus sylvestris; Bark of Populus sp.; Bark of Quercus robur; Bark of Ulmus sp.; on bark of Morus species; on bark of Quercus petraea, cultivated in moist chamber; On Pinus; Woody parts of Artemisi…	Gmoshinskiy, V. I.; Matveev, A. V.; Lazareva, O. A. (2021). New Data on Myxomycetes (=Myxogastrea, Mycetozoa) from Dagestan State Nature Reserve (North Caucasus, Russia). Bulletin of Moscow Society of Naturalists. Biological series, 126(4), 3649; Ing, B., 1999. Corticolous Myxomycetes from Switzerland. Mycologia Helvetica, 10(2), pp.2540; Amosov P.; Aleksandrova A.; Bucharitsin P.; Golovachev I…	14	0.7760111111111111	0.11627904124174214	NA	NA	0.5159569570536229	0.30047450116035784	0.49436795994993743	medium	Podlaskie; Masovian; Lublin
Echinosteliales	Echinostelium	Echinostelium arboreum	Echinostelium arboreum H.W. Keller & T.E. Brooks, 1977	Lithuania; Russia; Switzerland; Ukraine	Botanical Reserve of Birai Forest; Broad-leaved forest with Quercus robur ca 150 years-old; Broadleaved Deciduous Forests; Desert vegetation; forest communities dominated by Fagus sylvatica and Pinus pallasiana; park trees; Riparian forest; Sagebrush stands of Artemisia pauciflora on heavy, fixed and salt-influenced ground; Zonal desert sagebrush communities (Artemisia arenaria, Artemisia lerchi…	bark of Aesculus; bark of living trees; bark of living trees and shrubs; Bark of living trees and shrubs; Large dead woody debris of trees and shrubs; Leaf litter; Leaf tips of Leucodon sciuroides on bark of Fraxinus excelsior; Leaf tips of Neckera complanata on bark of Fraxinus excelsior; On Aesculus; on Hypnum cupressiforme; On leaf tips of epiphytic moss Leucodon sciuroides on bark of Fraxinus…	Ing, B., 1999. Corticolous Myxomycetes from Switzerland. Mycologia Helvetica, 10(2), pp.2540; Novozhilov, Yu.K., Zemlianskaia, I.V., Schnittler, M. and Fefelov, K.A. (2003) An annotated checklist of the myxomycetes of the northwestern Caspian lowland, Mycology and Phytopathology, 37(6), pp. 5365; Amosov P.; Aleksandrova A.; Bucharitsin P.; Golovachev I.; Zemlyanskaya I.; Zmitrovitch I.; Kagan…	11	0.9594666666666668	0.04072100195230958	NA	NA	0.13582128175120625	0.025116576166499087	0	low	West Pomeranian; Pomeranian; Warmian-Masurian
Echinosteliales	Echinostelium	Echinostelium bisporum	Echinostelium bisporum (L.S. Olive & Stoian.) K.D. Whitney & L.S. Olive, 1982	Germany	NA	NA	Tesmer, J., Rulik, B., Spiegel, F.W., Shadwick, J. and Schnittler, M., 2005. Protostelids from German Beech forests. Mycological Progress, 4, pp.267271	NA	NA	NA	NA	NA	NA	NA	NA	not_modelled	NA
Echinosteliales	Echinostelium	Echinostelium brooksii	Echinostelium brooksii K. D. Whitney, 1980	Austria; Belarus; Latvia; Lithuania; Russia; Switzerland	black alder forest; Coniferous forest; lakeside trees; Mixed Forests; mixed submontane forest; montane Picea forest; park trees; roadside trees; submontane forest	Acer bark in moist chamber culture; Aesculus bark in moist chamber culture; Bark of Fraxinus excelsior; bark of living trees; Bark of Picea abies; Bark of Picea abies, developed in moist chamber; bark of Pinus sylvestris; Bark of Pinus sylvestris; Betula bark in moist chamber culture; Fraxinus bark in moist chamber culture; on Aesculus; on bark of living trees; on bark of Pinus species; on Cedrus…	Gmoshinskiy, V. I.; Matveev, A. V.; Lazareva, O. A. (2021). New Data on Myxomycetes (=Myxogastrea, Mycetozoa) from Dagestan State Nature Reserve (North Caucasus, Russia). Bulletin of Moscow Society of Naturalists. Biological series, 126(4), 3649; Ing, B., 1999. Corticolous Myxomycetes from Switzerland. Mycologia Helvetica, 10(2), pp.2540; Zemlyanskaya, I.V., Smolnyakova, Yu.A., Kurbatova, M.E. …	22	0.7979633333333334	0.16274859548805126	NA	NA	0.3208169545176996	0.05367714545389901	0.031914893617021274	low	West Pomeranian; Warmian-Masurian; Pomeranian
Echinosteliales	Echinostelium	Echinostelium coelocephalum	Echinostelium coelocephalum T.E.Brooks & H.W.Keller, 1977	Ukraine	NA	NA	Leontyev, D.V. (2006). Species composition of Myxomycetes (Myxomycota) in the Gomolshanskie Lesa National Park (Ukraine). Mikologiya i Fitopatologiya, 40(2), 101107	NA	NA	NA	NA	NA	NA	NA	NA	not_modelled	NA
Echinosteliales	Echinostelium	Echinostelium colliculosum	Echinostelium colliculosum K.D. Whitney & H.W. Keller, 1980	Belarus; Estonia; Germany; Lithuania; Russia; Switzerland	black alder forest; Desert vegetation; Different intrazonal arboreal vegetation within dry steppe vegetation; Karst field; lakeside trees; mixed forest; riverside trees; roadside trees; Shoreline zone of a salt lake; submontane forest; Trees along roadsides	Bark of Fraxinus excelsior; bark of living trees; bark of living trees and shrubs; Bark of living trees and shrubs; Bark of Tamarix laxa; in culture on dogwood bark; on bark of Alnus glutinosa; on Betula pendula; On Betula pendula; on woody parts of Artemisia lerchiana (moist chamber); Sample from desert substrates; woody debris; Woody parts of Artemisia lerchiana	Ing, B., 1999. Corticolous Myxomycetes from Switzerland. Mycologia Helvetica, 10(2), pp.2540; Zemlyanskaya, I.V., 2003. Myxomycetes of Bogdinsko-Baskunchaksky Nature Reserve. Mikologiya i Fitopatologiya, 37(4), pp.4047; Amosov P.; Aleksandrova A.; Bucharitsin P.; Golovachev I.; Zemlyanskaya I.; Zmitrovitch I.; Kaganov V.; Karpenko N.; Kapralov S.; Kulakov V.; Kutlusurina G.; Morgun D.; Mukhanov…	20	0.8706666666666667	0.1164034232505404	NA	NA	0.4455865886948016	0.03860923331314248	0.006257822277847309	low	West Pomeranian; Subcarpathian; Silesian
Echinosteliales	Echinostelium	Echinostelium corynophorum	Echinostelium corynophorum K.D. Whitney, 1980	Austria; Germany; Lithuania; Switzerland	lakeside trees	Alnus glutinosa female cones; bark of living trees; Female cones of Alnus glutinosa; on alder catkins; on Pinus; on Platanus; on Populus nigra; on the bark of living trees and shrubs; Pinus bark in moist chamber culture; Pyrus bark in moist chamber culture	Ing, B., 1999. Corticolous Myxomycetes from Switzerland. Mycologia Helvetica, 10(2), pp.2540; Nowotny, W. (1991). Beiträge zur Kenntnis der Myxomyceten Oberösterreichs VI. Linzer biologische Beiträge, 23(1), 79128; Müller, H.; Schnittler, M.; Schulz, W.; Riemay, K.-H.; Krieglsteiner, L. (2007). Checklist of slime moulds (Myxomycetes) of Thuringia. Zeitschrift für Mykologie - Journal of the Germ…	14	0.9297777777777778	0.07218511867431326	NA	NA	0.3013209266794378	0.03331832616084302	0	low	West Pomeranian; Pomeranian; Lubelskie
Echinosteliales	Echinostelium	Echinostelium cribrarioides	Echinostelium cribrarioides Alexop., 1961	Germany	NA	on the bark of living trees and shrubs	Müller, H.; Schnittler, M.; Schulz, W.; Riemay, K.-H.; Krieglsteiner, L. (2007). Checklist of slime moulds (Myxomycetes) of Thuringia. Zeitschrift für Mykologie - Journal of the German Mycological Society, 73(1), 111136	NA	NA	NA	NA	NA	NA	NA	NA	not_modelled	NA
Echinosteliales	Echinostelium	Echinostelium elachiston	Echinostelium elachiston Alexop., 1958	Lithuania; Russia; Switzerland; Ukraine	NA	Bark of Fraxinus excelsior; bark of living trees; Bark of Populus nigra; On bark of living trees; on Ulmus; outer dead layer of bark on tree trunk	Amosov P.; Aleksandrova A.; Bucharitsin P.; Golovachev I.; Zemlyanskaya I.; Zmitrovitch I.; Kaganov V.; Karpenko N.; Kapralov S.; Kulakov V.; Kutlusurina G.; Morgun D.; Mukhanov A.; Novozhilov Yu.; Polynova G.; Popov A.; Popov E.; Rebriev Yu.; Safronova I.; Svetasheva T. (2012-01). Condition and long-term changes of natural environment in Bogdinsko-Baskunchaksky Reserve. Volgograd: IPK "Tsaritsyn…	NA	NA	NA	NA	NA	NA	NA	NA	not_modelled	NA
Echinosteliales	Echinostelium	Echinostelium fragile	Echinostelium fragile Nann.-Bremek., 1961	Austria; Estonia; Germany; Lithuania; Russia; Switzerland	Coniferous forest; Nemoral PiceaPinus stand on neutral soils with abundance of decaying wood; shrub layer dominated by Corylus	Abies bark in moist chamber culture; Alnus bark in moist chamber culture; Bark of living Pinus (moist chamber culture); bark of Pinus sylvestris; Fraxinus bark in moist chamber culture; on Betula; on Liriodendron; on Platanus; on Salix; Picea bark in moist chamber culture	Nowotny, W. (1991). Beiträge zur Kenntnis der Myxomyceten Oberösterreichs VI. Linzer biologische Beiträge, 23(1), 79128; Zemlyanskaya, I.V., Smolnyakova, Yu.A., Kurbatova, M.E. & Novozhilov, Yu.K., 2018. ????? ?????? ? ???????????? (Myxomycetes) ?????????? ????? «????????????????? ?????». ??????? ???????????? ???????????????? ????????????. ?????: ?????. ????????. ????????, 2018(2), 129134; Schu…	5	0.7094	0.16316154230972715	NA	NA	0.6083287475007048	0.3868405926312801	0.17584480600750937	medium	West Pomeranian; Pomeranian; Lubelskie
Echinosteliales	Echinostelium	Echinostelium paucifilum	Echinostelium paucifilum K.D. Whitney, 1980	Germany; Russia; Ukraine	Betula pendula forest; oak forest with Quercus robur, Tilia cordata, and Acer platanoides; herb layer with Carex melanostachya and Aegopodium podagraria; Picea abies forest; Pinus mugo thickets	Bark of living Betula pendula tree; Bark of living Picea abies tree; Bark of living Pinus mugo; bark of living Quercus robur trees; on alder catkins	Leontyev, D. V.; Dudka, I. O.; Malanyuk, V. B.; Van Hoof, J. P. M. (2013). Myxomycetes of the Gorgany Nature Reserve. Ukrainian Botanical Journal, 70(1), 94102; Müller, H.; Schnittler, M.; Schulz, W.; Riemay, K.-H.; Krieglsteiner, L. (2007). Checklist of slime moulds (Myxomycetes) of Thuringia. Zeitschrift für Mykologie - Journal of the German Mycological Society, 73(1), 111136; Zemlyanskaya, I…	NA	NA	NA	NA	NA	NA	NA	NA	not_modelled	NA
Liceales	Siphoptychium	Siphoptychium casparyi	Siphoptychium casparyi Rostaf., 1876	Czech Republic; Russia; Ukraine	Different types of intrazonal arboreal communities; riparian forest	Large dead woody debris of trees and shrubs; moss in forest; stump in forest; woody debris	Novozhilov, Yu.K., Zemlianskaia, I.V., Schnittler, M. and Fefelov, K.A. (2003) An annotated checklist of the myxomycetes of the northwestern Caspian lowland, Mycology and Phytopathology, 37(6), pp. 5365; Novozhilov, Yu. K.; Zemlianskaia, I. V.; Schnittler, M.; Stephenson, S. L. (2006). Myxomycete diversity and ecology in the arid regions of the Lower Volga River Basin (Russia). Fungal Diversit…	7	0.6340333333333333	0.1936912061331989	NA	NA	0.4710298396241451	0.3496593192147776	0.0037546933667083854	low	Podlaskie; Lublin; wiêtokrzyskie
Liceales	Siphoptychium	Siphoptychium reticulatum	Siphoptychium reticulatum Leontyev, Schnittler & S.L. Stephenson, 2019	Russia	Birch and spruce forest; Mixed forest; Mixed forests; Spruce-peat moss forest	Dead wood of coniferous trees; Dead wood of deciduous trees with moss; on rotten wood of the deciduous tree; strongly decomposed wood of spruce	Gmoshinskiy, V. I.; Matveev, A. V. (2021). Kadastrovye svedeniya o Tsentral'no-Lesnom gosudarstvennom prirodnom biosfernom zapovednike za 20172020 gg. Central Forest State Nature Biosphere Reserve, Zapovedny; Borzov, N. I.; Bortnikov, F. M.; Matveev, A. V.; Gmoshinskiy, V. I. (2021). First data on plasmodial slime moulds (Myxomycetes = Myxogastrea) of Rdeysky Nature Reserve (Novgorod Region, Rus…	NA	NA	NA	NA	NA	NA	NA	NA	not_modelled	NA
Liceales	Siphoptychium	Siphoptychium violaceum	Siphoptychium violaceum Leontyev, Schnittler & S.L. Stephenson, 2019	Estonia; Latvia; Russia	boreal forest; Old-growth pine-spruce forest	log of Pinus sylvestris; Stump of Picea abies, 4 stage of decomposition	Gmoshinskiy, V.I. and Kireeva, N.I. (2022) New data on myxomycetes of the Prioksko-Terrasny Nature Reserve (Moscow Region). In: Scientific research and ecological monitoring on specially protected natural areas of Russia and adjacent countries: conference proceedings of the Central Forest State Nature Biosphere Reserve. Moscow: KMK Scientific Press, pp. 240245; Klua, J. (2023). Complete checkli…	NA	NA	NA	NA	NA	NA	NA	NA	not_modelled	NA
Liceales	Thecotubifera	Thecotubifera dictyoderma	Thecotubifera dictyoderma (Nann.-Bremek. & Loer.) Leontyev, Schnittler, S.L. Stephenson & Novozh., 2019	Austria; Czech Republic; Latvia; Russia	NA	on log; on rotten trunks of Fagus covered with moss	Lásková, A. (2010) Hlenky  inventarizaèní prùzkum NP Èeské výcarsko na lokalitách Èeský vrch, Rùovský vrch, Divoká soutìska a Hauschengrund  Zlé díry. Závìreèná zpráva za rok 2010. Krásná Lípa: Správa NP Èeské výcarsko (manuscript); Fefelov, K. A. (2006). An annotated check-list of the myxomycetes in the Visimskii Biosphere Reserve ( ?????????????? ?????? ???????????? ?????????? ????????????…	NA	NA	NA	NA	NA	NA	NA	NA	not_modelled	NA
Physarales	Badhamia	Badhamia apiculospora	Badhamia apiculospora (Härk.) Eliasson & N. Lundq., 1979	Germany; Lithuania; Russia	Desert communities with Artemisia lerchiana (hemipsammophyte and pelitophyte edaphic variants, often with Poa bulbosa); on sandy soils Artemisia arenaria; on saline soils Artemisia pauciflora; on dunes and hummocky sands shrub deserts with Calligonum aphyllum, Tamarix ramosissima, Tamarix laxa, Krasheninnikovia ceratoides; sparse Eleagnus angustifolia; artificial plantings of Ulmus pumila and var…	bark of living Malus praecox; Bark of living Rhamnus cathartica; bark of living trees and shrubs; Bark of living trees and shrubs; Fallen fruits; Grassland litter at open sites; usually in contact with soil; isolated in wet chamber on woody parts of Artemisia lercheana; Large dead woody debris of trees and shrubs; Leaf litter; leafy litter of Quercus, Populus and Ulmus; litter (herbaceous and fin…	Amosov P.; Aleksandrova A.; Bucharitsin P.; Golovachev I.; Zemlyanskaya I.; Zmitrovitch I.; Kaganov V.; Karpenko N.; Kapralov S.; Kulakov V.; Kutlusurina G.; Morgun D.; Mukhanov A.; Novozhilov Yu.; Polynova G.; Popov A.; Popov E.; Rebriev Yu.; Safronova I.; Svetasheva T. (2012-01). Condition and long-term changes of natural environment in Bogdinsko-Baskunchaksky Reserve. Volgograd: IPK "Tsaritsyn…	7	0.9163	0.1645647626653747	NA	NA	0.09861481296507515	0.012852377389266926	0	low	Pomeranian; West Pomeranian; Masovian
Physarales	Badhamia	Badhamia cavernispora	Badhamia cavernispora A. Kuhnt, 2019	Germany	Living deciduous trees; Park; Street tree	directly on bark of living deciduous trees; on bark-dwelling mosses on living deciduous trees; On bark-dwelling mosses on living deciduous trees; On moss on densely moss-covered bark of living Carpinus betulus; On moss on slightly moss-covered bark of living Carpinus betulus	Kuhnt, A. (2019). Bemerkenswerte Myxomycetenfunde: Neue Arten, Neukombinationen und Nachweise seltener Arten  Teil 2. Berichte der Bayerischen Botanischen Gesellschaft zur Erforschung der Flora, 89, 139222	NA	NA	NA	NA	NA	NA	NA	NA	not_modelled	NA
Physarales	Badhamia	Badhamia dubia	Badhamia dubia Nann.-Bremek., 1968	Czech Republic; Germany; Lithuania; Ukraine	Forests of Carpinus betulus and Quercus robur with an admixture of Fagus sylvatica and Tilia cordata	bark of fallen Fagus sylvatica; on bark of Quercus species; On the bark of living trees and shrubs (corticolous); piece of bark of Quercus, lying on a big pile of decaying herbaceous material	Leontyev, D.V., Dudka, I.O., Kochergina, A.V. & Kryvomaz, T.I. (2012). New and rare Myxomycetes of Ukraine 3. Forest and forest?steppe zone. Nova Hedwigia, 94(34), 335354; Dvoøáková, R. (2002) Myxomycetes in Bohemian Karst and Høebeny Mts., Czech Mycology, 53(4), pp. 319349; Kutorga, E., Adamonyt?, G., Ir?nait?, R., Kasparavièius, J., Markovskaja, S., Motiej?nait?, J. & Treigien?, A. (2012)…	NA	NA	NA	NA	NA	NA	NA	NA	not_modelled	NA
Physarales	Badhamia	Badhamia flavoglauca	Badhamia flavoglauca A. Kuhnt, 2019	Germany	Birch mixed forest; Cemetery; Living deciduous trees; Street tree; Tree avenue, street tree; Urban area near the ice sports hall; Urban park	directly on bark of living deciduous trees; mossy bark of a living Salix; on bark-dwelling mosses on living deciduous trees; On bark-dwelling mosses on living deciduous trees; On bark of living Populus species at 11.5 metres height with few moss plants; On densely moss-covered bark of living Acer platanoides; On densely moss-covered bark of living Quercus species; On densely moss-covered bark of…	Kuhnt, A. (2019). Bemerkenswerte Myxomycetenfunde: Neue Arten, Neukombinationen und Nachweise seltener Arten  Teil 2. Berichte der Bayerischen Botanischen Gesellschaft zur Erforschung der Flora, 89, 139222	12	0.9269111111111112	0.09008553548546903	NA	NA	0.43733172494434697	0.07082498927343263	0.009386733416770964	low	Lubelskie; West Pomeranian; Lower Silesian
Physarales	Badhamia	Badhamia goniospora	Badhamia goniospora Meyl., 1925	Russia; Switzerland	Broadleaved Deciduous Forests; Intrazonal arboreal communities; ????????? ????	bark of living trees and shrubs; Bark of living trees and shrubs; Large dead woody debris of trees and shrubs; on dead bark; On dead wood; On moss-covered trees	Meylan, C. (1925). Note sur divers Myxomyc?tes du Jura et des Alpes. Bulletin de la Société Vaudoise des Sciences Naturelles, 56(216), 6574; ???????????, ?.?.; ????????????, ?.?.; ??????????, ?.?. (2015-08-08). ??????????? ????????? ????? ??????????. ????????? VII ????????????? ?????????????? ?????-??????????? ? ????????????? ???????? «??????????? ????? ??????: ????? ????? ?????????», ??? ???, 2…	NA	NA	NA	NA	NA	NA	NA	NA	not_modelled	NA
Physarales	Badhamia	Badhamia lilacina	Badhamia lilacina (Fr.) Rostaf., 1873	Belarus; Germany; Latvia; Russia; Switzerland	Black alder forest; Border of raised Sphagnum bog with Betula pendula and Populus tremula; Broadleaved Deciduous Forests; edge of the raised bog; Raised bog; Reed-rich fen meadow, Juncetum subnodulosi with tendency towards Molinietum caeruleae, primarily in Sphagnetum magellanicii; Small bog; Swampy forests; transitional mire	Decaying coarse wood debris on Betula pendula; Decaying wood without bark of Alnus glutinosa; Living herbaceous plants; Mixed wood and bark (rotten cambium) of Alnus glutinosa; On Aulacomnium palustre in a small bog; On cranberry; On dead parts of grasses; on dry stems of reed; on leaf litter; on litter among Sphagnum species at the edge of the raised bog; on moss; on Oxycoccus palustris in a tra…	Meylan, Ch. (1916). Nouvelles contributions ? l'étude des Myxomyc?tes du Jura. Bulletin de la Société Vaudoise des Sciences Naturelles, 51(191), 259269; Poelt, J. (1956). Schleimpilze aus Südbayern und Tirol. Berichte der Bayerischen Botanischen Gesellschaft zur Erforschung der Flora, 31, 6975; Krieglsteiner, L. (2000) Nachträge zur Myxomyceten-Fauna Ostbayerns, Mycologia Bavarica, 4, pp. 5…	18	0.7325166666666667	0.2206883028304238	NA	NA	0.4752751651262545	0.24560751600926203	0.05506883604505632	medium	West Pomeranian; Lubelskie; Warmian-Masurian
Physarales	Badhamia	Badhamia melanospora	Badhamia melanospora Speg., 1880	Germany; Latvia; Russia; Ukraine	Botanical garden; deciduous forest by the river; Hornbeambeech forest; Pinus strobus plantation; Psammophytic communities with Elaeagnus angustifolia, Artemisia scoparia and Leymus sabulosus at the sand beaches of the Black Sea gulfs; Psammophytic community on the sandy seashore; slope of a gully at the boundary of forest and meadow; planting of Acer negundo	1 m high on a thin trunk of dead Acer negundo in the deciduous forest by the river; bark of a dead fallen Alnus incana tree; dead bark of Acer negundo; dead wood of Fraxinus excelsior; mosses; On bark of living trees and shrubs; on bark of Pinus strobus; on bark of Salix; on branches on living Sambucus at two metres height; on fallen leaves of Betula pendula; On fallen leaves of Betula pendula; o…	Dudka, I.O.; Kryvomaz, T.I. (2011). Summer aspect of myxomycete biota in the national nature park 'Prypiat'-Stokhid'. Chornomorski Botanical Journal, 7(1), 6783; Leontyev, D.V. (2006). Species composition of Myxomycetes (Myxomycota) in the Gomolshanskie Lesa National Park (Ukraine). Mikologiya i Fitopatologiya, 40(2), 101107; Viunnyk, V.O.; Leontyev, D.V. (2020). Biodiversity and ecology of my…	10	0.8299333333333333	0.08311994345522616	NA	NA	0.7467354115071299	0.3273071407816263	0.2428035043804756	high	West Pomeranian; Pomeranian; Lubelskie
Physarales	Badhamia	Badhamia nitens	Badhamia nitens Berk., 1852	Germany; Latvia; Russia; Switzerland; Ukraine	Pine forest	on fallen branches; on logs; on moss	Meylan, C. (1931). Contribution ? la connaissance des Myxomyc?tes du Jura et des Alpes. Bulletin de la Société vaudoise des sciences naturelles, 57(227), 297300; Klua, J. (2023). Complete checklist of myxomycetes in Latvia. Acta Biol. Univ. Daugavp., 23(2), 127151; Neubert, H.; Baumann, K. (1986). Myxomyceten aus der Bundesrepublik Deutschland, III. Liste der bislang bekannten Arten. Carolinea…	NA	NA	NA	NA	NA	NA	NA	NA	not_modelled	NA
Physarales	Badhamia	Badhamia papaveracea	Badhamia papaveracea Berk. & Ravenel, 1873	Czech Republic; Russia	NA	on leaves of grasses; on stems of grasses	Cejp, K. (1962) Beitrag zur Mykoflora der Schleimpilze (Myxomycetes), namentlich Westböhmens / Pøíspìvek k mykoflóøe hlenek (Myxomycetes) Èech, zejména západních. Sborník Národního muzea v Praze, Øada B  Pøírodní vìdy (Acta Musei Nationalis Pragae, Series B  Historia Naturalis), 18(3), 6180; Fefelov, K. A. (2010). Myxomycetes of the Urals. Mikologiya i Fitopatologiya, 44(4), 340351	NA	NA	NA	NA	NA	NA	NA	NA	not_modelled	NA
Physarales	Badhamia	Badhamia polycephala	Badhamia polycephala (Schwein.) J.M. García-Martín, J.C. Zamora & Lado, 2023	Austria; Czech Republic; Hungary; Russia	forest Palések; forest Trhon; forest Trhoò	Corylus avellana, Quercus petraea and Carpinus betulus rotten leaf; On dead wood; On decayed oak wood debris; on detritus; On forest floor litter; on leaf litter; On mosses; on Picea abies; On plant stems; On soil; rotten leaf; rotten leaf of Corylus avellana, Quercus petraea and Carpinus betulus; rotten wood; rotten wood and leaf; Terrestrial on rotten wood	Hollós, L. (1913) Kecskemét vidékének gombái. Mathematikai és Természettudományi Közlemények, 32(3), 149325; Gottsberger, G. (1966). Die Myxomyceten der Steiermark mit Beiträgen zu ihrer Biologie. Nova Hedwigia, 12(1/2), 203296; Dredor, D.; Szmatona-Túri, T. (2023). New data to Hungarian slime molds (Protozoa: Myxomycetes). Natura Somogyiensis, 41, 57-66; Pouska, V. (2021). Data_SG_hlenky.  Po…	18	0.6220833333333333	0.05666902909018902	NA	NA	0.6513079529438847	0.5431084353144107	0.9593241551939925	low	Greater Poland; Lubelskie; Kujawsko-Pomorskie
Physarales	Badhamia	Badhamia pseudonitens	Badhamia pseudonitens A. Kuhnt, 2019	Germany	Alluvial-like partially swampy shrubland; Floodplain forest; Floodplain forest, somewhat swampy, with predominantly Salix shrub; Living deciduous trees; Open shrub margin; Park; Parkland; Riparian forest-like shrub margin	Directly on bark; directly on bark of living deciduous trees; Mosses on the bark of living trees; On a dead but still pendent twig of Salix (moist chamber culture).; On a densely moss-covered, lying, barked trunk of Crataegus.; On a living, pendent, densely moss-covered branch of Salix.; On bark-dwelling mosses on living deciduous trees; On bark from the same trunk of Crataegus, from moist chambe…	Kuhnt, A. (2019). Bemerkenswerte Myxomycetenfunde: Neue Arten, Neukombinationen und Nachweise seltener Arten  Teil 2. Berichte der Bayerischen Botanischen Gesellschaft zur Erforschung der Flora, 89, 139222	5	0.9834	0.00802565331366304	NA	NA	0.5318253835611517	0.07353105830464739	0	low	Lubelskie; Opole; West Pomeranian
Physarales	Badhamia	Badhamia rugulosa	Badhamia rugulosa T.E. Brooks & H.W. Keller, 1976	Germany	NA	on bark of living Malus trunk	Müller, H. (2005). Bemerkenswerte Myxomycetenfunde in Thüringen. Zeitschrift für Mykologie, 71(2), 211220	NA	NA	NA	NA	NA	NA	NA	NA	not_modelled	NA
Physarales	Badhamia	Badhamia spinispora	Badhamia spinispora (Eliasson & N. Lundq.) H.W. Keller & Schokn., 1989	Russia	Communities with woody vegetation; Desert communities with Artemisia lerchiana (hemipsammophyte and pelitophyte edaphic variants, often with Poa bulbosa); on sandy soils Artemisia arenaria; on saline soils Artemisia pauciflora; on dunes and hummocky sands shrub deserts with Calligonum aphyllum, Tamarix ramosissima, Tamarix laxa, Krasheninnikovia ceratoides; sparse Eleagnus angustifolia; artificia…	bark of living Elaeagnus angustifolia; Bark of living Malus praecox; Bark of living Prunus spinosa; Bark of living Rhamnus cathartica; bark of living trees and shrubs; Bark of living trees and shrubs; Bark of living Ulmus pumila; Dung; dung of herbivorous animals; Fallen fruits; Grass litter; grass litter of Stipa lessingiana, Stipa sareptana and Poa bulbosa; isolated in wet chamber on woody part…	Amosov P.; Aleksandrova A.; Bucharitsin P.; Golovachev I.; Zemlyanskaya I.; Zmitrovitch I.; Kaganov V.; Karpenko N.; Kapralov S.; Kulakov V.; Kutlusurina G.; Morgun D.; Mukhanov A.; Novozhilov Yu.; Polynova G.; Popov A.; Popov E.; Rebriev Yu.; Safronova I.; Svetasheva T. (2012-01). Condition and long-term changes of natural environment in Bogdinsko-Baskunchaksky Reserve. Volgograd: IPK "Tsaritsyn…	NA	NA	NA	NA	NA	NA	NA	NA	not_modelled	NA
Physarales	Badhamia	Badhamia viridescens	Badhamia viridescens Meyl., 1921	Czech Republic; Germany; Slovenia; Switzerland	Alder streamside forest (Stellario nemorum-Alnetum); coniferous forest; Coniferous forest	On bark of standing living Alnus glutinosa; on lichens covering the branches; on moss; on the bark of piled branches	Krieglsteiner, L. (2000) Nachträge zur Myxomyceten-Fauna Ostbayerns, Mycologia Bavarica, 4, pp. 5569; Wichanský, E. (1964-01-25). Myxomycetum species rariores vel minus cognitae in Bohemia et Moravia (= Vzácnìjí a ménì známé druhy hlenek v Èechách a na Moravì). Èeská Mykologie, 18(1), 5559; Meylan, C. (1920). Contribution ? la connaissance des myxomyc?tes de la Suisse. Bulletin de la Socié…	NA	NA	NA	NA	NA	NA	NA	NA	not_modelled	NA
Physarales	Badhamia	NA	Badhamia Berk., 1853	Czech Republic; Germany	NA	on the bark of stump of Quercus robur	Vondrová, S. (1991). Echinostelium minutum and other Myxomycetes developed in moist chamber culture. Èeská Mykologie, 45(1-2), 2732; Engel, H. and Hechler, J. (1983) Nahezu 100 Schleimpilzarten in Nordwestoberfranken. Die Pilzflora Nordwestoberfrankens, 7, 2633	NA	NA	NA	NA	NA	NA	NA	NA	not_modelled	NA
Physarales	Badhamiopsis	Badhamiopsis ainoae	Badhamiopsis ainoae (Yamash.) T.E. Brooks & H.W. Keller, 1976	Russia; Switzerland	NA	on fallen bark of Populus nigra; on rotten wood pieces of Populus nigra	Ing, B., 1999. Corticolous Myxomycetes from Switzerland. Mycologia Helvetica, 10(2), pp.2540; Amosov P.; Aleksandrova A.; Bucharitsin P.; Golovachev I.; Zemlyanskaya I.; Zmitrovitch I.; Kaganov V.; Karpenko N.; Kapralov S.; Kulakov V.; Kutlusurina G.; Morgun D.; Mukhanov A.; Novozhilov Yu.; Polynova G.; Popov A.; Popov E.; Rebriev Yu.; Safronova I.; Svetasheva T. (2012-01). Condition and long-te…	NA	NA	NA	NA	NA	NA	NA	NA	not_modelled	NA
Physarales	Craterium	Craterium atrolucens	Craterium atrolucens Flatau, 1994	Germany	NA	NA	Flatau, L. and Schirmer, P. (1994) Neue Myxomyceten-Funde in Nordhessen und Deutschland, Zeitschrift für Mykologie, 60(1), pp. 253274	NA	NA	NA	NA	NA	NA	NA	NA	not_modelled	NA
Physarales	Craterium	Craterium crateriachea	Craterium crateriachea (Lister) J.M. García-Martín, J.C. Zamora & Lado, 2023	Czech Republic; Germany; Russia; Ukraine	Arboretum of the Botanical garden of Moscow State University	bark of Quercus robur; Forest litter; Leaves; Moist fallen pine needles (Pinus silvestris) on the ground, in the final phase; Moss; on dry leaf litter; on grasses in a field	Cejp, K. (1962) Beitrag zur Mykoflora der Schleimpilze (Myxomycetes), namentlich Westböhmens / Pøíspìvek k mykoflóøe hlenek (Myxomycetes) Èech, zejména západních. Sborník Národního muzea v Praze, Øada B  Pøírodní vìdy (Acta Musei Nationalis Pragae, Series B  Historia Naturalis), 18(3), 6180; Hechler, J.; Engel, H. (1989). Pilzneufunde in Nordwestoberfranken 1988, III. Teil. Myxomyceten (Schlei…	NA	NA	NA	NA	NA	NA	NA	NA	not_modelled	NA
Physarales	Craterium	Craterium paraguayense	Craterium paraguayense (Speg.) G. Lister, 1911	Czech Republic	Park	on fallen leaves of tulip tree in the park	Cejp, K. (1962) Beitrag zur Mykoflora der Schleimpilze (Myxomycetes), namentlich Westböhmens / Pøíspìvek k mykoflóøe hlenek (Myxomycetes) Èech, zejména západních. Sborník Národního muzea v Praze, Øada B  Pøírodní vìdy (Acta Musei Nationalis Pragae, Series B  Historia Naturalis), 18(3), 6180	NA	NA	NA	NA	NA	NA	NA	NA	not_modelled	NA
Physarales	Craterium	NA	Craterium Trentep., 1797	Ukraine	mixed spruce-beech forest	fallen leaves of Fagus sylvatica (uncertain)	Leontyev, D. V.; Akulov, O. Yu.; Dudka, I. O.; Kochergnia, A. V. (2019-01-18). FIRST RECORDS OF MYXOMYCETES IN THE HUTSULSHCHINA NATIONAL NATURE PARK (UKRAINIAN CARPATHIANS). Biologia ta valeologia, 20, 102110	NA	NA	NA	NA	NA	NA	NA	NA	not_modelled	NA
Physarales	Diachea	Diachea dictyospora	Diachea dictyospora (Rostaf.) J.M. García-Martín, J.C. Zamora & Lado, 2023	Czech Republic; Germany; Russia	Acidic, moist, Sphagnum rich Moliniapine forest; Forest; the raised sphagnum bog Dolgoe with Betula pendula	on branches of Rosa species; On gametophytes of Polytrichum formosum; on grasses lying on Sphagnum; on leaf litter on Sphagnum	Krieglsteiner, L. (2000) Nachträge zur Myxomyceten-Fauna Ostbayerns, Mycologia Bavarica, 4, pp. 5569; Cejp, K. (1962) Beitrag zur Mykoflora der Schleimpilze (Myxomycetes), namentlich Westböhmens / Pøíspìvek k mykoflóøe hlenek (Myxomycetes) Èech, zejména západních. Sborník Národního muzea v Praze, Øada B  Pøírodní vìdy (Acta Musei Nationalis Pragae, Series B  Historia Naturalis), 18(3), 61…	NA	NA	NA	NA	NA	NA	NA	NA	not_modelled	NA
Physarales	Diachea	Diachea megalospora	Diachea megalospora K.S. Thind & Manocha, 1964	Russia	Intrazonal arboreal communities including riparian forests with Populus alba, Alnus glutinosa and Salix species, and oak and elm woodland in gullies	Bark of living trees and shrubs	Novozhilov, Yu.K., Zemlianskaia, I.V., Schnittler, M. and Fefelov, K.A. (2003) An annotated checklist of the myxomycetes of the northwestern Caspian lowland, Mycology and Phytopathology, 37(6), pp. 5365	NA	NA	NA	NA	NA	NA	NA	NA	not_modelled	NA
Physarales	Diachea	Diachea splendens	Diachea splendens Peck, 1878	Czech Republic; Russia	NA	NA	Cejp, K. (1962) Beitrag zur Mykoflora der Schleimpilze (Myxomycetes), namentlich Westböhmens / Pøíspìvek k mykoflóøe hlenek (Myxomycetes) Èech, zejména západních. Sborník Národního muzea v Praze, Øada B  Pøírodní vìdy (Acta Musei Nationalis Pragae, Series B  Historia Naturalis), 18(3), 6180; Kryvomaz, Tetyana (2014-02-28). First steps in myxomycete conservation activities. Fungal Conservation,…	NA	NA	NA	NA	NA	NA	NA	NA	not_modelled	NA
Physarales	Diachea	NA	Diachea Fr., 1825	Russia	Floodplain and Riparian Forests	NA	Novozhilov, Yu.K., Zemlianskaia, I.V., Schnittler, M. and Fefelov, K.A. (2003) An annotated checklist of the myxomycetes of the northwestern Caspian lowland, Mycology and Phytopathology, 37(6), pp. 5365	NA	NA	NA	NA	NA	NA	NA	NA	not_modelled	NA
Physarales	Diderma	Diderma asteroides	Diderma asteroides (Lister & G. Lister) G. Lister, 1911	Austria; Germany; Russia; Switzerland	Light pine young stand on the ridge path; Montane and alpine areas around melting snow banks; Montane fir-beech woodland (Abies albaFagus sylvatica); Aposerido-Fagetum; Spruce forest on the ridge with many clearings and young stands	On a rotting beech trunk; on grass; on needles; on spruce bark; On trunk of Picea species under hollow snow layer; on woody twigs; solely on a big trunk of aspen; the wood was strongly decayed and covered by very persistent bark; Strongly decayed thick logs of Abies, Pinus and Fagus; strongly decayed trunk of aspen with very persistent bark; sur la mousse recouvrant un tronc de sapin rouge	Meylan, C. (1910) Myxomyc?tes du Jura [suite], Bulletin de la Société Vaudoise des Sciences Naturelles, 46(168), pp. 4959; Meylan, C. (1920). Contribution ? la connaissance des myxomyc?tes de la Suisse. Bulletin de la Société Vaudoise des Sciences Naturelles, 53(199), 451; Meylan, Ch. (1916). Nouvelles contributions ? l'étude des Myxomyc?tes du Jura. Bulletin de la Société Vaudoise des Science…	10	0.7691333333333333	0.2017986964499248	NA	NA	0.5054768385348483	0.15934487904972386	0.10075093867334167	medium	West Pomeranian; Pomeranian; Lesser Poland
Physarales	Diderma	Diderma brooksii	Diderma brooksii Kowalski, 1968	Russia	NA	NA	Fefelov, K. A. (2010). Myxomycetes of the Urals. Mikologiya i Fitopatologiya, 44(4), 340351	NA	NA	NA	NA	NA	NA	NA	NA	not_modelled	NA
Physarales	Diderma	Diderma carneum	Diderma carneum Nann.-Bremek., 1968	Germany	NA	On decayed herbaceous plant remains in shaded habitats; on moss at the shore	Neubert, H.; Nowotny, W.; Baumann, K. (1992). Myxomyceten aus Deutschland VIII. (Mit Berücksichtigung von Vorkommen in Oberösterreich). Carolinea - Beiträge zur naturkundlichen Forschung in Südwestdeutschland, 50, 2744; Müller, H.; Schnittler, M.; Schulz, W.; Riemay, K.-H.; Krieglsteiner, L. (2007). Checklist of slime moulds (Myxomycetes) of Thuringia. Zeitschrift für Mykologie - Journal of the …	NA	NA	NA	NA	NA	NA	NA	NA	not_modelled	NA
Physarales	Diderma	Diderma cinereum	Diderma cinereum Morgan, 1894	Germany; Latvia; Russia	Dry sprucebirch forest with windthrow; Virgin forest areas; Wood pasture with numerous old trees; Young timber forests dominated by Fagus sylvatica, Quercus robur and Pinus sylvestris	Decaying wood; Deciduous leaf litter; forest litter of deciduous origin; Leaf litter (type unspecified); on branches; On leaf litter in forests and at forest edges; On living plants; on pine needles	Hoppe, T., Ammon, L. and Moll, J.K. (2014) Diversity and sporocarp development of lignicolous myxomycetes in young timber forests of western Germany, Österreichische Zeitschrift für Pilzkunde, 23, pp. 131141; Eiser, R. and Follmann, G. (1984) Zur Kryptogamenflora und Kryptogamenvegetation des Naturschutzgebietes Urwald Sababurg im Reinhardswald (Nordhessen). I. Die Schleimpilze (Myxomycophyta)…	12	0.6400888888888889	0.2687040618217488	NA	NA	0.5897731206269662	0.3062567864898572	0.0025031289111389237	low	West Pomeranian; Warmian-Masurian; Podlaskie
Physarales	Diderma	Diderma cingulatum	Diderma cingulatum Nann.-Bremek., 1968	Austria; Czech Republic; Germany; Latvia; Ukraine	ditch next to an orchard	auf faulen Zweigen; auf Schilf; decayed branches of Quercus and Carpinus; decayed leaves of Quercus and Carpinus; On decayed herbaceous plant remains in shaded habitats; on decomposing branches of Quercus and Carpinus; on decomposing leaves of Quercus and Carpinus; On leaves and twigs; on litter and plants in the ditch next to an orchard; On twigs and leaves	Döbbeler, P.; Remler, P. (1976). Über einige neue oder bemerkenswerte Myxomyceten der Steiermark. Mitteilungen des Naturwissenschaftlichen Vereines für Steiermark, 106, 131141; Nowotny, W. (1990). Beiträge zur Kenntnis der Myxomyceten Oberösterreichs V. Linzer biologische Beiträge, 22(1), 97142; Dvoøáková, R. (2002) Myxomycetes in Bohemian Karst and Høebeny Mts., Czech Mycology, 53(4), pp. 31…	9	0.7465333333333334	0.2065713288161958	NA	NA	0.651281844905043	0.40578785725268	0.3078848560700876	medium	Opole; Silesian; Lesser Poland
Physarales	Diderma	Diderma circumdissilens	Diderma circumdissilens Flatau & Schirmer, 2004	Germany	NA	on bark of lying Carpinus betulus	Flatau, L.; Schirmer, P. (2004). Neue Myxomyceten aus Deutschland. Zeitschrift für Mykologie, 70(2), 187206	NA	NA	NA	NA	NA	NA	NA	NA	not_modelled	NA
Physarales	Diderma	Diderma donkii	Diderma donkii Nann.-Bremek., 1973	Germany; Hungary	NA	auf Rotbuche; im Fallaub von Eichen und Edelkastanien; Quercus cerris leaf; Quercus petraea leaf	Dredor, D.; Szmatona-Túri, T. (2023). New data to Hungarian slime molds (Protozoa: Myxomycetes). Natura Somogyiensis, 41, 57-66; Neubert, H.; Nowotny, W.; Baumann, K. (1992). Myxomyceten aus Deutschland VIII. (Mit Berücksichtigung von Vorkommen in Oberösterreich). Carolinea - Beiträge zur naturkundlichen Forschung in Südwestdeutschland, 50, 2744; Neubert, H.; Baumann, K. (1986). Myxomyceten aus …	6	0.6910333333333333	0.20187752062409853	NA	NA	0.7041946485807068	0.3723291968508629	0.13454317897371715	low	Lubelskie; Greater Poland; West Pomeranian
Physarales	Diderma	Diderma evelinae	Diderma evelinae (Meyl.) Kowalski, 1975	Germany; Switzerland	Mountain mixed forest; Under firs	on a broken, still attached, thin twig of a small deciduous tree; On dead twigs, on the ground, under firs	Meylan, C. (1925). Note sur divers Myxomyc?tes du Jura et des Alpes. Bulletin de la Société Vaudoise des Sciences Naturelles, 56(216), 6574; Kuhnt, A. (2007). Nivicole Myxomyceten aus Deutschland (unter besonderer Berücksichtigung der bayerischen Alpen). Teil I. Mycologia Bavarica, 9, 5768	NA	NA	NA	NA	NA	NA	NA	NA	not_modelled	NA
Physarales	Diderma	Diderma kamchaticum	Diderma kamchaticum Novozh., Schnittler, Shchepin & Prikhodko, 2022	Germany; Russia	NA	Edge of melting snowbanks in spring; emerging from the soil along the edge of melting snowbanks	Inoue, M.; Woyzichovski, J.; López-Villalba, Á.; Shchepin, O.; Klahr, A.; Novozhilov, Y. K.; Schnittler, M. (2024-07-16). Using barcoding to reveal ecological patterns of nivicolous myxomycetes in the German Alps: How do they deal with varying snow conditions?. Fungal Ecology, 71, 101374; Shchepin, O. N.; López Villalba, Á.; Inoue, M.; Prikhodko, I. S.; Erastova, D. A.; Okun, M. V.; Woyzichovski,…	NA	NA	NA	NA	NA	NA	NA	NA	not_modelled	NA
Physarales	Diderma	Diderma lucidum	Diderma lucidum Berk. & Broome, 1861	Germany	Sandstone ravine rock walls with bryophyte covers	on Tetraphis pellucida	Schnittler, M., Unterseher, M., Pfeiffer, T., Novozhilov, Y.K. & Fiore-Donno, A.M., 2010. Ecology of sandstone ravine myxomycetes from Saxonian Switzerland (Germany). Nova Hedwigia, 90(34), pp.227302	NA	NA	NA	NA	NA	NA	NA	NA	not_modelled	NA
Physarales	Diderma	Diderma meyerae	Diderma meyerae H. Singer, G. Moreno, Illana & A. Sánchez, 2003	Germany; Russia; Ukraine	alpine grassland; Alpine grassland; Alpine grassland and herb layer; Alpine grassland between dwarf mountain pines; alpine grassland, between mountain pines (Pinus mugo); alpine grassland, herbaceous vegetation; alpine grassland, spruce forest edge; Alpine herb layer; alpine herbaceous vegetation; Alpine herbaceous vegetation; alpine herbaceous vegetation with dwarf shrubs; alpine herbaceous vege…	alte Hasenköttel; alte, liegende Ästchen von Larix; Ästchen; Ästchen von Alpenrose; Ästchen von Pinus mugo; dead grass remains; Dead grass remains (thin stems, leaf blades); dead grass remains pressed to the ground; dead herbaceous stems; dead parts of herb stems; Dead parts of herb stems; dünne Ästchen; emerging from the soil along the edge of melting snowbanks; fallen cone of Pinus mugo; Fallen…	Novozhilov, Y.K., Schnittler, M., Erastova, D.A., Okun, M.V., Schepin, O.N. and Heinrich, E., 2013. Diversity of nivicolous myxomycetes of the Teberda State Biosphere Reserve (Northwestern Caucasus, Russia). Fungal Diversity, 59, pp.109130; Schnittler, M.; Erastova, D. A.; Shchepin, O. N.; Heinrich, E.; Novozhilov, Y. K. (2015). Four years in the Caucasus  observations on the ecology of nivicol…	15	0.8886444444444445	0.08048454341297502	NA	NA	0.3433297009112571	0.04787259215415431	0	low	Pomeranian; Warmian-Masurian; Silesian
Physarales	Diderma	Diderma microcarpum	Diderma microcarpum Meyl., 1924	Germany; Russia	forest edge; mountain mixed forest; nivicol habitats; small raised bog; Subalpine crooked-stem BetulaSorbus forest and alpine mountain tundra	bemooste, am Boden liegende Rindenstücken von Abies alba; Edge of melting snowbanks in spring; ground litter of dead plant material in contact with the ground; lebende Ästchen von Vaccinium; lebendes Moospflänzchen; Lycopodium	Kuhnt, A., 2009. Nivicole Myxomyceten aus Deutschland (unter besonderer Berücksichtigung der bayerischen Alpen). Teil IV. Zeitschrift für Mykologie, 75(2), pp.189230; Shchepin, O. N.; López Villalba, Á.; Inoue, M.; Prikhodko, I. S.; Erastova, D. A.; Okun, M. V.; Woyzichovski, J.; Yajima, Y.; Gmoshinskiy, V. I.; Moreno, G.; Novozhilov, Y. K.; Schnittler, M. (2024-02-10). DNA barcodes reliably dif…	NA	NA	NA	NA	NA	NA	NA	NA	not_modelled	NA
Physarales	Diderma	Diderma nigrum	Diderma nigrum Kowalski, 1968	Russia	NA	NA	Fefelov, K. A. (2010). Myxomycetes of the Urals. Mikologiya i Fitopatologiya, 44(4), 340351	NA	NA	NA	NA	NA	NA	NA	NA	not_modelled	NA
Physarales	Diderma	Diderma rufostriatum	Diderma rufostriatum Nann.-Bremek. & Lado, 1985	Latvia	mixed forest	on Cantharellus cibarius	Klua, J. (2023). Complete checklist of myxomycetes in Latvia. Acta Biol. Univ. Daugavp., 23(2), 127151	NA	NA	NA	NA	NA	NA	NA	NA	not_modelled	NA
Physarales	Diderma	Diderma rufum	Diderma rufum Nann.-Bremek., 1968	Austria; Germany	Virgin forest areas	on oak stump	Eiser, R.; Flatau, L.; Schirmer, P. (1980). Myxomyceten aus Nordhessen. Zeitschrift für Mykologie, 46(1), 1518; Neubert, H.; Nowotny, W.; Baumann, K. (1992). Myxomyceten aus Deutschland VIII. (Mit Berücksichtigung von Vorkommen in Oberösterreich). Carolinea - Beiträge zur naturkundlichen Forschung in Südwestdeutschland, 50, 2744	NA	NA	NA	NA	NA	NA	NA	NA	not_modelled	NA
Physarales	Diderma	Diderma rugosum	Diderma rugosum (Rex) T. Macbr., 1899	Russia	Spruce-peat moss forest	woody debris	Novozhilov, Yuri K.; Shchepin, Oleg N.; Gmoshinskiy, Vladimir I.; Schnittler, Martin (2020). Myxomycetes of boreal forests of the Laplandskiy State Nature Biosphere Reserve (Kola Peninsula, Russia). Karstenia, 58(2), 292315	NA	NA	NA	NA	NA	NA	NA	NA	not_modelled	NA
Physarales	Diderma	Diderma sauteri	Diderma sauteri (Rostaf.) E. Sheld., 1895	Austria; Germany	Bogs, Mires, and Fens	living shoots of Sphagnum; on moss; peat cores from raised bogs	Neubert, H.; Nowotny, W.; Baumann, K. (1992). Myxomyceten aus Deutschland VIII. (Mit Berücksichtigung von Vorkommen in Oberösterreich). Carolinea - Beiträge zur naturkundlichen Forschung in Südwestdeutschland, 50, 2744; Shchepin, O. N. (2021). ??????? ???????????? ????????????? ???????????? (Myxomycetes): ??????????????? ? ????????????? ???????. Candidate of Biological Sciences thesis, Komarov B…	NA	NA	NA	NA	NA	NA	NA	NA	not_modelled	NA
Physarales	Diderma	Diderma sessile	Diderma sessile (Brândzã) Mar.Mey. & Poulain, 1999	Germany	Tree avenue, park; Urban park	On bark between dense moss cushions of living Fraxinus excelsior; On moss on densely moss-covered bark of living Acer pseudoplatanus; On moss on densely moss-covered bark of living Fraxinus excelsior; On moss on very densely moss-covered bark of living Acer platanoides	Kuhnt, A. (2019). Bemerkenswerte Myxomycetenfunde: Neue Arten, Neukombinationen und Nachweise seltener Arten  Teil 2. Berichte der Bayerischen Botanischen Gesellschaft zur Erforschung der Flora, 89, 139222	NA	NA	NA	NA	NA	NA	NA	NA	not_modelled	NA
Physarales	Diderma	Diderma subdictyospermum	Diderma subdictyospermum (Rostaf.) E. Sheld., 1895	Hungary; Slovakia	NA	on Cirsium stem; on fallen decaying Acer negundo leaves; On the ground on a fallen decayed leaf of Acer negundo	Hollós, L. (1913) Kecskemét vidékének gombái. Mathematikai és Természettudományi Közlemények, 32(3), 149325; Moesz, G. (1925). Fungi Hungariae I. Myxomycetes (Magyarország gombaflórája. I. Nyálkagombák). Folia Cryptogamica, 1(3), 111200	NA	NA	NA	NA	NA	NA	NA	NA	not_modelled	NA
Physarales	Diderma	Diderma subviridifuscum	Diderma subviridifuscum Buyck, 1988	Germany; Latvia	deciduous forest; ditch near a coniferous forest; mixed forest; roadside embankment with lingonberries; young forest of Pinus sylvestris	on Calluna vulgaris and Vaccinium vitis-idaea; on Hylocomium splendens and plants; on litter and mosses; on mosses; on plants (Carex sp.)	Klua, J. (2023). Complete checklist of myxomycetes in Latvia. Acta Biol. Univ. Daugavp., 23(2), 127151; Müller, H.; Schnittler, M.; Schulz, W.; Riemay, K.-H.; Krieglsteiner, L. (2007). Checklist of slime moulds (Myxomycetes) of Thuringia. Zeitschrift für Mykologie - Journal of the German Mycological Society, 73(1), 111136	7	0.9423	0.09026738059786604	NA	NA	0.5994154384060254	0.20649341465928792	0.05319148936170213	medium	Warmian-Masurian; Pomeranian; Podlaskie
Physarales	Diderma	NA	Diderma Pers., 1794	Germany; Russia	Beech forest (Luzulo-Fagetum sylvaticae) and beechoak forest (Fago-Quercetum petraeae) on acidic substrate; alderbirch carr (Betuletum pubescentis) on waterlogged terrain; over-aged pasture oaks in row planting; bracken-rich burnt areas with tree ruins and dead wood in various degradation stages	NA	Eiser, R. and Follmann, G. (1984) Zur Kryptogamenflora und Kryptogamenvegetation des Naturschutzgebietes Urwald Sababurg im Reinhardswald (Nordhessen). I. Die Schleimpilze (Myxomycophyta). Hessische Floristische Briefe, 33, pp. 5158; Kotkova, V. M.; Morozova, O. V.; Novozhilov, Yu. K.; Popov, E. S.; Zhurbenko, M. P.; Zmitrovich, I. V. (2007). Preliminary list of Fungi and Myxomycetes of Leningra…	NA	NA	NA	NA	NA	NA	NA	NA	not_modelled	NA
Physarales	Didymium	Didymium aggregatum	Didymium aggregatum G. Moreno & Lizárraga, 2017	Latvia	NA	NA	Klua, J. (2023). Complete checklist of myxomycetes in Latvia. Acta Biol. Univ. Daugavp., 23(2), 127151	NA	NA	NA	NA	NA	NA	NA	NA	not_modelled	NA
Physarales	Didymium	Didymium annulisporum	Didymium annulisporum H.W. Keller & Schokn., 1989	Austria; Belarus	NA	On the skins of a hyacinth bulb in a floral arrangement	Nowotny, W. (1991). Beiträge zur Kenntnis der Myxomyceten Oberösterreichs VI. Linzer biologische Beiträge, 23(1), 79128; Moroz E.L.; Moroz A.E.; Moroz L.E. (2024). New records of myxomycetes in the reserve 'Yukhnovsky' (Belarus)	NA	NA	NA	NA	NA	NA	NA	NA	not_modelled	NA
Physarales	Didymium	Didymium anomalum	Didymium anomalum (Rostaf.) Massee, 1892	Switzerland	NA	NA	Meylan, C. (1908) Contribution ? la connaissance des myxomyc?tes du Jura, Bulletin de la Société Vaudoise des Sciences Naturelles, 44(164), pp. 285303	NA	NA	NA	NA	NA	NA	NA	NA	not_modelled	NA
Physarales	Didymium	Didymium applanatum	Didymium applanatum Nann.-Bremek., 1972	Ukraine	QuercusCorylus forest	Moss	Leontyev, D. V.; Eliasson, U.; Kochergina, A. V.; Morozova, I. I. (2009-12-28). New and rare myxomycetes of Ukraine. 1. East Forest-Steppe. Karstenia, 49(2), 6167	NA	NA	NA	NA	NA	NA	NA	NA	not_modelled	NA
Physarales	Didymium	Didymium bahiense	Didymium bahiense Gottsb., 1968	Austria; Germany; Latvia; Lithuania; Russia; Ukraine	Ash stands; Beech forest (Hordelymo-Fagetum); Desert of the Northwestern Caspian Lowland; Forest communities; garden; Grasslands; Oligotrophic pine forest (Empetro nigriPinetum); Open poplar forest with Elaeagnus on sandy soil with Tamarix shrubs; QuercusAcerTilia forest	Bark of Armeniaca vulgaris; Bark of living trees; branches, diameter 0.5 to 20 cm, lying in the leaf litter, barked or debarked, of Fagus sylvatica; Germs of Hordeum vulgare; Grassland litter; Large dead woody debris of trees and shrubs; Leaf litter of Quercus robur; lignified parts of Artemisia lercheana; Litter of tall herbaceous plants (shaded); On decaying wood remnants; on dried potato leave…	Novozhilov, Yu.K., Zemlianskaia, I.V., Schnittler, M. and Fefelov, K.A. (2003) An annotated checklist of the myxomycetes of the northwestern Caspian lowland, Mycology and Phytopathology, 37(6), pp. 5365; Kuhnt, A. (2012). Myxomyceten im Naturwaldreservat "Schönwald" (Deutschland, Oberbayern). Zeitschrift für Mykologie, 78(1), 6596; Amosov P.; Aleksandrova A.; Bucharitsin P.; Golovachev I.; Ze…	12	0.8372444444444445	0.18940658060843024	NA	NA	0.49933453508110975	0.19684264649144498	0.5982478097622027	medium	Warmian-Masurian; Podlaskie; Pomeranian
Physarales	Didymium	Didymium columellacavum	Didymium columellacavum Hochg., Gottsb. & Nann.-Bremek., 1989	Russia	Spruce forest with hazel undergrowth; old windthrow; tree trunks abundantly covered with mosses	Litter	Gmoshinskiy, V. I.; Matveev, A. V. (2021). Kadastrovye svedeniya o Tsentral'no-Lesnom gosudarstvennom prirodnom biosfernom zapovednike za 20172020 gg. Central Forest State Nature Biosphere Reserve, Zapovedny	NA	NA	NA	NA	NA	NA	NA	NA	not_modelled	NA
Physarales	Didymium	Didymium corticola	Didymium corticola A. Kuhnt, 2019	Germany	Park area; Small park, tree alley; Street tree; Street tree avenue; Tree avenue; Urban park, tree avenue	On algae- and moss-covered bark of living Acer campestre; on densely moss-covered bark of living Acer pseudoplatanus; on densely moss-covered bark of living Fraxinus excelsior; on densely mossy bark of living Acer pseudoplatanus; on densely mossy bark of living Tilia; on moss; on moss-covered bark of living Acer platanoides; on moss-covered bark of living Tilia sp.; on moss on bark of living Tili…	Kuhnt, A. (2019). Bemerkenswerte Myxomycetenfunde: Neue Arten, Neukombinationen und Nachweise seltener Arten  Teil 2. Berichte der Bayerischen Botanischen Gesellschaft zur Erforschung der Flora, 89, 139222	9	0.9947666666666668	0.00648887937594433	NA	NA	0.12246280114227646	0.0034551786539523768	0	low	Lubelskie; Opole; West Pomeranian
Physarales	Didymium	Didymium decipiens	Didymium decipiens Meyl., 1935	Germany; Russia; Switzerland	Alpine grassland; alpine herbaceous meadow; Alpine herbaceous vegetation; Alpine lawn; Dwarf mountain pine scrub; open mountain mixed forest with larches and mountain pines	At the edge of snow in April; Dry previous year's lying dead herb stem remains; Farnstängel und Farnblättchen; lebende Ästchen; Previous year's lying dead grass remains pressed close to the ground; Previous year's lying dead herb stem remains; vorjährige, liegende, abgestorbene Teile von Kräuterstängeln; vorjährige, liegende, zumeist abgestorbene Grasreste (dünne Stängel, Blattspreiten)	Novozhilov, Y.K., Schnittler, M., Erastova, D.A., Okun, M.V., Schepin, O.N. and Heinrich, E., 2013. Diversity of nivicolous myxomycetes of the Teberda State Biosphere Reserve (Northwestern Caucasus, Russia). Fungal Diversity, 59, pp.109130; Meylan, C. (1935). Recherches sur les Myxomyc?tes suisses en 193334. Bulletin de la Société Vaudoise des Sciences Naturelles, 58(236), 319320; Kuhnt, A., 2…	NA	NA	NA	NA	NA	NA	NA	NA	not_modelled	NA
Physarales	Didymium	Didymium flexuosum	Didymium flexuosum Yamash., 1936	Russia; Ukraine	Botanical garden; Desert and steppe regions of the Lower Volga River Basin; Forest dominated by Pinus sylvestris, understorey dominated by Vaccinium myrtillus; Quercus-Acer-Tilia forest	Dead wood of Pinus sylvestris; leaf litter of Amelanchier canadensis; Leaf litter of Quercus robur; Woody debris	Leontyev, D. V.; Eliasson, U.; Kochergina, A. V.; Morozova, I. I. (2009-12-28). New and rare myxomycetes of Ukraine. 1. East Forest-Steppe. Karstenia, 49(2), 6167; Kochergina, A.V.; Leontyev, D.V. (2019-12-20). Addition to the species composition of myxomycetes of Shatskyi National Nature Park. Chornomorski Botanical Journal, 15(4), 371381; Matveev, A. V.; Lebedev, A. N.; Gmoshinskiy, V. I. (20…	NA	NA	NA	NA	NA	NA	NA	NA	not_modelled	NA
Physarales	Didymium	Didymium inconspicuum	Didymium inconspicuum Nann.-Bremek. & D.W. Mitch., 1989	Russia	Desert and steppe regions of the Lower Volga River Basin; Desert shrublands with Artemisia lerchiana and scattered trees; Intrazonal arboreal communities including riparian forests with Populus alba, Alnus glutinosa and Salix species, and oak and elm woodland in gullies	Bark of living shrubs and trees; Bark of living trees and shrubs; Dead twigs of semi-shrubs; Dung of herbivorous animals; Large dead woody debris of trees and shrubs; Large woody remains; Leaf litter; leaf litter of Artemisia lercheana; Leafy litter of Quercus, Populus and Ulmus; Small twig litter under Artemisia, Calligonum and Tamarix; Weathered herbivore dung; Woody debris	Amosov P.; Aleksandrova A.; Bucharitsin P.; Golovachev I.; Zemlyanskaya I.; Zmitrovitch I.; Kaganov V.; Karpenko N.; Kapralov S.; Kulakov V.; Kutlusurina G.; Morgun D.; Mukhanov A.; Novozhilov Yu.; Polynova G.; Popov A.; Popov E.; Rebriev Yu.; Safronova I.; Svetasheva T. (2012-01). Condition and long-term changes of natural environment in Bogdinsko-Baskunchaksky Reserve. Volgograd: IPK "Tsaritsyn…	NA	NA	NA	NA	NA	NA	NA	NA	not_modelled	NA
Physarales	Didymium	Didymium laxifilum	Didymium laxifilum G. Lister & J. Ross, 1943	Belarus	complex spruce forest	on leaf litter	Moroz, E. L.; Novozhilov, Y. K. (2019). New and rare slime-molds (Myxomycetes) of the National Park Narochansky (Belarus). Novosti sistematiki nizshikh rastenii, 53(2), 307314	NA	NA	NA	NA	NA	NA	NA	NA	not_modelled	NA
Physarales	Didymium	Didymium leoninum	Didymium leoninum Berk. & Broome, 1873	Austria	NA	On hazel bark (?)	Gottsberger, G. (1966). Die Myxomyceten der Steiermark mit Beiträgen zu ihrer Biologie. Nova Hedwigia, 12(1/2), 203296	NA	NA	NA	NA	NA	NA	NA	NA	not_modelled	NA
Physarales	Didymium	Didymium listeri	Didymium listeri Massee, 1892	Belarus	birchpine cowberry forest; Complex spruce forest	rotten pine wood; ?? ?????? ????????? ????? ????????????	Moroz, E. L.; Novozhilov, Y. K. (1994). New and rare Myxomycetes species from Belarus. Mikologiya i fitopatologiya, 28(3), 2127; Moroz, E. L.; Novozhilov, Y. K. (2019). New and rare slime-molds (Myxomycetes) of the National Park Narochansky (Belarus). Novosti sistematiki nizshikh rastenii, 53(2), 307314	NA	NA	NA	NA	NA	NA	NA	NA	not_modelled	NA
Physarales	Didymium	Didymium mexicanum	Didymium mexicanum G. Moreno, Lizárraga & Illana, 1996	Russia	Desert and steppe regions of the Lower Volga River Basin; Desert shrublands with Artemisia lerchiana and scattered trees	Dead twigs of semi-shrubs; Large woody remains; Small twig litter under Artemisia, Calligonum and Tamarix; Woody debris	Amosov P.; Aleksandrova A.; Bucharitsin P.; Golovachev I.; Zemlyanskaya I.; Zmitrovitch I.; Kaganov V.; Karpenko N.; Kapralov S.; Kulakov V.; Kutlusurina G.; Morgun D.; Mukhanov A.; Novozhilov Yu.; Polynova G.; Popov A.; Popov E.; Rebriev Yu.; Safronova I.; Svetasheva T. (2012-01). Condition and long-term changes of natural environment in Bogdinsko-Baskunchaksky Reserve. Volgograd: IPK "Tsaritsyn…	NA	NA	NA	NA	NA	NA	NA	NA	not_modelled	NA
Physarales	Didymium	Didymium nivicola	Didymium nivicola Meyl., 1929	Austria; Germany; Switzerland	Alpine grassland; Alpine herbaceous meadow; Alpine lawn; Alpine meadow; Montane and alpine areas around melting snow banks	near chalets; on herbaceous stalk beside snow; on living herb beside snow; On plant debris at the edge of melting snow; Previous year's lying dead grass remains; previous years lying or partially still standing stems of Cirsium alpinum; previous years lying stems of Cirsium alpinum	Meylan, C. (1920). Contribution ? la connaissance des myxomyc?tes de la Suisse. Bulletin de la Société Vaudoise des Sciences Naturelles, 53(199), 451; Meylan, C. (1929). Recherches sur les myxomyc?tes en 1927-28. Bulletin de la Société Vaudoise des Sciences Naturelles, 57(223), 3947; Meylan, C. (1937). Nouvelle contribution ? la connaissance des myxomyc?tes du Jura et des Alpes. Bulletin de la S…	13	0.9677777777777776	0.03145465087595783	NA	NA	0.22045966375617182	0.010106857688309013	0	low	Subcarpathian; Lesser Poland; Warmian-Masurian
Physarales	Didymium	Didymium ochroideum	Didymium ochroideum G. Lister, 1931	Germany	NA	NA	Kuhnt, A. (2014). Bemerkenswerte "Schleimpilze" (Amoebozoa, Myxomycetes) aus Deutschland: Neu- und Wiederfunde seltener Arten. Berichte der Bayerischen Botanischen Gesellschaft zur Erforschung der Flora, 84, 3964	NA	NA	NA	NA	NA	NA	NA	NA	not_modelled	NA
Physarales	Didymium	Didymium perforatum	Didymium perforatum Yamash., 1936	Russia	NA	NA	Gmoshinskiy, V. I.; Matveev, A. V. (2016). Season dynamics of sporulation of myxomycetes in Moscow city and Moscow Region. Mikologiya i Fitopatologiya, 50(3), 139147	NA	NA	NA	NA	NA	NA	NA	NA	not_modelled	NA
Physarales	Didymium	Didymium pertusum	Didymium pertusum Berk., 1836	Germany; Ukraine	Hornbeamoak forest; Virgin forest areas	on fallen leaves of Quercus robur	Neubert, H.; Baumann, K. (1986). Myxomyceten aus der Bundesrepublik Deutschland, III. Liste der bislang bekannten Arten. Carolinea, 44, 6166; Eiser, R.; Flatau, L.; Schirmer, P. (1980). Myxomyceten aus Nordhessen. Zeitschrift für Mykologie, 46(1), 1518; Morozova, I. and Leontyev, D. (2010) Myxomycetes of Medobory Nature reserve (Ternopil region). Zapovidna sprava v Ukraini, 16(2), 4044	NA	NA	NA	NA	NA	NA	NA	NA	not_modelled	NA
Physarales	Didymium	Didymium phloiogenum	Didymium phloiogenum (M. Blackw. & Alexop.) J.M. García-Martín & Lado, 2023	Germany; Russia	bushes; Bushes; Desert vegetation; Desert vegetation with homogeneous conditions; Haloxylon plantation with Artemisia lerchiana; Mixed forest; Wind-exposed shrubs and heathlands	bark of living Acer campestre; Cortex of living shrubs; dead terminal branches (twigs) of Sambucus nigra; dead twigs; Dead twigs of Artemisia vulgaris, Calluna vulgaris, Clematis vitalba, and Sambucus nigra; Large dead woody debris of trees and shrubs; Large woody debris; Samples of bark, litter and weathered remains of terrestrial animals	Novozhilov, Yu.K., Zemlianskaia, I.V., Schnittler, M. and Fefelov, K.A. (2003) An annotated checklist of the myxomycetes of the northwestern Caspian lowland, Mycology and Phytopathology, 37(6), pp. 5365; Kochergina, A.; Schnittler, M. (2025). Epiphytic and fimicolous myxomycetes on the island Hiddensee (Germany): rare species, new genotypes and unexpected ecological preferences. European Journ…	8	0.9879666666666668	0.0055382508269509	NA	NA	0.7936985235776997	0.01954199773179678	0.0018773466833541927	low	West Pomeranian; Pomeranian; Warmian-Masurian
Physarales	Didymium	Didymium projectile	Didymium projectile T.N. Lakh. & K.G. Mukerji, 1979	Russia	Forest dominated by pine (Pinus sylvestris L.)	on leaf litter of broad-leaved trees	Gmoshinskiy, V. I.; Mishulin, A. A.; Matveev, A. V. (2019). First record of Didymium projectile (Myxomycetes) in Russia. Bulletin of the Moscow Society of Naturalists. Biological Series, 124(4), 3436	NA	NA	NA	NA	NA	NA	NA	NA	not_modelled	NA
Physarales	Didymium	Didymium proximum	Didymium proximum Berk. & M.A. Curtis, 1873	Germany; Latvia; Russia; Ukraine	Coniferous forests composed mostly by Pinus sylvestris; Oak and pine forests; Wet and waterlogged old-growth coniferous forests with dense moss cover of Polytrichum and Sphagnum; wet depression in a boreal forest	Mosses (Sphagnum species and polytrichoid mosses); on moss cover on soil; on Sphagnum fallax; Thalli of Sphagnum sp.	Yatsiuk, I. I.; Leontyev, D. V.; Shlakhter, M. L. (2017). Myxomycetes of National Nature Park Slobozhanskiy (Ukraine): biodiversity and noteworthy species. Nordic Journal of Botany, 36(12), e01605; Schmidt, M. & Täglich, U., 2023. Rote Liste und Gesamtartenliste der Schleimpilze (Myxomycetes inkl. Ceratiomyxomycetes) von Berlin. Berlin: Der Landesbeauftragte für Naturschutz und Landschaftspflege…	5	0.651	0.28962888131001174	NA	NA	0.5856965027241903	0.4020192264263146	0.08135168961201501	low	West Pomeranian; Pomeranian; Warmian-Masurian
Physarales	Didymium	Didymium reticulosporum	Didymium reticulosporum Novozh. & Zemly., 2006	Russia	NA	On bark of living trees	Skvortsova, A. V. (2017). ????? ?????? ? ???????????? ?????????? ????? «????????????»	NA	NA	NA	NA	NA	NA	NA	NA	not_modelled	NA
Physarales	Didymium	Didymium sturgisii	Didymium sturgisii Hagelst., 1937	Germany; Lithuania; Ukraine	Forest communities; mountain Fagus-Carpinus forest	bark of living trees; Bark of living trees; in culture on juniper needles; On bark of living Fraxinus oxycarpa	Leontyev, D. V.; McHugh, R.; Fefelov, K. A.; Kochergina, A. V. (2011). New and rare Myxomycetes of Ukraine. 2. Southwest Crimea. Nova Hedwigia, 92(1-2), 245-256; Kochergina, A.V. & Markina, T.Y. (2021). Ecological assemblages of corticulous myxomycetes in forest communities of the North?East Ukraine. Biosystems Diversity, 29(2), 94101; Schmidt, M. & Täglich, U., 2023. Rote Liste und Gesamtartenl…	NA	NA	NA	NA	NA	NA	NA	NA	not_modelled	NA
Physarales	Didymium	Didymium synsporon	Didymium synsporon T.E. Brooks & H.W. Keller, 1973	Switzerland	trees along River Albula	On Aesculus; On Juglans	Ing, B., 1999. Corticolous Myxomycetes from Switzerland. Mycologia Helvetica, 10(2), pp.2540	NA	NA	NA	NA	NA	NA	NA	NA	not_modelled	NA
Physarales	Didymium	Didymium trachysporum	Didymium trachysporum G. Lister, 1922	Czech Republic; Lithuania; Russia; Ukraine	alpine meadow; Aquatic habitats; Botanical garden greenhouses; Broadleaved Deciduous Forests; Broadleaved Deciduous Forests; intrazonal alder wet groves; oak & elm woodland in gullies; Copses; Depression gardens of artificial origin; Desert of the Northwestern Caspian Lowland; Desert sagebrush vegetation; Different intrazonal arboreal vegetation; Different intrazonal arboreal vegetation within dr…	bark of living trees and shrubs; Bark of living trees and shrubs; Bark of Rhamnus cathartica; Large dead woody debris of trees and shrubs; Leaf litter; leaf litter of Artemisia lercheana; Leaf litter of Artemisia lercheana; leafy litter of Quercus, Populus and Ulmus; Leaves of Norway maple; litter of Stipa lessingiana, Stipa sareptana and Poa bulbosa; on Ctenidium molluscum; on dry grass on snow …	Gmoshinskiy, V. I.; Matveev, A. V.; Lazareva, O. A. (2021). New Data on Myxomycetes (=Myxogastrea, Mycetozoa) from Dagestan State Nature Reserve (North Caucasus, Russia). Bulletin of Moscow Society of Naturalists. Biological series, 126(4), 3649; Moreno, G., López-Villalba, A., Castillo, A., Romanenko, K.O. and Leontyev, D.V. (2017) Notes on some myxomycetes from Crimea (Ukraine), Mycotaxon, 1…	33	0.9420349206349208	0.03276966231830185	NA	NA	0.11530635906831037	0.017491598490608773	6.257822277847309e-4	low	Lower Silesian; Masovian; Podlaskie
Physarales	Didymium	Didymium tussilaginis	Didymium tussilaginis (Berk. & Broome) Massee, 1892	Germany	Butterbur riverbank stands (Petasites hybridus); Butterbur riverbank swards; Riparian riverbank stands of Petasites hybridus	Lower side of living leaves of Petasites hybridus; Undersides of living leaves of Petasites hybridus	Kuhnt, A.; Baumann, K.; Nowotny, W. (2014). Didymium tussilaginis (Berk. & Broome) Massee, Didymium vernum spec. nov., and Diacheopsis spec.  three hitherto overlooked foliicolous myxomycete species on Common Butterbur (Petasites hybridus). Zeitschrift für Mykologie, 80(1), 137167	NA	NA	NA	NA	NA	NA	NA	NA	not_modelled	NA
Physarales	Didymium	Didymium vaccinum	Didymium vaccinum (Durieu & Mont.) Buchet, 1920	Czech Republic; Russia	Steppe vegetation; ??????? ?????? ???????? ? ?????????? ????????? ?????? ?????	On bark of living trees; on bark of Ulmus laevis; Steppe felt from stems of Stipa zalesskii	Cejp, K. (1962) Beitrag zur Mykoflora der Schleimpilze (Myxomycetes), namentlich Westböhmens / Pøíspìvek k mykoflóøe hlenek (Myxomycetes) Èech, zejména západních. Sborník Národního muzea v Praze, Øada B  Pøírodní vìdy (Acta Musei Nationalis Pragae, Series B  Historia Naturalis), 18(3), 6180; Skvortsova, A. V. (2017). ????? ?????? ? ???????????? ?????????? ????? «????????????»; Czernyadjeva, I.…	NA	NA	NA	NA	NA	NA	NA	NA	not_modelled	NA
Physarales	Didymium	Didymium vernum	Didymium vernum A. Kuhnt, K. Baumann & Nowotny, 2014	Germany	Butterbur riverbank stands (Petasites hybridus); Butterbur riverbank swards; Butterbur riverbank vegetation (Petasitetum hybridi); Mountain mixed forest; Riparian riverbank stands of Petasites hybridus; Stream bank; Wet meadow	Lower side of living leaves of Petasites hybridus; Undersides of living leaves of Petasites hybridus	Kuhnt, A.; Baumann, K.; Nowotny, W. (2014). Didymium tussilaginis (Berk. & Broome) Massee, Didymium vernum spec. nov., and Diacheopsis spec.  three hitherto overlooked foliicolous myxomycete species on Common Butterbur (Petasites hybridus). Zeitschrift für Mykologie, 80(1), 137167	5	0.9009333333333334	0.10269463904649008	NA	NA	0.6893418187675181	0.1709528586285723	0.0012515644555694619	low	West Pomeranian; Opole; Lubelskie
Physarales	Didymium	Didymium verrucisporum	Didymium verrucisporum A.L. Welden, 1954	Czech Republic; Germany	NA	cultivated in moist chamber	Dvoøáková, R. (1999). Hlenky (Myxomycetes) vypìstované ve vlhkých komùrkách. In Jankovský, L.; Krejèík, R.; Antonín, V. (eds.), Houby a les, 157160. Brno; Eiser, R. and Follmann, G. (1984) Zur Kryptogamenflora und Kryptogamenvegetation des Naturschutzgebietes Urwald Sababurg im Reinhardswald (Nordhessen). I. Die Schleimpilze (Myxomycophyta). Hessische Floristische Briefe, 33, pp. 5158; Schmidt,…	NA	NA	NA	NA	NA	NA	NA	NA	not_modelled	NA
Physarales	Didymium	NA	Didymium Schrad., 1797	Germany; Russia	Grassland; Poplar-elm plantation on sandy soil	Bark of living trees and shrubs; Grassland soil	Novozhilov, Yu.K., Zemlianskaia, I.V., Schnittler, M. and Fefelov, K.A. (2003) An annotated checklist of the myxomycetes of the northwestern Caspian lowland, Mycology and Phytopathology, 37(6), pp. 5365; Fiore-Donno, A. M.; Novozhilov, Y. K.; Meyer, M.; Schnittler, M. (2011-08-01). Genetic Structure of Two Protist Species (Myxogastria, Amoebozoa) Suggests Asexual Reproduction in Sexual Amoebae…	NA	NA	NA	NA	NA	NA	NA	NA	not_modelled	NA
Physarales	Fuligo	Fuligo megaspora	Fuligo megaspora Sturgis, 1913	Germany	NA	NA	Neubert, H.; Baumann, K. (1986). Myxomyceten aus der Bundesrepublik Deutschland, III. Liste der bislang bekannten Arten. Carolinea, 44, 6166	NA	NA	NA	NA	NA	NA	NA	NA	not_modelled	NA
Physarales	Fuligo	NA	Fuligo Haller, 1768	Czech Republic	NA	on decayed stump of Picea abies	Rachùnková, J. (2014). Hlenky (Myxomycota) v okolí Vaòovského vodopádu v Èeském støedohoøí a v okolí obce Hartvíkovice v okrese Tøebíè. Bachelor's thesis, University of Jan Evangelista Purkynì in Ústí nad Labem, Faculty of Science	NA	NA	NA	NA	NA	NA	NA	NA	not_modelled	NA
Physarales	Kelleromyxa	Kelleromyxa fimicola	Kelleromyxa fimicola (Dearn. & Bisby) Eliasson, 1991	Russia	Desert vegetation; Steppe zone and desert zone	dung of herbivorous animals (hare, camel, cow, horse, sheep and rodents); Dung of herbivorous animals (hare, camel, cow, horse, sheep, rodents); Excrements of herbivorous animals; From animal dung remains	Amosov P.; Aleksandrova A.; Bucharitsin P.; Golovachev I.; Zemlyanskaya I.; Zmitrovitch I.; Kaganov V.; Karpenko N.; Kapralov S.; Kulakov V.; Kutlusurina G.; Morgun D.; Mukhanov A.; Novozhilov Yu.; Polynova G.; Popov A.; Popov E.; Rebriev Yu.; Safronova I.; Svetasheva T. (2012-01). Condition and long-term changes of natural environment in Bogdinsko-Baskunchaksky Reserve. Volgograd: IPK "Tsaritsyn…	NA	NA	NA	NA	NA	NA	NA	NA	not_modelled	NA
Physarales	Nannengaella	Nannengaella laevis	Nannengaella laevis (Pers.) J.M. García-Martín, J.C. Zamora & Lado, 2023	Latvia; Russia; Slovenia	aspen stand; Black alder forest with birch and spruce; Managed forest; mixed forest	on a log of Populus tremula in a mixed forest; on bark of standing dead wood of Populus tremula in a mixed forest; on rotten bark of the deciduous tree; on wood of aspen at stage II of decomposition	Piltaver, A. (2014). Report of the Group for Fungi; Borzov, N. I.; Bortnikov, F. M.; Matveev, A. V.; Gmoshinskiy, V. I. (2021). First data on plasmodial slime moulds (Myxomycetes = Myxogastrea) of Rdeysky Nature Reserve (Novgorod Region, Russia). Novosti sistematiki nizshikh rastenii, 55(2), 361377; Klua, J. (2023). Complete checklist of myxomycetes in Latvia. Acta Biol. Univ. Daugavp., 23(2), …	NA	NA	NA	NA	NA	NA	NA	NA	not_modelled	NA
Physarales	Nannengaella	Nannengaella lakhanpalii	Nannengaella lakhanpalii (Nann.-Bremek. & Y. Yamam.) J.M. García-Martín, J.C. Zamora & Lado, 2023	Switzerland; Ukraine	lakeside and street trees	on bark of Populus nigra	Ing, B., 1999. Corticolous Myxomycetes from Switzerland. Mycologia Helvetica, 10(2), pp.2540; Kryvomaz, Tetyana (2014-02-28). First steps in myxomycete conservation activities. Fungal Conservation, Issue 4, 3539	NA	NA	NA	NA	NA	NA	NA	NA	not_modelled	NA
Physarales	Paradiachea	Paradiachea cylindrica	Paradiachea cylindrica (Bilgram) Hertel ex H. Neubert, Nowotny & K. Baumann, 2000	Austria	NA	NA	Gottsberger, G. (1966). Die Myxomyceten der Steiermark mit Beiträgen zu ihrer Biologie. Nova Hedwigia, 12(1/2), 203296	NA	NA	NA	NA	NA	NA	NA	NA	not_modelled	NA
Physarales	Physarella	Physarella oblonga	Physarella oblonga (Berk. & M.A. Curtis) Morgan, 1896	Russia	Forest belt in the coastal zone of an agrotechnical pond; plant community formed by Fraxinus species, Acer negundo, Salix species, Populus nigra and Robinia pseudoacacia	Dead, partly charred wood of Populus nigra	Matveev, A. V.; Gmoshinsky, V. I.; Botyakov, V. N.; Novozhilov, Y. K. (2018). First records of Physarella oblonga (Myxomycetes) in Russia. Bulletin of the Moscow Society of Naturalists. Biological Series, 123(4), 6677	NA	NA	NA	NA	NA	NA	NA	NA	not_modelled	NA
Physarales	Physarum	Physarum aeneum	Physarum aeneum (Lister) R.E. Fr., 1903	Germany	NA	NA	Neubert, H.; Baumann, K. (1986). Myxomyceten aus der Bundesrepublik Deutschland, III. Liste der bislang bekannten Arten. Carolinea, 44, 6166	NA	NA	NA	NA	NA	NA	NA	NA	not_modelled	NA
Physarales	Physarum	Physarum altaicum	Physarum altaicum Lavrov, 1965	Latvia	NA	NA	Adamonyt?, G. (2020). A checklist of Latvian myxomycetes. Botanica, 26(2), 197200	NA	NA	NA	NA	NA	NA	NA	NA	not_modelled	NA
Physarales	Physarum	Physarum apiculosporum	Physarum apiculosporum Härk., 1978	Germany	NA	on dung cultures	Schmidt, M. & Täglich, U., 2023. Rote Liste und Gesamtartenliste der Schleimpilze (Myxomycetes inkl. Ceratiomyxomycetes) von Berlin. Berlin: Der Landesbeauftragte für Naturschutz und Landschaftspflege / Senatsverwaltung für Mobilität, Verkehr, Klimaschutz und Umwelt. 34 S	NA	NA	NA	NA	NA	NA	NA	NA	not_modelled	NA
Physarales	Physarum	Physarum atroviolaceum	Physarum atroviolaceum G. Moreno, Y. Yamam. & A. Castillo, in Moreno, Castillo & Yamamoto, 2014	Russia	NA	NA	Gmoshinskiy, V.I. and Kireeva, N.I. (2022) New data on myxomycetes of the Prioksko-Terrasny Nature Reserve (Moscow Region). In: Scientific research and ecological monitoring on specially protected natural areas of Russia and adjacent countries: conference proceedings of the Central Forest State Nature Biosphere Reserve. Moscow: KMK Scientific Press, pp. 240245	NA	NA	NA	NA	NA	NA	NA	NA	not_modelled	NA
Physarales	Physarum	Physarum atrum	Physarum atrum Schwein., 1832	Switzerland	NA	NA	Meylan, C. (1924). Recherches sur les Myxomyc?tes du Jura en 1921-22-23. Bulletin de la Société Vaudoise des Sciences Naturelles, 55(214), 237244	NA	NA	NA	NA	NA	NA	NA	NA	not_modelled	NA
Physarales	Physarum	Physarum bitectum	Physarum bitectum G. Lister, 1911	Austria; Belarus; Czech Republic; Germany; Hungary; Latvia; Lithuania; Russia; Switzerland; Ukraine	Arboretum; Arboretum of the Botanical garden of Moscow State University; Black alder forest; black alder swamp forest; Broadleaved forests with Quercus robur, Fraxinus excelsior, Tilia cordata, Acer campestre, Pinus sylvestris; Crataegus monogyna shrubs on slope; Forests and forest edges; Forests around Budakeszi; Kulturní smrèina; Moist meadows with tall herbs; pioneer community; Pioneer communi…	Bark and wood litter of hawthorn (moist chamber culture); Catkins of Alnus glutinosa; Dead wood; in litter (deciduous forests and wet stands); isolated in wet chamber on litter of bark and wood of Crataegus; leaf litter in forests and forest edges; Leaf litter on ground of Alnus glutinosa; litter of willowherb in the pioneer community; living bryophytes; On dry leaves; On ground; On leaves of oak…	Meylan, C. (1924). Recherches sur les Myxomyc?tes du Jura en 1921-22-23. Bulletin de la Société Vaudoise des Sciences Naturelles, 55(214), 237244; Gottsberger, G. (1966). Die Myxomyceten der Steiermark mit Beiträgen zu ihrer Biologie. Nova Hedwigia, 12(1/2), 203296; Magyar, D. & Tóth, S. (2003). Data to the Knowledge of the Microscopic Fungi in the Forests around Budakeszi (Buda Hills, Hungary)…	22	0.6442166666666667	0.06945058795047505	NA	NA	0.7629547333493352	0.3707166946287573	0.4111389236545682	low	Pomeranian; West Pomeranian; Warmian-Masurian
Physarales	Physarum	Physarum braunianum	Physarum braunianum de Bary, 1874	Germany	NA	NA	Neubert, H.; Baumann, K. (1986). Myxomyceten aus der Bundesrepublik Deutschland, III. Liste der bislang bekannten Arten. Carolinea, 44, 6166	NA	NA	NA	NA	NA	NA	NA	NA	not_modelled	NA
Physarales	Physarum	Physarum bryocorticola	Physarum bryocorticola A. Kuhnt, 2019	Austria; Germany	Cemetery park; garden, shrub margin; Mixed deciduous forest; Park, eastern part beside the lake; Park, southern edge; Settlement edge; Shrub belt at meadow edge; Small park, tree avenue; spruce forest, deciduous forest parcel, very wet area; Street tree; Street tree near the English Garden; town centre; Warmer Damm park	auf anhängendem, dünnem Ästchen, leicht bemoost, von lebender Fraxinus excelsior; auf Moos auf Rinde von lebender Fagus sylvatica; auf schwach bemooster Rinde von lebendem Sambucus nigra; auf wenig bemooster Rinde von Laubbaum; on bark of the living, thick, densely mossy trunk of Sambucus nigra; on moss; on moss on densely mossy bark of a living Acer pseudoplatanus; on moss on densely mossy bark …	Kuhnt, A. (2019). Bemerkenswerte Myxomycetenfunde: Neue Arten, Neukombinationen und Nachweise seltener Arten  Teil 2. Berichte der Bayerischen Botanischen Gesellschaft zur Erforschung der Flora, 89, 139222	17	0.9102388888888888	0.05650315324971247	NA	NA	0.429737364198283	0.05452267459405	0.029411764705882353	low	Lubelskie; Lower Silesian; Greater Poland
Physarales	Physarum	Physarum caesiellum	Physarum caesiellum Chao H. Chung & Tzean, 2000	Russia	park; Park	on bark of a live broadleaf tree; on bark of live Betula pendula; on bark of live Betula pendula Roth; on lichens; on moss	Kireeva, N. I.; Botyakov, V. N.; Gmoshinskiy, V. I.; Novozhilov, Y. K. (2025). New species of the genus Physarum (Myxomycetes = Myxogastrea) for Russia. Bulletin of the Moscow Society of Naturalists. Biological Series, 130(1), 1222	NA	NA	NA	NA	NA	NA	NA	NA	not_modelled	NA
Physarales	Physarum	Physarum carneum	Physarum carneum G. Lister & Sturgis, 1910	Czech Republic; Russia; Slovakia	NA	on a stump in cavities made by ants; on fallen branches of Picea; On fallen spruce twigs; on mosses; on various twigs	Záhorovská, E. (1992). Pravé slizovky (Myxomycetes) okolia Zvolena. Acta Facultatis rerum naturalium Universitatis Comenianae, Botanica, 39, 312; Antonín, V. (1991). Zajímavé druhy naí mykoflóry. Mykologické listy, 42, 36; Cejp, K. (1962) Beitrag zur Mykoflora der Schleimpilze (Myxomycetes), namentlich Westböhmens / Pøíspìvek k mykoflóøe hlenek (Myxomycetes) Èech, zejména západních. Sborník Ná…	5	0.7966	0.19709351982131615	NA	NA	0.6910922121060252	0.4124009333807204	0.06320400500625782	medium	Pomeranian; Subcarpathian; Lower Silesian
Physarales	Physarum	Physarum confertum	Physarum confertum T. Macbr., 1922	Austria; Germany; Hungary; Latvia; Russia; Ukraine	forest ravine, maplelinden oak forest with ground elder; Forests and forest edges; humid boreal forest; ravine forest; Spruce-peat moss forest; Sprucebilberry forest with scattered birches, almost no understorey	dead wood of a broadleaved tree; forest ground litter; leaf litter in forests and forest edges; old trunks; On hare dung; On leaf litter; on mosses on a sandstone outcrop in a ravine forest; On the wood of Quercus species; on Trientalis europaea in a humid boreal forest; Wood	Zeller, L. and Tóth, S., 1976/1977. Myxomycetes data from Hungary II. Annales Universitatis Scientiarum Budapestiensis de Rolando Eötvös Nominatae, Sectio Biologica, 18/19, pp. 137154; Gottsberger, G. (1966). Die Myxomyceten der Steiermark mit Beiträgen zu ihrer Biologie. Nova Hedwigia, 12(1/2), 203296; Tóth, S. (1954). Adatok Magyarország mikroszkopikus gombáinak ismeretéhez. I. Botanikai Közl…	10	0.6915333333333333	0.2031777888670139	NA	NA	0.46816944579099806	0.3578413756404511	0.5794743429286608	low	Podlaskie; Lublin; Masovian
Physarales	Physarum	Physarum corticola	Physarum corticola A. Kuhnt, 2019	Germany	Beechlarchspruce forest; Edge of pasture, shrub border; Narrow deciduous forest fringe; small park, tree avenue	auf mit Algen und Moos bedeckter Rinde von lebendem Acer campestre, Rinde an dieser Stelle nur wenig bemoost; on bark; on bark of living branch of Syringa vulgaris with algae and some lichens; on bark of living Sambucus nigra from moist-chamber culture; On bark of living trees; on mossy bark of living Fraxinus excelsior	Kuhnt, A. (2019). Bemerkenswerte Myxomycetenfunde: Neue Arten, Neukombinationen und Nachweise seltener Arten  Teil 2. Berichte der Bayerischen Botanischen Gesellschaft zur Erforschung der Flora, 89, 139222	5	0.9789333333333332	0.01076362186048711	NA	NA	0.5556161589775572	0.07736918456711782	0	low	Lubelskie; West Pomeranian; Opole
Physarales	Physarum	Physarum crateriforme	Physarum crateriforme Petch, 1909	Switzerland	riverside trees	bark of Acer pseudoplatanus; bark of Aesculus; bark of Robinia	Ing, B., 1999. Corticolous Myxomycetes from Switzerland. Mycologia Helvetica, 10(2), pp.2540; Ing, B. (2024). The myxomycetes of Switzerland and Liechtenstein: A check-list and census catalogue of the recorded species. Miscellanea Mycologica, 1, Article 2	NA	NA	NA	NA	NA	NA	NA	NA	not_modelled	NA
Physarales	Physarum	Physarum daamsii	Physarum daamsii Nann.-Bremek., 1971	Germany; Russia; Ukraine	Moist meadows with tall herbs; pine forest on a sandy terrace; Small-leaved deciduous and mixed forests	bark of living trees and shrubs; moderately decayed wood with loose bark; needle litter of Pinus sylvestris; On rotten wood of the deciduous tree; remains of tall herbaceous plants in moist meadows; strongly decayed wood	Borzov, N. I.; Bortnikov, F. M.; Matveev, A. V.; Gmoshinskiy, V. I. (2021). First data on plasmodial slime moulds (Myxomycetes = Myxogastrea) of Rdeysky Nature Reserve (Novgorod Region, Russia). Novosti sistematiki nizshikh rastenii, 55(2), 361377; Leontyev, D. V. (2006). New records of Myxomycetes in Ukraine (Myxomycota). Mycology and phytopathology, 40(3), 218230; Müller, H.; Schnittler, M.; …	NA	NA	NA	NA	NA	NA	NA	NA	not_modelled	NA
Physarales	Physarum	Physarum dictyospermum	Physarum dictyospermum Lister & G. Lister, 1905	Russia	Mixed forests	On the bark of aspen	Barsukova, T.N.; Dunaev, E.A. (1997). An annotated list of slime moulds (Myxomycota) from Moscow Region. Mikologiya i fitopatologiya, 31(2), 18	NA	NA	NA	NA	NA	NA	NA	NA	not_modelled	NA
Physarales	Physarum	Physarum digitatum	Physarum digitatum G. Lister & Farquharson, 1916	Ukraine	Tree nursery greenhouse	? ??????? ?? ????????, ???? ??????, ???????? ??????? ???????; ? ??????? ?? ????????, ???? ??????, ???????? ??????? ??????	Lavitska, Z. G. (1949). Materials for the flora of slime molds (Myxomycetes) of the Middle Dnieper region. Protocols of Kaniv biogeographic reserve, 7, 47-49; Kryvomaz, Tetyana (2014-02-28). First steps in myxomycete conservation activities. Fungal Conservation, Issue 4, 3539	NA	NA	NA	NA	NA	NA	NA	NA	not_modelled	NA
Physarales	Physarum	Physarum famintzinii	Physarum famintzinii Rostaf., 1874	Russia; Switzerland	Fir forest on sunny slopes; pine forest	on litter; on rotten wood; Under firs on sunny slopes	Meylan, Ch. (1916). Nouvelles contributions ? l'étude des Myxomyc?tes du Jura. Bulletin de la Société Vaudoise des Sciences Naturelles, 51(191), 259269; Novozhilov, Y.K.; Lebedev, A.N. (2006). Annotated check-list of lignicolous myxomycetes of the Tver Oblast. Mikologiya i Fitopatologiya, 40(3), 236245; Meylan, C. (1925). Note sur divers Myxomyc?tes du Jura et des Alpes. Bulletin de la Société …	NA	NA	NA	NA	NA	NA	NA	NA	not_modelled	NA
Physarales	Physarum	Physarum flavidum	Physarum flavidum (Peck) Peck, 1878	Czech Republic; Latvia; Russia	boreal forest; forest	on a moss-covered stump in a forest; on Vaccinium myrtillus in a boreal forest	Cejp, K. (1962) Beitrag zur Mykoflora der Schleimpilze (Myxomycetes), namentlich Westböhmens / Pøíspìvek k mykoflóøe hlenek (Myxomycetes) Èech, zejména západních. Sborník Národního muzea v Praze, Øada B  Pøírodní vìdy (Acta Musei Nationalis Pragae, Series B  Historia Naturalis), 18(3), 6180; Klua, J. (2023). Complete checklist of myxomycetes in Latvia. Acta Biol. Univ. Daugavp., 23(2), 12715…	NA	NA	NA	NA	NA	NA	NA	NA	not_modelled	NA
Physarales	Physarum	Physarum galbeum	Physarum galbeum Wingate, 1899	Czech Republic; Russia	NA	on dry twigs; On twig litter	Cejp, K. (1962) Beitrag zur Mykoflora der Schleimpilze (Myxomycetes), namentlich Westböhmens / Pøíspìvek k mykoflóøe hlenek (Myxomycetes) Èech, zejména západních. Sborník Národního muzea v Praze, Øada B  Pøírodní vìdy (Acta Musei Nationalis Pragae, Series B  Historia Naturalis), 18(3), 6180; Barsukova, T.N.; Dunaev, E.A. (1997). An annotated list of slime moulds (Myxomycota) from Moscow Region…	NA	NA	NA	NA	NA	NA	NA	NA	not_modelled	NA
Physarales	Physarum	Physarum gravidum	Physarum gravidum Morgan, 1896	Russia	forest belt with dominated Fraxinus excelsior; Forest belt with dominated Fraxinus excelsior	on leaf litter	Kireeva, N. I.; Botyakov, V. N.; Gmoshinskiy, V. I.; Novozhilov, Y. K. (2025). New species of the genus Physarum (Myxomycetes = Myxogastrea) for Russia. Bulletin of the Moscow Society of Naturalists. Biological Series, 130(1), 1222	NA	NA	NA	NA	NA	NA	NA	NA	not_modelled	NA
Physarales	Physarum	Physarum hongkongense	Physarum hongkongense Chao H. Chung, 1997	Ukraine	hornbeam forest	leaf litter of Carpinus betulus	Moreno, G., López-Villalba, A., Castillo, A., Romanenko, K.O. and Leontyev, D.V. (2017) Notes on some myxomycetes from Crimea (Ukraine), Mycotaxon, 132(3), pp. 649663	NA	NA	NA	NA	NA	NA	NA	NA	not_modelled	NA
Physarales	Physarum	Physarum lateritium	Physarum lateritium (Berk. & Ravenel) Morgan, 1896	Austria; Russia; Switzerland	Forest park; Forested areas; Spruce-peat moss forest	forest ground litter; sur les mousses	Meylan, C. (1920). Contribution ? la connaissance des myxomyc?tes de la Suisse. Bulletin de la Société Vaudoise des Sciences Naturelles, 53(199), 451; Barsukova, T.N.; Prokhorov, V.P.; Gmoshinskii, V.I.; Chizhov, A.O. (2010-09-29). Myxomycetes in forest parks of Moscow, Moscow region, and some areas of the Kaluga region. Moscow University Biological Sciences Bulletin, 65(3), 116118; Novozhilov, …	5	0.9576	0.01904876782250117	NA	NA	0.2843895258241751	0.12421026148887887	0	low	Warmian-Masurian; Podlaskie; Lublin
Physarales	Physarum	Physarum lenticulare	Physarum lenticulare Nann.-Bremek. & Y. Yamam., 1987	Germany	Beech forest (Fagus sylvatica), Hordelymo-Fagetum, transition to Galio odorati-Fagetum; Beech forest (Hordelymo-Fagetum)	Living moss on the bark of living Fagus sylvatica	Kuhnt, A. (2012). Myxomyceten im Naturwaldreservat "Schönwald" (Deutschland, Oberbayern). Zeitschrift für Mykologie, 78(1), 6596	NA	NA	NA	NA	NA	NA	NA	NA	not_modelled	NA
Physarales	Physarum	Physarum luteolum	Physarum luteolum Peck, 1878	Belarus; Czech Republic; Latvia; Russia	Acidophilous beech forest; valley ashalder alluvial forest along Køimovský stream; Black alder forest; black alder swamp forest; Park; Valley ashalder riparian forests	Alnus glutinosa, fallen leaf; deciduous wood; Leaf litter; on leaf in a black alder swamp forest; On leaf litter; on twig in a black alder swamp forest	Huòáèek, M. (2022). Hlenky (Myxomycetes) v horní èásti Bezruèova údolí u Chomutova. Diplomová práce, Univerzita Jana Evangelisty Purkynì v Ústí nad Labem, Pøírodovìdecká fakulta; Moroz, E. L.; Novozhilov, Y. K. (2019). New and rare slime-molds (Myxomycetes) of the National Park Narochansky (Belarus). Novosti sistematiki nizshikh rastenii, 53(2), 307314; Moroz, E. L.; Novozhilov, Ju. K. (2024).…	6	0.8369333333333333	0.09109683492489372	NA	NA	0.6639991351952388	0.2652170043558953	6.257822277847309e-4	low	Warmian-Masurian; Pomeranian; West Pomeranian
Physarales	Physarum	Physarum nivale	Physarum nivale (Meyl.) Mar.Mey. & Poulain, 2011	Germany; Russia; Slovenia; Switzerland	Alpine grassland and herbaceous vegetation; alpine herbaceous vegetation; Alpine herbaceous vegetation (Nebelhorn ski area); Alpine/Subalpine Forests & High-Mountain Shrublands; Dwarf mountain pine shrubland	At the edge of melting snow in spring; auf altem Grasrest; auf altem Stängel von Cirsium; auf alten Stängeln von Cirsium spinosissimum; auf alten, dünnen Grasresten; auf anhängenden Nadeln von Pinus mugo; auf Blattresten von Cirsium spinosissimum; auf dünnem, altem Kräuterstängel; auf Kräuterstängeln; Dead plant remains at the edge of snow; Dried twigs at the edge of snow; Grasses and firm sedge …	Meylan, C. (1925). Note sur divers Myxomyc?tes du Jura et des Alpes. Bulletin de la Société Vaudoise des Sciences Naturelles, 56(216), 6574; Behriè, S. (2015) Raznolikost pravih sluzavk (Myxomycetes) v okolici Menga. Diplomsko delo, Univerza v Ljubljani, Biotehnika fakulteta, Ljubljana; Kuhnt, A. (2014). Bemerkenswerte "Schleimpilze" (Amoebozoa, Myxomycetes) aus Deutschland: Neu- und Wiederfun…	13	0.9373666666666668	0.03970927527933336	NA	NA	0.3650512742724449	0.017623560054138933	0	low	Lesser Poland; West Pomeranian; Silesian
Physarales	Physarum	Physarum nudum	Physarum nudum T. Macbr., 1932	Germany; Russia	Different type of dry steppe communities and arboreal intrazonal vegetation; Wood pasture with numerous old trees	an Resten hochwüchsiger, krautiger Pflanzen, Substrat mehr oder weniger beschattet; Bark of living trees and shrubs; corticole Arten, an Rinde lebender Bäume und Sträucher lebend, oft mit Affinität zu dort lebenden Algen; Large dead woody debris of trees and shrubs; mäßig zersetztes, innen oft schon weiches, oberflächlich noch festes Holz, Rinde locker anliegend, Kambium bereits stark zersetzt; o…	Novozhilov, Yu.K., Zemlianskaia, I.V., Schnittler, M. and Fefelov, K.A. (2003) An annotated checklist of the myxomycetes of the northwestern Caspian lowland, Mycology and Phytopathology, 37(6), pp. 5365; Müller, H. (2005). Bemerkenswerte Myxomycetenfunde in Thüringen. Zeitschrift für Mykologie, 71(2), 211220; Eiser, R. and Follmann, G. (1984) Zur Kryptogamenflora und Kryptogamenvegetation des…	NA	NA	NA	NA	NA	NA	NA	NA	not_modelled	NA
Physarales	Physarum	Physarum oblatum	Physarum oblatum T. Macbr., 1893	Austria; Belarus; Germany; Russia	Black alder forest; Botanical garden greenhouses; Forest-tundra; open coniferous forests with Picea obovata and Betula pubescens; Greenhouses; Mixed forest; Oak forest with spruce; Riparian stand with Salix cinerea; tundra and forest-tundra communities; Tundra and forest-tundra communities; tundra and forest-tundra communities; open coniferous forests with Picea obovata and Betula pubescens; Lari…	Bark fragments or fibrous parts of plants (moist chamber); corticole Arten, an Rinde lebender Bäume und Sträucher lebend, oft mit Affinität zu dort lebenden Algen; Dead wood of Picea × fennica; Decaying wood without bark of Alnus glutinosa; living bark of Juniperus communis; Living bark of Juniperus communis; living bark of Populus tremula; Living bark of Populus tremula; on mossy bark (including…	Gottsberger, G. (1966). Die Myxomyceten der Steiermark mit Beiträgen zu ihrer Biologie. Nova Hedwigia, 12(1/2), 203296; Krieglsteiner, L. (2000) Nachträge zur Myxomyceten-Fauna Ostbayerns, Mycologia Bavarica, 4, pp. 5569; Schmidt, M. & Täglich, U., 2023. Rote Liste und Gesamtartenliste der Schleimpilze (Myxomycetes inkl. Ceratiomyxomycetes) von Berlin. Berlin: Der Landesbeauftragte für Natu…	11	0.5504111111111111	0.2696907739991246	NA	NA	0.5614288226908102	0.42950134872058715	0.2284105131414268	low	West Pomeranian; Pomeranian; Warmian-Masurian
Physarales	Physarum	Physarum obscurum	Physarum obscurum (Lister) Ing, 1982	Czech Republic; Germany	forest Zdar; forest ïár; park	on bark of pine; on fallen leaf litter in a park; on needles in a forest; stark zersetztes und oft schon von Moosen besiedeltes Holz, innen vollständig weich und schneidbar, Oberfläche bereits stark angegriffen und oft auch aufgerissen, Rinde fehlend oder ganz lockere Hülle bildend (Birkenstämme)	Cejp, K. (1962) Beitrag zur Mykoflora der Schleimpilze (Myxomycetes), namentlich Westböhmens / Pøíspìvek k mykoflóøe hlenek (Myxomycetes) Èech, zejména západních. Sborník Národního muzea v Praze, Øada B  Pøírodní vìdy (Acta Musei Nationalis Pragae, Series B  Historia Naturalis), 18(3), 6180; Müller, H.; Schnittler, M.; Schulz, W.; Riemay, K.-H.; Krieglsteiner, L. (2007). Checklist of slime mou…	NA	NA	NA	NA	NA	NA	NA	NA	not_modelled	NA
Physarales	Physarum	Physarum ovisporum	Physarum ovisporum G. Lister, 1921	Germany; Latvia; Russia; Switzerland	Gullies along Lake Elton shore; Gullies along the shore of Lake Elton; ravine forest	Bark of living Malus praecox; Bark of living Rhamnus cathartica; log of Populus tremula	Meylan, C. (1929). Recherches sur les myxomyc?tes en 1927-28. Bulletin de la Société Vaudoise des Sciences Naturelles, 57(223), 3947; Zemlianskaia, I. V.; Novozhilov, Yu. K. (2010). Myxomycetes from the salt-domes near Elton Lake. Mikologiya i Fitopatologiya, 44(6), 516523; Novozhilov, Yu.K., Zemlianskaia, I.V., Schnittler, M. and Fefelov, K.A. (2003) An annotated checklist of the myxomycetes …	6	0.8624999999999999	0.1771515358857119	NA	NA	0.24575024782657534	0.11045650123331148	0	low	West Pomeranian; Pomeranian; Warmian-Masurian
Physarales	Physarum	Physarum parvicalcareum	Physarum parvicalcareum Thom. Hoppe, Holg. Müll. & Kutschera, 2010	Germany	NA	NA	Hoppe, T.; Müller, H.; Kutschera, U. (2010). A new species of Physarum (Myxomycetes) from a boreal pine forest in Thuringia (Germany). Mycotaxon, 114(1), 714	NA	NA	NA	NA	NA	NA	NA	NA	not_modelled	NA
Physarales	Physarum	Physarum perfectum	Physarum perfectum M. Peck, 1932	Germany	NA	NA	Neubert, H.; Baumann, K. (1986). Myxomyceten aus der Bundesrepublik Deutschland, III. Liste der bislang bekannten Arten. Carolinea, 44, 6166	NA	NA	NA	NA	NA	NA	NA	NA	not_modelled	NA
Physarales	Physarum	Physarum pseudonotabile	Physarum pseudonotabile Novozh., Schnittler & Okun, 2013	Russia	Garden; Open oak forest with very sparse understorey of Rhamnus cathartica and Prunus spinosa and herbaceous layer of Elytrigia repens, Agrimonia eupatoria, Cynoglossum officinale, Leonurus glaucescens; Ravine oak forest with admixture of Tilia cordata and understorey of Acer tataricum, Euonymus verrucosus, Ulmus laevis, Crataegus monogyna; chalk outcrops on bottom and lower slopes; ??????? ?????…	Bark of Ulmus laevis; Last year's grass; Litter of Quercus robur; On lignified parts of subshrubs	Zemlyanskaya, I. V.; Novozhilov, Yu. K. (2022). New data on myxomycetes in the Republic of Kalmykia (Russia). Novosti sistematiki nizshikh rastenii, 56(2), 309321; Czernyadjeva, I. V.; Kotkova, V. M.; Zemlyanskaya, I. V.; Novozhilov, Yu. K.; Vlasenko, A. V.; Vlasenko, V. A.; Blagoveshchenskaya, E. Yu.; Georgieva, M. L.; Notov, A. A.; Himelbrant, D. E.; Muchnik, E. E.; Urbanavichene, I. N.; Arist…	6	0.9825333333333334	0.00407976034154512	NA	NA	0.10782893388168542	0.002532438592752691	0	low	West Pomeranian; Lubelskie; Pomeranian
Physarales	Physarum	Physarum pulcherrimum	Physarum pulcherrimum Berk. & Ravenel, 1873	Russia	southern taiga spruce forests	Coniferous wood, decay stage III; Deciduous wood, decay stage IV; wood; wood and fruit bodies of fungi	Kotelenets, N. N.; Barsukova, T. N. (2003). Myxomycetes and myxomycetophilous beetles in Oksky State Biosphere Reserve. Mycology and Phytopathology, 37(1); ?????????? ?. ?.; ?????????? ?. ?.; ??????? ?. ?. (2015). ???????? ???????? ???????????? ???????????? (??. Myxomycetes) ??????????-??????? ???????????????? ?????????? ??????????? ??????????? ? 2015-2016 ?; Lebedev, A. N.; Gmoshinskiy, V. I.; B…	NA	NA	NA	NA	NA	NA	NA	NA	not_modelled	NA
Physarales	Physarum	Physarum pulcherripes	Physarum pulcherripes Peck, 1873	Germany; Ukraine	Oak forest; Primary / Old-growth	on rotten stumps of Quercus robur L.; on wood of Picea abies	Dudka, I. O.; Kryvomaz, T. I. (1996). New species of myxomycetes from the Ukrainian Carpathians. Ukrainian Botanical Journal, 53(6), 710716; Zemlyanskaya, I. V.; Rebriev, Yu. A. (2008). Myxomycetes. In: Annotated lists of species of fungi and myxomycetes (Proceedings of the IX Working Meeting of the Commission for the Study of Macromycetes, Vyoshenskaya, 410 Oct 2006), 5760. Rostov-on-Don; Neu…	NA	NA	NA	NA	NA	NA	NA	NA	not_modelled	NA
Physarales	Physarum	Physarum serpula	Physarum serpula Morgan, 1896	Belarus; Russia; Switzerland; Ukraine	Botanical garden; floodplain, willow stand; Forested areas; psammophyte communities; street trees	bark of Aesculus; bark of Populus alba; dead bark of Salix species; leaf litter of Larix laricina; on bark of a fallen aspen trunk; on bark of Aesculus; on bark of living Morus; on bark of living Populus	Gmoshinskiy, V. I.; Matveev, A. V.; Lazareva, O. A. (2021). New Data on Myxomycetes (=Myxogastrea, Mycetozoa) from Dagestan State Nature Reserve (North Caucasus, Russia). Bulletin of Moscow Society of Naturalists. Biological series, 126(4), 3649; Ing, B., 1999. Corticolous Myxomycetes from Switzerland. Mycologia Helvetica, 10(2), pp.2540; Kotelenets, N. N.; Barsukova, T. N. (2003). Myxomycetes …	9	0.7698	0.2420861416934063	NA	NA	0.5140630996856126	0.2171864414218607	0.9956195244055068	medium	Podlaskie; Warmian-Masurian; Lublin
Physarales	Physarum	Physarum spectabile	Physarum spectabile Nann.-Bremek., Lado & G. Moreno, 1984	Russia; Ukraine	oak and pine forests; Oak and pine forests; Spruce forest with hazel undergrowth; old windthrow; tree trunks abundantly covered with mosses	dead bark; Deciduous wood, decay stage III; Freshly dead bark of Acer negundo	Yatsiuk, I. I.; Leontyev, D. V.; Shlakhter, M. L. (2017). Myxomycetes of National Nature Park Slobozhanskiy (Ukraine): biodiversity and noteworthy species. Nordic Journal of Botany, 36(12), e01605; Gmoshinskiy, V.I. and Kireeva, N.I. (2022) New data on myxomycetes of the Prioksko-Terrasny Nature Reserve (Moscow Region). In: Scientific research and ecological monitoring on specially protected nat…	6	0.9164333333333332	0.01749349085294933	NA	NA	0.3526662817121636	0.1025189651035797	0	low	Warmian-Masurian; Podlaskie; Pomeranian
Physarales	Physarum	Physarum squamosum	Physarum squamosum Flatau & Schirmer, 2004	Germany	NA	bark of dead twigs of Sambucus nigra; Bark of dead twigs of Sambucus nigra; bark of living Populus species; Bark of living Populus species; bark of living Populus tremula; Bark of living Populus tremula; on main branches; underside of Picea trunk	Müller, H. (2005). Bemerkenswerte Myxomycetenfunde in Thüringen. Zeitschrift für Mykologie, 71(2), 211220; Müller, H. (2007). Myxomycetes on Calluna vulgaris. Zeitschrift für Mykologie, 73(2), 245250; Flatau, L.; Schirmer, P. (2004). Neue Myxomyceten aus Deutschland. Zeitschrift für Mykologie, 70(2), 187206; Müller, H.; Schnittler, M.; Schulz, W.; Riemay, K.-H.; Krieglsteiner, L. (2007). Check…	8	0.9907	0.01125240714987982	NA	NA	0.36621900600615775	0.01013364710196433	0	low	West Pomeranian; Pomeranian; Lubelskie
Physarales	Physarum	Physarum stellatum	Physarum stellatum (Massee) G.W. Martin, 1947	Germany; Russia; Slovakia	oak forest	In moss; on a fallen tree Acer platanoides; on living leaves of Corylus avellana; On twig litter	Záhorovská, E. (1992). Pravé slizovky (Myxomycetes) okolia Zvolena. Acta Facultatis rerum naturalium Universitatis Comenianae, Botanica, 39, 312; Melkumov, G. M. (2015). ??????? ?????? ?????????????? ???????????? (Myxomycetes) ?????????????? ?????? ??????????? ???????; Barsukova, T.N.; Dunaev, E.A. (1997). An annotated list of slime moulds (Myxomycota) from Moscow Region. Mikologiya i fitopatolo…	NA	NA	NA	NA	NA	NA	NA	NA	not_modelled	NA
Physarales	Physarum	Physarum straminipes	Physarum straminipes Lister, 1898	Germany; Latvia; Russia; Ukraine	Depression garden between Lake Elton and Lake Bulukhta; Different intrazonal arboreal vegetation; humid mixed forest; upland forest, oak forest with hazel and goutweed; ????????? ????	dead bark of Quercus robur; Large dead woody debris of trees and shrubs; leaf heap; log of Populus tremula; on bark of living trees; on dead bark of trees in places with temporary standing water after rains; on the bark of living Crataegus ambigua	Zemlyanskaya, I.V., 2003. Myxomycetes of Bogdinsko-Baskunchaksky Nature Reserve. Mikologiya i Fitopatologiya, 37(4), pp.4047; ???????????, ?.?.; ????????????, ?.?.; ??????????, ?.?. (2015-08-08). ??????????? ????????? ????? ??????????. ????????? VII ????????????? ?????????????? ?????-??????????? ? ????????????? ???????? «??????????? ????? ??????: ????? ????? ?????????», ??? ???, 216222; Novozhi…	10	0.8592666666666666	0.16354504136645523	NA	NA	0.36433049675558377	0.08064007226142758	0.008135168961201502	low	West Pomeranian; Pomeranian; Lubelskie
Physarales	Physarum	Physarum subnutans	Physarum subnutans Y. Yamam., 2000	Russia	mountain deciduous forest with Fagus orientalis; Mountain deciduous forest with Fagus orientalis	on rotten wood of a deciduous tree	Kireeva, N. I.; Botyakov, V. N.; Gmoshinskiy, V. I.; Novozhilov, Y. K. (2025). New species of the genus Physarum (Myxomycetes = Myxogastrea) for Russia. Bulletin of the Moscow Society of Naturalists. Biological Series, 130(1), 1222	NA	NA	NA	NA	NA	NA	NA	NA	not_modelled	NA
Physarales	Physarum	Physarum tenerum	Physarum tenerum Rex, 1890	Austria; Belarus; Hungary; Russia; Ukraine	Black alder forest; forest with Alnus, Populus, Fraxinus, Betula, Carpinus, and Acer; Park; Wooded section	Decaying wood without bark of Alnus glutinosa; on a spruce stump; On dead wood of deciduous trees; On leaf litter; on wood of Picea abies; rotten wood	Bodonyi, N. and Tóth, S. (2004) Myxomycetes data from the Õrség National Park and environs of Budapest (Hungary). Mikológiai Közlemények, Clusiana, 43(13), 914; Gottsberger, G. (1966). Die Myxomyceten der Steiermark mit Beiträgen zu ihrer Biologie. Nova Hedwigia, 12(1/2), 203296; Dudka, I. O.; Kryvomaz, T. I. (1996). New species of myxomycetes from the Ukrainian Carpathians. Ukrainian Botanica…	10	0.7634666666666666	0.1276112477627092	NA	NA	0.6280610880216525	0.25567766467314323	0.1702127659574468	medium	Podlaskie; Warmian-Masurian; Lesser Poland
Physarales	Physarum	Physarum xanthinum	Physarum xanthinum Nann.-Bremek. & Döbbeler, 1976	Austria; Ukraine	NA	fallen branches of Carpinus betulus; On lying leaves; On twigs	Döbbeler, P.; Remler, P. (1976). Über einige neue oder bemerkenswerte Myxomyceten der Steiermark. Mitteilungen des Naturwissenschaftlichen Vereines für Steiermark, 106, 131141; Leontyev, D. V.; Dudka, I. O.; Kryvomaz, T. I. (2009). Myxomycetes of the Podilski Tovtry National Park. Ukrainian Botanical Journal, 66(2), 240249; Leontyev, D.V., Dudka, I.O., Kochergina, A.V. & Kryvomaz, T.I. (2012). …	NA	NA	NA	NA	NA	NA	NA	NA	not_modelled	NA
Physarales	Physarum	NA	Physarum Pers., 1794	Austria; Germany; Lithuania; Ukraine	Beech forest (Fagus sylvatica) (Hordelymo-Fagetum); Broadleaved deciduous forests (oak, beech, linden, birch, hornbeam, aspen, black alder; understory hazel and Rhamnus frangula; rare planted spruces and larches); Mixed forest; mixed spruce-beech forest; Pinus mugo plantations; Wood pasture with numerous old trees; Young timber forests dominated by Fagus sylvatica, Quercus robur and Pinus sylvest…	bark; bark of living Acer campestre; bark of living Crataegus species (moist chamber); Bark of living Sambucus nigra, sometimes with thin attached twigs; dead terminal branches (twigs) of Sambucus nigra; Fallen decaying leaves; on decaying wood; on green leaves; on inflorescences; Peeling bark pieces from dead Fagus sylvatica stems or thick branches, attached or lying in leaf litter	Kuhnt, A. (2012). Myxomyceten im Naturwaldreservat "Schönwald" (Deutschland, Oberbayern). Zeitschrift für Mykologie, 78(1), 6596; Rist, O.; Schuh, R.; Türk, R.; Zechmeister, H. (2018). Natur in Breitenfurt  Ergebnisse zum Tag der Artenvielfalt 2015. Biosphärenpark Wienerwald Management GmbH, Tullnerbach; Leontyev, D. V.; Akulov, O. Yu.; Dudka, I. O.; Kochergnia, A. V. (2019-01-18). FIRST RECORD…	11	0.7313555555555555	0.28998789512837886	NA	NA	0.8526150666369191	0.2701639830687974	0.32290362953692114	medium	Lubelskie; Opole; West Pomeranian
Physarales	Polyschismium	Polyschismium alpestroides	Polyschismium alpestroides (Mar.Mey. & Poulain) A. Ronikier, J.M. García-Martín, A. Kuhnt, J.C. Zamora, M. de Haan, Janik & Lado, 2022	Germany; Russia; Ukraine	Alpine mountain tundra; Alpine tundra; edge of spruce forest, very wet and boggy; steep alpine pasture on a sun-exposed south-facing slope with few remaining snow patches	fallen branches of Vaccinium myrtillus; ground litter of dead plant material in contact with the ground; on flattened, living twig of Vaccinium myrtillus; on living branch of Vaccinium myrtillus; Plant litter; remains of herbaceous plants in nivicolous conditions	Kuhnt, A. (2014). Bemerkenswerte "Schleimpilze" (Amoebozoa, Myxomycetes) aus Deutschland: Neu- und Wiederfunde seltener Arten. Berichte der Bayerischen Botanischen Gesellschaft zur Erforschung der Flora, 84, 3964; Leontyev, D. V.; Dudka, I. O.; Kocherhina, A. V.; Kryvomaz, T. I. (2010). Myxomycota of the National Nature Park "Synevyr". Ukrainian Botanical Journal, 67(4), 615622; Leontyev, D.V.,…	NA	NA	NA	NA	NA	NA	NA	NA	not_modelled	NA
Physarales	Polyschismium	Polyschismium crustaceum	Polyschismium crustaceum (Kowalski) A. Ronikier, A. Kuhnt, M. de Haan & Janik, 2022	Slovenia	NA	Young leaves of Primula wulfeniana, near a melting snow patch	Behriè, S. (2015) Raznolikost pravih sluzavk (Myxomycetes) v okolici Menga. Diplomsko delo, Univerza v Ljubljani, Biotehnika fakulteta, Ljubljana	NA	NA	NA	NA	NA	NA	NA	NA	not_modelled	NA
Physarales	Polyschismium	Polyschismium granuliferum	Polyschismium granuliferum (W. Phillips) A. Ronikier, J.M. García-Martín, A. Kuhnt, J.C. Zamora, M. de Haan, Janik & Lado, 2022	Russia	NA	NA	Erastova, D. A. (2015). Nival myxomycetes (Myxomycetes) of Northwestern Russia and the Northwestern Caucasus (????????? ??????????? (Myxomycetes) ??????-?????? ?????? ? ??????-????????? ???????). Candidate of Biological Sciences thesis, Komarov Botanical Institute (BIN RAS), St. Petersburg, Russia	NA	NA	NA	NA	NA	NA	NA	NA	not_modelled	NA
Physarales	Polyschismium	Polyschismium perforatum	Polyschismium perforatum (Mar.Mey. & Poulain) A. Ronikier, J.M. García-Martín, A. Kuhnt, J.C. Zamora, M. de Haan & Janik, 2022	Germany	road verge approximately 1.5 kilometres below the pass summit; Spruce forest edge	on living twigs of Rubus cf. idaeus; on thin twigs of Vaccinium	Kuhnt, A. (2014). Bemerkenswerte "Schleimpilze" (Amoebozoa, Myxomycetes) aus Deutschland: Neu- und Wiederfunde seltener Arten. Berichte der Bayerischen Botanischen Gesellschaft zur Erforschung der Flora, 84, 3964; Kuhnt, A. (2007). Nivicole Myxomyceten aus Deutschland (unter besonderer Berücksichtigung der bayerischen Alpen). Teil I. Mycologia Bavarica, 9, 5768	NA	NA	NA	NA	NA	NA	NA	NA	not_modelled	NA
Physarales	Polyschismium	Polyschismium peyerimhoffii	Polyschismium peyerimhoffii (Maire & Pinoy) A. Ronikier, J.M. García-Martín, A. Kuhnt, J.C. Zamora, M. de Haan, Janik & Lado, 2022	Austria; Germany; Russia; Slovenia; Switzerland	alpine calcicolous grassland; Alpine calcicolous grassland; alpine dwarf shrub communities; alpine meadows; Alpine meadow; Alpine region (nivicole); Alpine/Subalpine Forests & High-Mountain Shrublands; Broadleaved Deciduous Forests; Edges of melting snowfields; Montane and alpine areas along the margins of melting snow banks; Open alpine vegetation (Curvuletum); Open, shrubby gravelly slopes with…	Dried twigs at the edge of snow; emerging from the soil along the edge of melting snowbanks; ground litter; on grass culms; on grass culms at margin of melting snow patch; on herbaceous stalk beside snow; On living Alchemilla vulgaris; On living and dead Carex curvula; On living Carex sp.; on the edges of melting snowfields; on twig beside snow; Plant litter; Remains of dead plants at the edge of…	Novozhilov, Y.K., Schnittler, M., Erastova, D.A., Okun, M.V., Schepin, O.N. and Heinrich, E., 2013. Diversity of nivicolous myxomycetes of the Teberda State Biosphere Reserve (Northwestern Caucasus, Russia). Fungal Diversity, 59, pp.109130; Schnittler, M.; Erastova, D. A.; Shchepin, O. N.; Heinrich, E.; Novozhilov, Y. K. (2015). Four years in the Caucasus  observations on the ecology of nivicol…	20	0.92485	0.04672512707312842	NA	NA	0.43709062576945273	0.017543179549022677	0.0037546933667083854	low	Lesser Poland; Silesian; Subcarpathian
Physarales	Trabrooksia	Trabrooksia applanata	Trabrooksia applanata H.W. Keller, 1980	Germany	floodplain forest; planted Rhododendron shrubs	on attached, dead twigs of Cornus sanguinea; on attached, dead, thin twigs of planted Rhododendron species; on juniper needles in moist chamber culture	Kuhnt, A. (2014). Bemerkenswerte "Schleimpilze" (Amoebozoa, Myxomycetes) aus Deutschland: Neu- und Wiederfunde seltener Arten. Berichte der Bayerischen Botanischen Gesellschaft zur Erforschung der Flora, 84, 3964; Schmidt, M. & Täglich, U., 2023. Rote Liste und Gesamtartenliste der Schleimpilze (Myxomycetes inkl. Ceratiomyxomycetes) von Berlin. Berlin: Der Landesbeauftragte für Naturschutz und L…	NA	NA	NA	NA	NA	NA	NA	NA	not_modelled	NA
Physarales	Willkommlangea	Willkommlangea reticulata	Willkommlangea reticulata (Alb. & Schwein.) Kuntze, 1891	Belarus; Czech Republic; Germany; Russia; Slovakia	Black alder forest; Broadleaved forest; complex spruce forest; Mixed forest edge; Oxalis-type oak forest; Park; spruce forest; Spruce forests	bark; Decayed wood of Acer platanoides; on bark of Alnus glutinosa; on bark of Carpinus betulus, lying trunk, partially decayed; On bark of older stumps; on bark of rowan; on decaying leaves; On decaying tree leaves; on decaying wood of Padus avium; on moss on a lying, fully moss-covered, arm-thick branch of Quercus robur; on rotten wood of Alnus glutinosa; Rotten cambium between bark and wood of…	Kuhnt, A. (2014). Bemerkenswerte "Schleimpilze" (Amoebozoa, Myxomycetes) aus Deutschland: Neu- und Wiederfunde seltener Arten. Berichte der Bayerischen Botanischen Gesellschaft zur Erforschung der Flora, 84, 3964; Bäumler, J. A. (1890). Beiträge zur Cryptogamenflora des Pressburger Comitates. Pilze II. Verhandlungen des Vereines für Naturkunde zu Presburg, Neue Folge 7, 2590; Moesz, G. (1925). …	11	0.8009777777777778	0.1482874856320038	NA	NA	0.5276588461922729	0.3635600975731005	0.34856070087609514	medium	Opole; wiêtokrzyskie; Silesian
Protosteliales	Echinosteliopsis	Echinosteliopsis oligospora	Echinosteliopsis oligospora Reinhardt & L.S. Olive, 1966	Germany	NA	NA	Tesmer, J., Rulik, B., Spiegel, F.W., Shadwick, J. and Schnittler, M., 2005. Protostelids from German Beech forests. Mycological Progress, 4, pp.267271	NA	NA	NA	NA	NA	NA	NA	NA	not_modelled	NA
Protosteliales	Nematostelium	Nematostelium gracile	Nematostelium gracile (L.S.Olive & Stoian.) L.S.Olive & Stoian., 1970	Germany	NA	NA	Tesmer, J., Rulik, B., Spiegel, F.W., Shadwick, J. and Schnittler, M., 2005. Protostelids from German Beech forests. Mycological Progress, 4, pp.267271	NA	NA	NA	NA	NA	NA	NA	NA	not_modelled	NA
Protosteliales	Nematostelium	Nematostelium ovatum	Nematostelium ovatum (L.S.Olive & Stoian.) L.S.Olive & Stoian., 1970	Germany	NA	NA	Tesmer, J., Rulik, B., Spiegel, F.W., Shadwick, J. and Schnittler, M., 2005. Protostelids from German Beech forests. Mycological Progress, 4, pp.267271	NA	NA	NA	NA	NA	NA	NA	NA	not_modelled	NA
Protosteliales	Protosteliopsis	Protosteliopsis fimicola	Protosteliopsis fimicola (L.S. Olive) L.S. Olive & Stoian., 1966	Germany	Old-growth Fagus sylvatica forest	NA	Tesmer, J., Rulik, B., Spiegel, F.W., Shadwick, J. and Schnittler, M., 2005. Protostelids from German Beech forests. Mycological Progress, 4, pp.267271	NA	NA	NA	NA	NA	NA	NA	NA	not_modelled	NA
Protosteliales	Protostelium	Protostelium arachisporum	Protostelium arachisporum L.S.Olive, 1962	Germany	NA	NA	Tesmer, J., Rulik, B., Spiegel, F.W., Shadwick, J. and Schnittler, M., 2005. Protostelids from German Beech forests. Mycological Progress, 4, pp.267271	NA	NA	NA	NA	NA	NA	NA	NA	not_modelled	NA
Protosteliales	Protostelium	Protostelium mycophagum	Protostelium mycophagum L.S. Olive & Stoian., 1960	Germany	Old-growth Fagus sylvatica forest	dead but still hanging leaves of Fagus sylvatica; fallen but intact leaves of Fagus sylvatica	Tesmer, J., Rulik, B., Spiegel, F.W., Shadwick, J. and Schnittler, M., 2005. Protostelids from German Beech forests. Mycological Progress, 4, pp.267271	NA	NA	NA	NA	NA	NA	NA	NA	not_modelled	NA
Protosteliales	Protostelium	Protostelium nocturnum	Protostelium nocturnum Spiegel, 1984	Germany	Old-growth Fagus sylvatica forest	NA	Tesmer, J., Rulik, B., Spiegel, F.W., Shadwick, J. and Schnittler, M., 2005. Protostelids from German Beech forests. Mycological Progress, 4, pp.267271	NA	NA	NA	NA	NA	NA	NA	NA	not_modelled	NA
Protosteliales	Protostelium	Protostelium pyriforme	Protostelium pyriforme L.S. Olive & Stoian., 1969	Germany	Old-growth Fagus sylvatica forest	NA	Tesmer, J., Rulik, B., Spiegel, F.W., Shadwick, J. and Schnittler, M., 2005. Protostelids from German Beech forests. Mycological Progress, 4, pp.267271	NA	NA	NA	NA	NA	NA	NA	NA	not_modelled	NA
Protosteliales	Schizoplasmodium	Schizoplasmodium cavostelioides	Schizoplasmodium cavostelioides L.S. Olive & Stoian., 1966	Germany	Old-growth Fagus sylvatica forest	NA	Tesmer, J., Rulik, B., Spiegel, F.W., Shadwick, J. and Schnittler, M., 2005. Protostelids from German Beech forests. Mycological Progress, 4, pp.267271	NA	NA	NA	NA	NA	NA	NA	NA	not_modelled	NA
Protosteliales	Soliformovum	Soliformovum irregulare	Soliformovum irregulare (L.S. Olive & Stoian.) Spiegel, 1994	Germany	Old-growth Fagus sylvatica forest	dead but still hanging leaves of Fagus sylvatica; fallen but intact leaves of Fagus sylvatica	Tesmer, J., Rulik, B., Spiegel, F.W., Shadwick, J. and Schnittler, M., 2005. Protostelids from German Beech forests. Mycological Progress, 4, pp.267271	NA	NA	NA	NA	NA	NA	NA	NA	not_modelled	NA
Stemonitidales	Amaurochaete	Amaurochaete comata	Amaurochaete comata G. Lister & Brândza, 1926	Belarus; Germany; Switzerland	complex spruce forest; Pine forest	on rotten wood of Pinus sylvestris; rotten cambium between bark and wood of Pinus sylvestris	Moroz, E. L.; Novozhilov, Y. K. (1994). New and rare Myxomycetes species from Belarus. Mikologiya i fitopatologiya, 28(3), 2127; Moroz, E. L.; Novozhilov, Ju. K. (2024). Biota of myxomycetes in forests of National Park Narochansky. Botany (Research), Institute of Experimental Botany of the National Academy of Sciences of Belarus. Botany (research), 53; Moroz, E. L.; Novozhilov, Y. K. (2019). New…	NA	NA	NA	NA	NA	NA	NA	NA	not_modelled	NA
Stemonitidales	Amaurochaete	Amaurochaete ferruginea	Amaurochaete ferruginea T. Macbr. & G.W. Martin, 1932	Germany	NA	on decaying wood; On decaying wood	Poelt, J. (1956). Schleimpilze aus Südbayern und Tirol. Berichte der Bayerischen Botanischen Gesellschaft zur Erforschung der Flora, 31, 6975	NA	NA	NA	NA	NA	NA	NA	NA	not_modelled	NA
Stemonitidales	Amaurochaete	Amaurochaete fusiformis	Amaurochaete fusiformis (Nann.-Bremek. & Härk.) H. Marx & A. Kuhnt, 2019	Germany; Latvia	Even-aged broadleaved deciduous forest park with old Fagus sylvatica; park-like graveyard	1.52.5 metres high in a hollow in a park-like graveyard; on bark of living Tilia cordata in a park-like graveyard; on European beech; on the main trunk of a standing, weakened Fagus sylvatica, on bark soaked with exuding tree sap; on trumpet tree	Kuhnt, A. (2019). Bemerkenswerte Myxomycetenfunde: Neue Arten, Neukombinationen und Nachweise seltener Arten  Teil 2. Berichte der Bayerischen Botanischen Gesellschaft zur Erforschung der Flora, 89, 139222; Schmidt, M. & Täglich, U., 2023. Rote Liste und Gesamtartenliste der Schleimpilze (Myxomycetes inkl. Ceratiomyxomycetes) von Berlin. Berlin: Der Landesbeauftragte für Naturschutz und Landsch…	NA	NA	NA	NA	NA	NA	NA	NA	not_modelled	NA
Stemonitidales	Amaurochaete	Amaurochaete trechispora	Amaurochaete trechispora T. Macbr. & G.W. Martin, 1932	Russia	NA	on living Sphagnum mosses	Borzov, N. I.; Bortnikov, F. M.; Matveev, A. V.; Gmoshinskiy, V. I. (2021). First data on plasmodial slime moulds (Myxomycetes = Myxogastrea) of Rdeysky Nature Reserve (Novgorod Region, Russia). Novosti sistematiki nizshikh rastenii, 55(2), 361377	NA	NA	NA	NA	NA	NA	NA	NA	not_modelled	NA
Stemonitidales	Collaria	Collaria biasperospora	Collaria biasperospora (Kowalski) Dhillon & Nann.-Bremek. ex Ing, 1982	Ukraine	upland oak forest	dead wood of a deciduous tree	Leontyev, D.V. (2006). Species composition of Myxomycetes (Myxomycota) in the Gomolshanskie Lesa National Park (Ukraine). Mikologiya i Fitopatologiya, 40(2), 101107; Leontyev, D. V. (2006). New records of Myxomycetes in Ukraine (Myxomycota). Mycology and phytopathology, 40(3), 218230	NA	NA	NA	NA	NA	NA	NA	NA	not_modelled	NA
Stemonitidales	Collaria	Collaria collinsii	Collaria collinsii (T.N. Lakh. & K.G. Mukerji) Nann.-Bremek., 2022	Germany	NA	deciduous wood	Neubert, H.; Baumann, K. (1986). Myxomyceten aus der Bundesrepublik Deutschland, III. Liste der bislang bekannten Arten. Carolinea, 44, 6166; Neubert, H.; Nowotny, W.; Baumann, K. (1989). Myxomyceten aus der Bundesrepublik Deutschland V (Mit Berücksichtigung von Vorkommen in Oberösterreich). Carolinea, 47, 2546	NA	NA	NA	NA	NA	NA	NA	NA	not_modelled	NA
Stemonitidales	Collaria	Collaria lurida	Collaria lurida (Lister) Nann.-Bremek., 1975	Czech Republic; Germany; Hungary; Russia	Desert communities with Artemisia lerchiana (hemipsammophyte and pelitophyte edaphic variants, often with Poa bulbosa); on sandy soils Artemisia arenaria; on saline soils Artemisia pauciflora; on dunes and hummocky sands shrub deserts with Calligonum aphyllum, Tamarix ramosissima, Tamarix laxa, Krasheninnikovia ceratoides; sparse Eleagnus angustifolia; artificial plantings of Ulmus pumila and var…	Bark of living trees and shrubs; Decaying coarse wood debris on Betula pendula; On dead bark; on dead wood of Fagus silvatica; on green alder; Rotten wood of Picea excelsa	Bodonyi, N. and Tóth, S. (2004) Myxomycetes data from the Õrség National Park and environs of Budapest (Hungary). Mikológiai Közlemények, Clusiana, 43(13), 914; Zeller, L. and Tóth, S., 1976/1977. Myxomycetes data from Hungary II. Annales Universitatis Scientiarum Budapestiensis de Rolando Eötvös Nominatae, Sectio Biologica, 18/19, pp. 137154; Neubert, H.; Nowotny, W.; Baumann, K. (1989). Myxo…	11	0.5335888888888889	0.1258454286558723	NA	NA	0.6009828149309681	0.5082990090063938	0.8297872340425532	low	Lubelskie; Greater Poland; West Pomeranian
Stemonitidales	Collaria	Collaria nigricapillitia	Collaria nigricapillitia (Nann.-Bremek. & Bozonnet) Lado, 2001	Germany	NA	NA	Kuhnt, A. (2010). Nivicole Myxomyceten aus Deutschland (unter besonderer Berücksichtigung der bayerischen Alpen). Teil V. Mycologia Bavarica, 11, 4964	NA	NA	NA	NA	NA	NA	NA	NA	not_modelled	NA
Stemonitidales	Collaria	Collaria rigidireta	Collaria rigidireta (Nann.-Bremek.) Nann.-Bremek., 2022	Russia; Switzerland; Ukraine	50-100-year plantations of Pinus sylvestris; Kharkiv forest-steppe; montane Picea forest; Western Ukrainian forests	Bark of Picea; fallen decorticated branch of Pinus sylvestris; On Picea	Ing, B., 1999. Corticolous Myxomycetes from Switzerland. Mycologia Helvetica, 10(2), pp.2540; Leontyev, D.V. (2013). Myxomycetes from the genera Comatricha, Macbrideola and Paradiacheopsis in Ukraine: identification and distribution. Mikologiya i Fitopatologiya, 47(3), 159168; Leontyev, D.V., Dudka, I.O., Kochergina, A.V. & Kryvomaz, T.I. (2012). New and rare Myxomycetes of Ukraine 3. Forest an…	NA	NA	NA	NA	NA	NA	NA	NA	not_modelled	NA
Stemonitidales	Collaria	Collaria rubens	Collaria rubens (Lister) Nann.-Bremek., 1975	Germany; Latvia; Russia; Switzerland; Ukraine	mixed forest; Under firs; ????????? ???	an Laubstreu, in Wäldern und an Waldrändern, normalerweise offene Standorte meidend.; dead wood of Pinus sylvestris; Litter composed of grasses; On a fallen trunk of Pinus sylvestris; on decaying deciduous log; on fir twigs; On fir twigs; on Nowellia curvifolia on a decaying deciduous log	Meylan, C. (1925). Note sur divers Myxomyc?tes du Jura et des Alpes. Bulletin de la Société Vaudoise des Sciences Naturelles, 56(216), 6574; Dudka, I. O.; Heluta, V. P.; Andrianova, T. V.; Hayova, V. P.; Tykhonenko, Yu. Ya.; Prydiuk, M. P.; Holubtsova, Yu. I.; Krivomaz, T. I.; Dzhagan, V. V.; Leontyev, D. V.; Akulov, O. Yu.; Syvokon, O. V. (2009). Fungi of the nature reserves and national nature…	7	0.6439	0.11580476866020868	NA	NA	0.5224128541175695	0.3734580677349569	0.014392991239048811	low	Podlaskie; Warmian-Masurian; Pomeranian
Stemonitidales	Colloderma	Colloderma robustum	Colloderma robustum (G. Lister ex Meyl.) Meyl., 1933	Germany; Latvia; Switzerland	boreal forest by the peat pond; mixed forest; Sandstone ravine rock walls with bryophyte covers; Sandstone ravines and gorges	on Hypnum cupressiforme on a log in a boreal forest by the peat pond; on Mylia taylorii turfs; on Nowellia curvifolia on a log of Pinus sylvestris in a mixed forest; on rotten trunks covered with mosses	Meylan, C. (1933). Recherches sur les Myxomyc?tes du Jura 1930-31-32. Bulletin de la Société Vaudoise des Sciences Naturelles, 58(233), 8190; Schnittler, M., Unterseher, M., Pfeiffer, T., Novozhilov, Y.K. & Fiore-Donno, A.M., 2010. Ecology of sandstone ravine myxomycetes from Saxonian Switzerland (Germany). Nova Hedwigia, 90(34), pp.227302; Klua, J. (2023). Complete checklist of myxomycetes i…	NA	NA	NA	NA	NA	NA	NA	NA	not_modelled	NA
Stemonitidales	Comatricha	Comatricha alta	Comatricha alta Preuss, 1851	Belarus; Czech Republic; Germany; Latvia; Russia; Ukraine	bilberry spruce forest; Bogs, Mires, and Fens; complex spruce forest; deciduous forest; flood plain broad-leaved liana forests of the Samur River delta; Floodplain and Riparian Forests; intrazonal arboreal vegetation with Quercus robur, Maple species; krital?m bag?ts bore?lais mes Gaujas senielejas nog?z?; malkas ??n?; nog?u me?; Pine forest; single trees and shrubs; Stacks of beech firewood …	Dead wood of Acer negundo; Dead wood of Tilia cordata; large dead woody debris of trees and shrubs; malkas ??n? uz liepas blu?a; mäßig zersetztes, innen oft schon weiches, oberflächlich noch festes Holz, Rinde locker anliegend, Kambium bereits stark zersetzt.; On a log; on a log of Tilia cordata in a deciduous forest; On branch of Pinus sylvestris; on decaying wood; on rotten wood of Picea abies…	Matveev, A. V.; Gmoshinsky, V. I. (2017). ?????? ?????? ? ???????????? ?????????. ????? ???????????????? ?????????? ??????????? «????????????», 13, 2027; Gmoshinskiy, V. I.; Matveev, A. V.; Lazareva, O. A. (2021). New Data on Myxomycetes (=Myxogastrea, Mycetozoa) from Dagestan State Nature Reserve (North Caucasus, Russia). Bulletin of Moscow Society of Naturalists. Biological series, 126(4), 36…	25	0.8053733333333334	0.05393853703779681	NA	NA	0.5981586724729046	0.2878759979922155	0.632665832290363	medium	Podlaskie; Warmian-Masurian; Pomeranian
Stemonitidales	Comatricha	Comatricha anomala	Comatricha anomala Rammeloo, 1976	Germany; Ukraine	NA	dead wood of Betula pendula; mäßig zersetztes, innen oft schon weiches, oberflächlich noch festes Holz, Rinde locker anliegend, Kambium bereits stark zersetzt.; on coniferous wood	Müller, H. (2005). Bemerkenswerte Myxomycetenfunde in Thüringen. Zeitschrift für Mykologie, 71(2), 211220; Neubert, H.; Baumann, K. (1986). Myxomyceten aus der Bundesrepublik Deutschland, III. Liste der bislang bekannten Arten. Carolinea, 44, 6166; Kochergina, A. V. (2020). First findings of myxomycetes on the territory of the Seym Regional Landscape Park. Biodiversity, Ecology and Experimental…	NA	NA	NA	NA	NA	NA	NA	NA	not_modelled	NA
Stemonitidales	Comatricha	Comatricha filamentosa	Comatricha filamentosa Meyl., 1921	Austria; Germany; Russia; Switzerland	dwarf mountain pine shrubland; dwarf mountain pine shrubland and coniferous forest	mäßig zersetztes, innen oft schon weiches, oberflächlich noch festes Holz, Rinde locker anliegend, Kambium bereits stark zersetzt.; On dead branches of Pinus mugo near melting snow; On decaying wood; on lying twig of Pinus mugo; on lying, barked branch; sehr stark zersetztes, mulmiges Holz, das seine Form bereits verliert, meist von schwammartiger Konsistenz und mit den Fingern auseinanderzubröse…	Kuhnt, A. (2010). Nivicole Myxomyceten aus Deutschland (unter besonderer Berücksichtigung der bayerischen Alpen). Teil V. Mycologia Bavarica, 11, 4964; Nowotny, W. (1990). Beiträge zur Kenntnis der Myxomyceten Oberösterreichs V. Linzer biologische Beiträge, 22(1), 97142; Neubert, H.; Nowotny, W.; Baumann, K. (1989). Myxomyceten aus der Bundesrepublik Deutschland V (Mit Berücksichtigung von Vork…	NA	NA	NA	NA	NA	NA	NA	NA	not_modelled	NA
Stemonitidales	Comatricha	Comatricha fragilis	Comatricha fragilis Meyl., 1925	Germany; Latvia; Switzerland	boreal forest	on a log of Pinus sylvestris in a boreal forest; on decaying wood in the shade, especially in cavities of old stumps; On rotting wood in the cavities of old stumps in the shade	Klua, J. (2023). Complete checklist of myxomycetes in Latvia. Acta Biol. Univ. Daugavp., 23(2), 127151; Meylan, C. (1925). Note sur divers Myxomyc?tes du Jura et des Alpes. Bulletin de la Société Vaudoise des Sciences Naturelles, 56(216), 6574; Neubert, H.; Baumann, K. (1986). Myxomyceten aus der Bundesrepublik Deutschland, III. Liste der bislang bekannten Arten. Carolinea, 44, 6166	NA	NA	NA	NA	NA	NA	NA	NA	not_modelled	NA
Stemonitidales	Comatricha	Comatricha longipila	Comatricha longipila Nann.-Bremek., 1962	Belarus; Russia; Ukraine	Alder forest; Complex spruce forest; Pine forest; Spruce forest	bark of Quercus robur; Decaying wood without bark of Picea abies; Mosses on decaying wood and soil; On branch of Alnus glutinosa; On debarked branch of Pinus sylvestris; On decaying wood of Norway spruce; On wood	Leontyev, D.V. (2013). Myxomycetes from the genera Comatricha, Macbrideola and Paradiacheopsis in Ukraine: identification and distribution. Mikologiya i Fitopatologiya, 47(3), 159168; Dudka, I.O.; Kryvomaz, T.I. (2011). Summer aspect of myxomycete biota in the national nature park 'Prypiat'-Stokhid'. Chornomorski Botanical Journal, 7(1), 6783; Moroz, E. L.; Novozhilov, Ju. K. (2024). Biota of m…	6	0.7708	0.1114462002741931	NA	NA	0.6191063512042242	0.34413132069866575	0.06758448060075094	medium	Podlaskie; Warmian-Masurian; Silesian
Stemonitidales	Comatricha	Comatricha meandrispora	Comatricha meandrispora A. Castillo, G. Moreno & Illana, 1993	Latvia	boreal forest slope	on a log of Pinus sylvestris on the boreal forest slope	Klua, J. (2023). Complete checklist of myxomycetes in Latvia. Acta Biol. Univ. Daugavp., 23(2), 127151	NA	NA	NA	NA	NA	NA	NA	NA	not_modelled	NA
Stemonitidales	Comatricha	Comatricha nodulifera	Comatricha nodulifera Wollman & Alexop., 1968	Ukraine	50-100-year plantations of Pinus sylvestris; Kharkiv forest-steppe	fallen decorticated branch of Pinus sylvestris	Leontyev, D.V. (2013). Myxomycetes from the genera Comatricha, Macbrideola and Paradiacheopsis in Ukraine: identification and distribution. Mikologiya i Fitopatologiya, 47(3), 159168; Leontyev, D.V., Dudka, I.O., Kochergina, A.V. & Kryvomaz, T.I. (2012). New and rare Myxomycetes of Ukraine 3. Forest and forest?steppe zone. Nova Hedwigia, 94(34), 335354	NA	NA	NA	NA	NA	NA	NA	NA	not_modelled	NA
Stemonitidales	Comatricha	Comatricha pseudoalpina	Comatricha pseudoalpina G. Moreno, H. Singer, A. Sánchez & Illana, 2004	Germany	Alpine/Subalpine Forests & High-Mountain Shrublands; dwarf mountain pine shrubland; alpine herbaceous flora; dwarf mountain pine shrubland; beside last snow patch; edge of spruce forest	at the edge of melting snowfields; on living Vaccinium myrtillus; on twigs of Pinus mugo	Kuhnt, A. (2010). Nivicole Myxomyceten aus Deutschland (unter besonderer Berücksichtigung der bayerischen Alpen). Teil V. Mycologia Bavarica, 11, 4964	NA	NA	NA	NA	NA	NA	NA	NA	not_modelled	NA
Stemonitidales	Comatricha	Comatricha reticulospora	Comatricha reticulospora Ing & P.C. Holland, 1967	Russia	NA	NA	Gmoshinskiy, V.I., Matveev, A.V., Gubanov, E.S., Bortnikov, F.M. and Dunayev, E.A. (2020) Critical revision of the Myxomycetes collection of Young Naturalists Club of Zoological Museum of Moscow State University, Botanica Pacifica, 9(2), pp. 175190	NA	NA	NA	NA	NA	NA	NA	NA	not_modelled	NA
Stemonitidales	Comatricha	Comatricha rigida	Comatricha rigida (Brândza) G. Moreno, A. Sánchez & A. Castillo, 2023	Germany; Latvia; Russia; Ukraine	Arboretum; Beech forest (Hordelymo-Fagetum); drained boreal forest; Forest communities; mountain Fagus-Carpinus forest; plateau Quercus-Carpinus forest; Psammophyte communities of the Sarykum sand dune; woody communities not represented; upland forest, oak forest with hazel and ground elder; ??????????????? ??????? ?????????? ? ???????? Ulmus laevis ? Pyrus communis L. ?? ?????? ?????, ? ????? ??…	an Kieferntotholz; Bark of living trees; bark of Thuja occidentalis; Branches, lying in the leaf litter, barked or debarked, of Fagus sylvatica; living bark of Acer platanoides; on a decaying log in a drained boreal forest; On bark of living Acer stevenii; On bark of living Fagus orientalis; On bark of living Quercus pubescens; on bark of living Quercus robur; on bark of living Tamarix species	Gmoshinskiy, V. I.; Matveev, A. V.; Lazareva, O. A. (2021). New Data on Myxomycetes (=Myxogastrea, Mycetozoa) from Dagestan State Nature Reserve (North Caucasus, Russia). Bulletin of Moscow Society of Naturalists. Biological series, 126(4), 3649; Leontyev, D. V.; McHugh, R.; Fefelov, K. A.; Kochergina, A. V. (2011). New and rare Myxomycetes of Ukraine. 2. Southwest Crimea. Nova Hedwigia, 92(1-2)…	10	0.7951333333333334	0.14617908537133484	NA	NA	0.7173483813714447	0.21193769451071062	0.3523153942428035	medium	West Pomeranian; Pomeranian; Lubelskie
Stemonitidales	Comatricha	Comatricha sinuatocolumellata	Comatricha sinuatocolumellata G. Moreno, H. Singer, A. Sánchez & Illana, 2004	Austria; Germany	Alpine/Subalpine Forests & High-Mountain Shrublands; Woodrush European beech forest (Luzulo-Fagetum sylvaticae) and European beechsessile oak forest (Fago-Quercetum petraeae) on acidic substrate; black alderbirch carr (Betuletum pubescentis); overmature pasture oaks in rows; bracken-rich burn areas with dead wood	at the edge of melting snowfields; on conifer deadwood; on deadwood of Pinus mugo; on lying conifer deadwood	Kuhnt, A. (2010). Nivicole Myxomyceten aus Deutschland (unter besonderer Berücksichtigung der bayerischen Alpen). Teil V. Mycologia Bavarica, 11, 4964; Eiser, R. and Follmann, G. (1984) Zur Kryptogamenflora und Kryptogamenvegetation des Naturschutzgebietes Urwald Sababurg im Reinhardswald (Nordhessen). I. Die Schleimpilze (Myxomycophyta). Hessische Floristische Briefe, 33, pp. 5158	5	0.8287333333333333	0.3692084175036582	NA	NA	0.29428439871225925	0.0602552842453015	0	low	Pomeranian; West Pomeranian; Lubelskie
Stemonitidales	Comatricha	Comatricha suksdorfii	Comatricha suksdorfii Ellis & Everh., 1884	Russia; Switzerland; Ukraine	Forest; Western Polissia	On a branch of Picea excelsa, on the ground; On the ground-facing side of decorticated dead wood	Meylan, C. (1926). Recherches sur les myxomyc?tes du Jura en 192526. Bulletin de la Société Vaudoise des Sciences Naturelles, 56(219), 319328; Meylan, C. (1920). Contribution ? la connaissance des myxomyc?tes de la Suisse. Bulletin de la Société Vaudoise des Sciences Naturelles, 53(199), 451; Fefelov, K. A. (2010). Myxomycetes of the Urals. Mikologiya i Fitopatologiya, 44(4), 340351; Kryvomaz,…	NA	NA	NA	NA	NA	NA	NA	NA	not_modelled	NA
Stemonitidales	Comatricha	Comatricha tenerrima	Comatricha tenerrima (M.A. Curtis) G. Lister, 1919	Belarus; Czech Republic; Germany; Latvia; Lithuania; Russia; Ukraine	Beech forest (Fagus sylvatica), Hordelymo-Fagetum, transition to Galio odorati-Fagetum; Carpathian forests; Complex spruce forest; Firbeech woodland (Abies albaFagus sylvatica); mixed forest; Mixed Forests; mixed forest; Pine forest; Spruce forest, long-moss type; Waterlogged floodplain meadow; Western Polissia; ??????????????? ??????-????????? ? ?????????? ????????, ??????????? ??? ????????.	in the cavity of an oak tree in a forest; Leaf litter; Moderately decayed wood, bark already loose or falling off, wood still in good shape, but appearing softer and often with abundant fungal colonization.; on a log of Betula species; on a log of Populus tremula; On decaying wood of Scots pine; On dry stems of Scirpus sylvaticus; on leaves of Scirpus sylvaticus; on rotten wood; Remains of tall h…	Leontyev, D.V. (2013). Myxomycetes from the genera Comatricha, Macbrideola and Paradiacheopsis in Ukraine: identification and distribution. Mikologiya i Fitopatologiya, 47(3), 159168; Leontyev, D. V.; McHugh, R.; Fefelov, K. A.; Kochergina, A. V. (2011). New and rare Myxomycetes of Ukraine. 2. Southwest Crimea. Nova Hedwigia, 92(1-2), 245-256; Kuhnt, A. (2012). Myxomyceten im Naturwaldreservat "…	15	0.7094444444444444	0.10662510764471428	NA	NA	0.5802838614212769	0.3199181603209013	0.40175219023779724	medium	Pomeranian; West Pomeranian; Warmian-Masurian
Stemonitidales	Comatricha	Comatricha variabilis	Comatricha variabilis R.K. Chopra & T.N. Lakh., 1992	Ukraine	NA	bark of a living Abies alba	Leontyev, D. V.; Dudka, I. O.; Malanyuk, V. B.; Van Hoof, J. P. M. (2013). Myxomycetes of the Gorgany Nature Reserve. Ukrainian Botanical Journal, 70(1), 94102	NA	NA	NA	NA	NA	NA	NA	NA	not_modelled	NA
Stemonitidales	Diacheopsis	Diacheopsis effusa	Diacheopsis effusa Kowalski, 1975	Russia	????????? ????????????? ??????????	on last-year stems of Anthriscus sylvestris lying on the ground beneath dense stands of Heracleum mantegazzianum, at the edge of a meadow in the transitional zone between birch subalpine crooked woodland and alpine tundra	Erastova, D.A.; Novozhilov, Y.K.; Schnittler, M. (2017). Nivicolous myxomycetes of the Khibiny Mountains, Kola Peninsula, Russia. Nova Hedwigia, 104(1-3), 85110; Erastova, D. A. (2015). Nival myxomycetes (Myxomycetes) of Northwestern Russia and the Northwestern Caucasus (????????? ??????????? (Myxomycetes) ??????-?????? ?????? ? ??????-????????? ???????). Candidate of Biological Sciences thesis,…	NA	NA	NA	NA	NA	NA	NA	NA	not_modelled	NA
Stemonitidales	Diacheopsis	Diacheopsis metallica	Diacheopsis metallica Meyl., 1930	Belarus; Germany; Russia; Ukraine	Alpine/Subalpine Forests & High-Mountain Shrublands; complex spruce forest; Elevational transect from mixed Fagus sylvatica, Abies alba and Picea abies forests to Picea abies dominated forest and shrub thickets composed of Pinus mugo and Alnus alnobetula; open grasslands and semi-natural pastures; High alpine area; open mountain mixed forest; subalpine crooked-stem BetulaSorbus forest and alpine…	at the edge of melting snowfields; decaying wood without bark of Alnus glutinosa; decaying wood without bark of Pinus sylvestris; ground litter of dead plant material in contact with the ground; on litter; on living broadleaved woody twig; on living plants; on living Vaccinium myrtillus; on rotten wood of Pinus sylvestris; snow-covered soil at the edge of melting snowbanks in spring	Borg Dahl, M.; Shchepin, O.; Schunk, C.; Menzel, A.; Novozhilov, Y. K.; Schnittler, M. (2018-08-03). A four year survey reveals a coherent pattern between occurrence of fruit bodies and soil amoebae populations for nivicolous myxomycetes. Scientific Reports, 8, 11662; Poelt, J. (1956). Schleimpilze aus Südbayern und Tirol. Berichte der Bayerischen Botanischen Gesellschaft zur Erforschung der Flor…	8	0.8466666666666667	0.24293348998348407	NA	NA	0.570403324039122	0.17531552443031706	0.30600750938673343	medium	Pomeranian; Lubelskie; Warmian-Masurian
Stemonitidales	Diacheopsis	Diacheopsis nannengae	Diacheopsis nannengae G. Moreno, Illana & Heykoop, 1989	Russia	NA	NA	Gmoschinskiy, V. I.; Bogatova, P. D.; Matveev, A. V. (2018). The results of the study of species diversity myxomycetes, Poria Guba 2017. Letopis' prirody Kandalakshskogo zapovednika za 2017 god (annual report), book 63, vol. 1, pp. 6165; Kotkova, V. M.; Morozova, O. V.; Novozhilov, Yu. K.; Popov, E. S.; Zhurbenko, M. P.; Zmitrovich, I. V. (2007). Preliminary list of Fungi and Myxomycetes of Leni…	NA	NA	NA	NA	NA	NA	NA	NA	not_modelled	NA
Stemonitidales	Diacheopsis	Diacheopsis pauxilla	Diacheopsis pauxilla Mar. Mey. & Poulain, 1998	Germany	alpine meadow, steep south-facing slope; Alpine/Subalpine Forests & High-Mountain Shrublands	at the edge of melting snowfields; on living Vaccinium myrtillus	Kuhnt, A. (2010). Nivicole Myxomyceten aus Deutschland (unter besonderer Berücksichtigung der bayerischen Alpen). Teil V. Mycologia Bavarica, 11, 4964	NA	NA	NA	NA	NA	NA	NA	NA	not_modelled	NA
Stemonitidales	Diacheopsis	Diacheopsis reticulospora	Diacheopsis reticulospora Mar. Mey. & Poulain, 1990	Russia	Subalpine crooked-stem Betula-Sorbus forest; ????????? ????????????? ??????????	ground litter of dead plant material in contact with the ground; on litter	Erastova, D.A.; Novozhilov, Y.K.; Schnittler, M. (2017). Nivicolous myxomycetes of the Khibiny Mountains, Kola Peninsula, Russia. Nova Hedwigia, 104(1-3), 85110; Erastova, D. A. (2015). Nival myxomycetes (Myxomycetes) of Northwestern Russia and the Northwestern Caucasus (????????? ??????????? (Myxomycetes) ??????-?????? ?????? ? ??????-????????? ???????). Candidate of Biological Sciences thesis,…	NA	NA	NA	NA	NA	NA	NA	NA	not_modelled	NA
Stemonitidales	Diacheopsis	Diacheopsis synspora	Diacheopsis synspora Nann.-Bremek. & Y. Yamam., 1986	Germany	Mountain mixed forest	on densely moss-covered bark of living Acer pseudoplatanus	Kuhnt, A. (2014). Bemerkenswerte "Schleimpilze" (Amoebozoa, Myxomycetes) aus Deutschland: Neu- und Wiederfunde seltener Arten. Berichte der Bayerischen Botanischen Gesellschaft zur Erforschung der Flora, 84, 3964	NA	NA	NA	NA	NA	NA	NA	NA	not_modelled	NA
Stemonitidales	Diacheopsis	NA	Diacheopsis Meyl., 1930	Germany; Russia	Butterbur riverbank stands (Petasites hybridus); Butterbur riverbank swards; Butterbur riverbank vegetation (Petasitetum hybridi); Riparian riverbank stands of Petasites hybridus; small, natural meadow at the margin of a woodland near the seashore but not salt-influenced	Lower side of living leaves of Petasites hybridus; stem of pine or spruce lying on the grass; Undersides of living leaves of Petasites hybridus	Kuhnt, A.; Baumann, K.; Nowotny, W. (2014). Didymium tussilaginis (Berk. & Broome) Massee, Didymium vernum spec. nov., and Diacheopsis spec.  three hitherto overlooked foliicolous myxomycete species on Common Butterbur (Petasites hybridus). Zeitschrift für Mykologie, 80(1), 137167; Schnittler, M. and Novozhilov, Y.K., 1996. The myxomycetes of boreal woodlands in Russian northern Karelia: a prel…	NA	NA	NA	NA	NA	NA	NA	NA	not_modelled	NA
Stemonitidales	Enerthenema	Enerthenema melanospermum	Enerthenema melanospermum T. Macbr. & G.W. Martin, 1932	Germany	Dwarf mountain pine shrubland; Dwarf mountain pine shrubland and among small spruces; Forest limit between spruces and dwarf mountain pines	auf entrindetem, liegendem Picea-Ast; auf entrindeten, liegenden Picea-Ästchen; auf liegenden, ± entrindeten Picea-Ästchen in Initialphase; auf liegenden, entrindeten Ästchen von Pinus mugo; auf teilweise entrindetem, liegendem, noch sehr festem Ästchen von Pinus mugo	Kuhnt, A. (2014). Bemerkenswerte "Schleimpilze" (Amoebozoa, Myxomycetes) aus Deutschland: Neu- und Wiederfunde seltener Arten. Berichte der Bayerischen Botanischen Gesellschaft zur Erforschung der Flora, 84, 3964	NA	NA	NA	NA	NA	NA	NA	NA	not_modelled	NA
Stemonitidales	Lamproderma	Lamproderma cacographicum	Lamproderma cacographicum Bozonnet, Mar. Mey. & Poulain, 1997	Russia	Alpine tundra; Subalpine birch forest; Subalpine birch krummholz; subalpine crooked-stem birch forest	leaves and stems of living shrubs above ground; living plants; on living plants	Novozhilov, Y.K., Schnittler, M., Erastova, D.A., Okun, M.V., Schepin, O.N. and Heinrich, E., 2013. Diversity of nivicolous myxomycetes of the Teberda State Biosphere Reserve (Northwestern Caucasus, Russia). Fungal Diversity, 59, pp.109130; Erastova, D. A. (2015). Nival myxomycetes (Myxomycetes) of Northwestern Russia and the Northwestern Caucasus (????????? ??????????? (Myxomycetes) ??????-????…	NA	NA	NA	NA	NA	NA	NA	NA	not_modelled	NA
Stemonitidales	Lamproderma	Lamproderma cristatum	Lamproderma cristatum Meyl., 1921	Germany; Russia; Switzerland; Ukraine	Alpine/Subalpine Forests & High-Mountain Shrublands; Edge of melting snow; Subalpine birch krummholz; subalpine crooked-stem birch forest; ????????? ????????????? ??????????	auf Pflanzenresten; emerging from the soil along the edge of melting snowbanks; leaves and stems of living shrubs above ground; on living plants; on Vaccinium myrtillus; snow-covered soil at the edge of melting snowbanks in spring	Novozhilov, Y.K., Schnittler, M., Erastova, D.A., Okun, M.V., Schepin, O.N. and Heinrich, E., 2013. Diversity of nivicolous myxomycetes of the Teberda State Biosphere Reserve (Northwestern Caucasus, Russia). Fungal Diversity, 59, pp.109130; Erastova, D. A. (2015). Nival myxomycetes (Myxomycetes) of Northwestern Russia and the Northwestern Caucasus (????????? ??????????? (Myxomycetes) ??????-????…	7	0.9008333333333334	0.12035941545591226	NA	NA	0.24068030363760418	0.018981271974998097	0.0037546933667083854	low	Lesser Poland; Silesian; Subcarpathian
Stemonitidales	Lamproderma	Lamproderma cucumer	Lamproderma cucumer (Meyl.) Nowotny & H. Neubert, 2000	Russia; Ukraine	alpine meadow; Alpine meadow	plant litter	Erastova, D. A. (2015). Nival myxomycetes (Myxomycetes) of Northwestern Russia and the Northwestern Caucasus (????????? ??????????? (Myxomycetes) ??????-?????? ?????? ? ??????-????????? ???????). Candidate of Biological Sciences thesis, Komarov Botanical Institute (BIN RAS), St. Petersburg, Russia; Novozhilov, Y.K., Schnittler, M., Erastova, D.A., Okun, M.V., Schepin, O.N. and Heinrich, E., 2013.…	NA	NA	NA	NA	NA	NA	NA	NA	not_modelled	NA
Stemonitidales	Lamproderma	Lamproderma debile	Lamproderma debile (G. Lister & H.J. Howard) Ing, 1982	Czech Republic	NA	on beech leaves	Cejp, K. (1962) Beitrag zur Mykoflora der Schleimpilze (Myxomycetes), namentlich Westböhmens / Pøíspìvek k mykoflóøe hlenek (Myxomycetes) Èech, zejména západních. Sborník Národního muzea v Praze, Øada B  Pøírodní vìdy (Acta Musei Nationalis Pragae, Series B  Historia Naturalis), 18(3), 6180	NA	NA	NA	NA	NA	NA	NA	NA	not_modelled	NA
Stemonitidales	Lamproderma	Lamproderma disseminatum	Lamproderma disseminatum Kowalski, 1970	Austria	NA	NA	Nowotny, W. (1990). Beiträge zur Kenntnis der Myxomyceten Oberösterreichs V. Linzer biologische Beiträge, 22(1), 97142	NA	NA	NA	NA	NA	NA	NA	NA	not_modelled	NA
Stemonitidales	Lamproderma	Lamproderma elasticum	Lamproderma elasticum Nann.-Bremek. & Bozonnet, 1989	Latvia	deciduous forest	on a large log of Fraxinus excelsior in a deciduous forest	Klua, J. (2023). Complete checklist of myxomycetes in Latvia. Acta Biol. Univ. Daugavp., 23(2), 127151	NA	NA	NA	NA	NA	NA	NA	NA	not_modelled	NA
Stemonitidales	Lamproderma	Lamproderma granulosum	Lamproderma granulosum H. Neubert, Nowotny & Schnittler, 1990	Germany	Moist sandstone rocks in the Amselgrund	Thin liverwort and algae layers on moist sandstone rocks	Schnittler, M. (1999). Blockhalden als Lebensraum für Myxomyceten. Decheniana  Beihefte, 37, 105109	NA	NA	NA	NA	NA	NA	NA	NA	not_modelled	NA
Stemonitidales	Lamproderma	Lamproderma hieroglyphicum	Lamproderma hieroglyphicum Flatau, 1982	Germany	Woodrush European beech forest (Luzulo-Fagetum sylvaticae) and European beechsessile oak forest (Fago-Quercetum petraeae) on acidic substrate; black alderbirch carr (Betuletum pubescentis); overmature pasture oaks in rows; bracken-rich burn areas with dead wood	an Buchenrinde; on bark of Fagus sylvatica	Flatau, L. (1982). Myxomyceten aus Nord-Hessen  I. Ein neuer Myxomycet aus dem Reinhardswald bei Kassel. Zeitschrift für Mykologie, 48(2), 257259; Neubert, H.; Nowotny, W.; Baumann, K. (1989). Myxomyceten aus der Bundesrepublik Deutschland V (Mit Berücksichtigung von Vorkommen in Oberösterreich). Carolinea, 47, 2546; Eiser, R. and Follmann, G. (1984) Zur Kryptogamenflora und Kryptogamenvegetat…	NA	NA	NA	NA	NA	NA	NA	NA	not_modelled	NA
Stemonitidales	Lamproderma	Lamproderma kowalskii	Lamproderma kowalskii A. Ronikier, Lado & Mar. Mey., 2010	Russia	Subalpine crooked-stem BetulaSorbus forest; ????????? ????????????? ??????????	ground litter of dead plant material in contact with the ground; on plant litter; Twigs and leaves of living trees and shrubs above ground	Erastova, D. A. (2015). Nival myxomycetes (Myxomycetes) of Northwestern Russia and the Northwestern Caucasus (????????? ??????????? (Myxomycetes) ??????-?????? ?????? ? ??????-????????? ???????). Candidate of Biological Sciences thesis, Komarov Botanical Institute (BIN RAS), St. Petersburg, Russia; Erastova, D.A.; Novozhilov, Y.K.; Schnittler, M. (2017). Nivicolous myxomycetes of the Khibiny Moun…	NA	NA	NA	NA	NA	NA	NA	NA	not_modelled	NA
Stemonitidales	Lamproderma	Lamproderma laxum	Lamproderma laxum H. Neubert, 1980	Austria; Germany; Russia	NA	on the fallen trunk of a gymnosperm tree	Scholler, M.; Bernauer, T.; Ebel, C.; Miggel, B.; Murmann-Kristen, L.; Schnittler, M. (2013-12-16). Eine mykologische Bestandsaufnahme des Bannwalds Wilder See  Hornisgrinde (Nordschwarzwald, Baden-Württemberg). Carolinea, 71, 153159; Neubert, H.; Nowotny, W.; Baumann, K. (1989). Myxomyceten aus der Bundesrepublik Deutschland V (Mit Berücksichtigung von Vorkommen in Oberösterreich). Carolinea…	NA	NA	NA	NA	NA	NA	NA	NA	not_modelled	NA
Stemonitidales	Lamproderma	Lamproderma leucosporum	Lamproderma leucosporum Rostaf., 1876	Slovakia	NA	NA	Bäumler, J. A. (1890). Fungi Schemnitzenses. Ein Beitrag zur ungarischen Pilzflora. II. Verhandlungen der Zoologisch-Botanischen Gesellschaft in Wien, 40, 139148	NA	NA	NA	NA	NA	NA	NA	NA	not_modelled	NA
Stemonitidales	Lamproderma	Lamproderma lycopodiicola	Lamproderma lycopodiicola A. Kuhnt, 2011	Germany; Switzerland	Dwarf mountain pine shrubland; Gorge-like spruce forest with large rocks; Mountain mixed forest; Open forest track in mountain mixed forest, river valley; Open mixed forest with low vegetation; Open spruce forest; Open spruce forest edge and pine heath; Open spruce high forest; Spruce high forest	emerging from the soil along the edge of melting snowbanks; on a grass remnant; on a living small twig; on an old needle of Pinus mugo; on living branchlets of Vaccinium; on living Lycopodium annotinum; on Lycopodium annotinum	Meylan, C. (1908) Contribution ? la connaissance des myxomyc?tes du Jura, Bulletin de la Société Vaudoise des Sciences Naturelles, 44(164), pp. 285303; Schinz, H. (1913). Floristik und Fortschritte. Myxogasteres. Berichte der Schweizerischen Botanischen Gesellschaft = Bulletin de la Société Botanique Suisse, 22, 12; Kuhnt, A. (2011). Lamproderma lycopodiicola und L. nordica (Myxomycetes, Stem…	13	0.977	0.01969101599997093	NA	NA	0.3786063841165553	0.007894738167794287	0	low	Lesser Poland; Pomeranian; West Pomeranian
Stemonitidales	Lamproderma	Lamproderma macrosporum	Lamproderma macrosporum (Mar. Mey. & Poulain) A. Kuhnt, 2017	Russia	Subalpine crooked-stem BetulaSorbus forest	ground litter of dead plant material in contact with the ground; Twigs and leaves of living trees and shrubs above ground	Erastova, D.A.; Novozhilov, Y.K.; Schnittler, M. (2017). Nivicolous myxomycetes of the Khibiny Mountains, Kola Peninsula, Russia. Nova Hedwigia, 104(1-3), 85110	NA	NA	NA	NA	NA	NA	NA	NA	not_modelled	NA
Stemonitidales	Lamproderma	Lamproderma mucronatum	Lamproderma mucronatum H. Neubert, Nowotny & K. Baumann, 1989	Germany	NA	NA	Neubert, H.; Nowotny, W.; Baumann, K. (1989). Myxomyceten aus der Bundesrepublik Deutschland V (Mit Berücksichtigung von Vorkommen in Oberösterreich). Carolinea, 47, 2546	NA	NA	NA	NA	NA	NA	NA	NA	not_modelled	NA
Stemonitidales	Lamproderma	Lamproderma nigrescens	Lamproderma nigrescens (Rostaf.) Rostaf., 1874	Latvia	mixed forest; moist mixed forest	on a log in a mixed forest; on a log of Populus tremula in a moist mixed forest	Klua, J. (2023). Complete checklist of myxomycetes in Latvia. Acta Biol. Univ. Daugavp., 23(2), 127151	NA	NA	NA	NA	NA	NA	NA	NA	not_modelled	NA
Stemonitidales	Lamproderma	Lamproderma pseudomaculatum	Lamproderma pseudomaculatum Mar. Mey. & Poulain, 1995	Belarus; Czech Republic; Latvia; Russia; Ukraine	Alpine meadow; Birch subalpine krummholz; Forests dominated by Quercus robur, Pinus sylvestris, Populus tremula, Betula pendula and Alnus glutinosa; old boreal forest; old humid deciduous forest; Pine forest; Quercus robur-dominated upland and ravine forests with Fraxinus excelsior, Tilia cordata, Acer species, Ulmus species, Betula pendula, Corylus avellana, Carex pilosa, Prunus spinosa, Sambucu…	Ground litter of dead plant material in contact with the ground; Leaf litter; Litter of coniferous needles and small twigs of Juniperus communis; on a rotten trunk of Fagus sylvatica; on a twig in litter in old boreal forest near melting snow; on dead leaves of Acer platanoides; on dead leaves of Quercus borealis; on dead leaves of Quercus robur; on leaf litter in old humid deciduous forest near …	Yatsiuk, I.; Leontyev, D. (2020-03-26). Two species of nivicolous myxomycetes that formed fruiting bodies during three spring seasons in the lowlands of the Eastern Ukraine. Phytotaxa, 437(3), 147155; Lásková, A. (2011). Hlenky  inventarizaèní prùzkum NP Èeské výcarsko na lokalitì Rùovský vrch. Závìreèná zpráva za rok 2011. Manuscript, Správa NP Èeské výcarsko, Krásná Lípa; Klua, J. (2023).…	9	0.834	0.2230830376040874	NA	NA	0.4466674302047321	0.15609675612769042	0	low	Warmian-Masurian; Pomeranian; West Pomeranian
Stemonitidales	Lamproderma	Lamproderma puncticulatum	Lamproderma puncticulatum Härk., 1978	Germany	Sandstone gorges	bryophyte-covered boulders and rocks	Fiore-Donno, A. M.; Novozhilov, Y. K.; Meyer, M.; Schnittler, M. (2011-08-01). Genetic Structure of Two Protist Species (Myxogastria, Amoebozoa) Suggests Asexual Reproduction in Sexual Amoebae. PLoS ONE, 6(8), e22872	NA	NA	NA	NA	NA	NA	NA	NA	not_modelled	NA
Stemonitidales	Lamproderma	Lamproderma retirugisporum	Lamproderma retirugisporum G. Moreno, H. Singer, Illana & A. Sánchez, 2003	Austria; Ukraine	NA	on grass; on leaf and grass	Singer, H.; Moreno, G.; Illana, C.; Sánchez, A. (2003). Lamproderma retirugisporum spec. nova, a misinterpreted species of the Myxomycetes. Österreichische Zeitschrift für Pilzkunde, 12, 1321; Kryvomaz, Tetyana (2014-02-28). First steps in myxomycete conservation activities. Fungal Conservation, Issue 4, 3539	NA	NA	NA	NA	NA	NA	NA	NA	not_modelled	NA
Stemonitidales	Lamproderma	Lamproderma splendens	Lamproderma splendens Meyl., 1929	Germany; Ukraine	nivicol habitats	During snowmelt on grass felt or dwarf shrubs at open high-mountain sites at the edge of melting snow	Müller, H., 2002. Beitrag zur Kenntnis und Verbreitung nivicoler Myxomyceten im Thüringer Wald. Zeitschrift für Mykologie, 68(2), pp.199208; Müller, H.; Riemay, K.-H. (2010). Rote Liste der Schleimpilze (Myxomycetes) Thüringens (Naturschutzreport 26). Naturschutzreport, 26, 485490; Kryvomaz, Tetyana (2014-02-28). First steps in myxomycete conservation activities. Fungal Conservation, Issue 4, 3…	5	0.9966	0.00296647939483828	NA	NA	1.928545101011635e-11	8.842959933027865e-14	0	low	Pomeranian; West Pomeranian; Warmian-Masurian
Stemonitidales	Lamproderma	Lamproderma splendidissimum	Lamproderma splendidissimum Mar. Mey., Bozonnet & Poulain, 2014	Russia	alpine meadows; ????????? ????????????? ??????????	ground litter; on plant litter	Novozhilov, Y.K., Schnittler, M., Erastova, D.A., Okun, M.V., Schepin, O.N. and Heinrich, E., 2013. Diversity of nivicolous myxomycetes of the Teberda State Biosphere Reserve (Northwestern Caucasus, Russia). Fungal Diversity, 59, pp.109130; Erastova, D. A. (2015). Nival myxomycetes (Myxomycetes) of Northwestern Russia and the Northwestern Caucasus (????????? ??????????? (Myxomycetes) ??????-????…	NA	NA	NA	NA	NA	NA	NA	NA	not_modelled	NA
Stemonitidales	Lamproderma	Lamproderma zonatopulchellum	Lamproderma zonatopulchellum Yatsiuk, Leontyev, López-Villalba & Schnittler, 2023	Russia	Birch forest with Tilia cordata; mixed forest with Betula pendula, Acer platanoides and Tilia cordata; linden forest with a few Betula pendula trees; stands of Betula pendula, Populus tremula, Quercus robur; undergrowth Acer platanoides, Cornus sericea, Corylus avellana, Sorbus aucuparia; Broadleaved Deciduous Forests	On downside of leaves of living Carex sp.; On small herbaceous shrubs (Cornus sericea)	Gmoshinskiy, V. I.; Kireeva, N. I. (2023). First data on nivicolous myxomycetes in the Bitsevsky forest natural and historical park (Moscow, Russia). Mikologiya i fitopatologiya, 57(5), 372377	NA	NA	NA	NA	NA	NA	NA	NA	not_modelled	NA
Stemonitidales	Lamproderma	NA	Lamproderma Rostaf., 1873	Austria; Germany; Russia; Ukraine	Grassland; Mixed Forests; oak forest; Open herbaceous vegetation in the montane zone; pine forest (Pinus sylvestris); Sandstone gorges	Grassland soil; On previous-year grass remains; identification uncertain due to weathered sporocarps; three to four weeks after snowmelt; on pure green Coccomyxa algae mats; on the moss Dicranum montanum Hedw. covering log of Quercus robur; wood of deciduous trees	Viunnyk, V. O.; Leontyev, D. V.; López-Villalba, Á. (2023). First records of bryophilous myxomycetes in the lowlands of Ukraine reveal an undescribed species of Lamproderma. Czech Mycology, 75(2), 191206; Shchepin, O. N.; Schnittler, M.; Erastova, D. A.; Prikhodko, I. S.; Borg Dahl, M.; Azarov, D. V.; Chernyaeva, E. N.; Novozhilov, Y. K. (2019). Community of dark-spored myxomycetes in ground lit…	NA	NA	NA	NA	NA	NA	NA	NA	not_modelled	NA
Stemonitidales	Leptoderma	Leptoderma iridescens	Leptoderma iridescens G. Lister, 1913	Austria; Russia; Switzerland	Arboretum	bark of Pinus pallasiana; Depression at the road next to residual snow; in a hollow by the road beside old snow; on a dead twig	Gottsberger, G. (1966). Die Myxomyceten der Steiermark mit Beiträgen zu ihrer Biologie. Nova Hedwigia, 12(1/2), 203296; Poelt, J. (1956). Schleimpilze aus Südbayern und Tirol. Berichte der Bayerischen Botanischen Gesellschaft zur Erforschung der Flora, 31, 6975; Matveev, A. V.; Gmoshinskiy, V. I.; Prokhorov, V. P.; Kazantseva, E. S. (2018). The myxomycetes from botanical gardens of Moscow: N. V…	NA	NA	NA	NA	NA	NA	NA	NA	not_modelled	NA
Stemonitidales	Macbrideola	Macbrideola H.C.	Macbrideola H.C. Gilbert, 1934	Germany	NA	NA	Flatau, L. and Schirmer, P. (1994) Neue Myxomyceten-Funde in Nordhessen und Deutschland, Zeitschrift für Mykologie, 60(1), pp. 253274	NA	NA	NA	NA	NA	NA	NA	NA	not_modelled	NA
Stemonitidales	Macbrideola	Macbrideola argentea	Macbrideola argentea Nann.-Bremek. & Y. Yamam., 1983	Ukraine	NA	bark of living trees; outer dead layer of bark of living trees	Kochergina, A.V. & Markina, T.Y. (2021). Ecological assemblages of corticulous myxomycetes in forest communities of the North?East Ukraine. Biosystems Diversity, 29(2), 94101	NA	NA	NA	NA	NA	NA	NA	NA	not_modelled	NA
Stemonitidales	Macbrideola	Macbrideola decapillata	Macbrideola decapillata H.C. Gilbert, 1934	Ukraine	NA	bark of living trees	Kochergina, A.V. & Markina, T.Y. (2021). Ecological assemblages of corticulous myxomycetes in forest communities of the North?East Ukraine. Biosystems Diversity, 29(2), 94101; Leontyev, D.V. (2013). Myxomycetes from the genera Comatricha, Macbrideola and Paradiacheopsis in Ukraine: identification and distribution. Mikologiya i Fitopatologiya, 47(3), 159168	NA	NA	NA	NA	NA	NA	NA	NA	not_modelled	NA
Stemonitidales	Macbrideola	Macbrideola macrospora	Macbrideola macrospora (Nann.-Bremek.) Ing, 1982	Switzerland	mixed submontane forest	on bark of Acer pseudoplatanus	Ing, B., 1999. Corticolous Myxomycetes from Switzerland. Mycologia Helvetica, 10(2), pp.2540	NA	NA	NA	NA	NA	NA	NA	NA	not_modelled	NA
Stemonitidales	Macbrideola	Macbrideola oblonga	Macbrideola oblonga Pando & Lado, 1988	Russia; Switzerland	Intrazonal arboreal communities; Psammophyte communities of the Sarykum sand dune; woody communities not represented; roadside trees	bark of living trees and shrubs; Bark of Prunus avium; Decaying bark of shrubs and semi-shrubs; Large woody remains; on bark of living Populus species; on bark of living Salix species; on bark of living trees, shrubs and subshrubs; on bark of Prunus avium	Gmoshinskiy, V. I.; Matveev, A. V.; Lazareva, O. A. (2021). New Data on Myxomycetes (=Myxogastrea, Mycetozoa) from Dagestan State Nature Reserve (North Caucasus, Russia). Bulletin of Moscow Society of Naturalists. Biological series, 126(4), 3649; Zemlyanskaya, I. V.; Novozhilov, Yu. K. (2022). New data on myxomycetes in the Republic of Kalmykia (Russia). Novosti sistematiki nizshikh rastenii, 56…	NA	NA	NA	NA	NA	NA	NA	NA	not_modelled	NA
Stemonitidales	Macbrideola	Macbrideola rutilipedata	Macbrideola rutilipedata (H. Marx) G. Moreno, Seraoui, Mar. Mey. & López-Vill., 2023	Belarus; Germany; Russia; Ukraine	Alder swamp forest; Alnus glutinosa stand; Black alder forest; ??????????? ?????? ?????????-?????????????-???????-???????-??????????? ? ?????? ??????? ??????????? ??????	Catkins of Alnus glutinosa; Leaf litter; on bark of living Quercus robur; On cones of Alnus glutinosa; on previous year's Alnus catkins; Previous-year alder catkins on the ground	Leontyev, D.V. (2013). Myxomycetes from the genera Comatricha, Macbrideola and Paradiacheopsis in Ukraine: identification and distribution. Mikologiya i Fitopatologiya, 47(3), 159168; Czernyadjeva, I. V.; Kotkova, V. M.; Zemlyanskaya, I. V.; Novozhilov, Yu. K.; Vlasenko, A. V.; Vlasenko, V. A.; Blagoveshchenskaya, E. Yu.; Georgieva, M. L.; Notov, A. A.; Himelbrant, D. E.; Muchnik, E. E.; Urbanav…	8	0.8959333333333334	0.08784247264279389	NA	NA	0.7134383133355497	0.09539652812490748	0.024405506883604506	low	West Pomeranian; Pomeranian; Lubelskie
Stemonitidales	Meriderma	Meriderma aggregatum	Meriderma aggregatum Mar. Mey. & Poulain, 2011	Germany; Russia	alpine dwarf shrub communities; Alpine meadow; Birch subalpine crooked woodland; Elevational transect from mixed Fagus sylvatica, Abies alba and Picea abies forests to Picea abies dominated forest and shrub thickets composed of Pinus mugo and Alnus alnobetula; open grasslands and semi-natural pastures; Pinebilberry forest; Sprucebilberry forest; Subalpine birch forest; Subalpine crooked-stem Be…	forest ground litter; ground litter; Living plants; snow-covered soil at the edge of melting snowbanks in spring; twigs and leaves of living trees and shrubs above ground	Novozhilov, Y.K., Schnittler, M., Erastova, D.A., Okun, M.V., Schepin, O.N. and Heinrich, E., 2013. Diversity of nivicolous myxomycetes of the Teberda State Biosphere Reserve (Northwestern Caucasus, Russia). Fungal Diversity, 59, pp.109130; Borg Dahl, M.; Shchepin, O.; Schunk, C.; Menzel, A.; Novozhilov, Y. K.; Schnittler, M. (2018-08-03). A four year survey reveals a coherent pattern between oc…	7	0.8449666666666666	0.15518548042047403	NA	NA	0.4402200616087148	0.0368426639556364	0.0031289111389236545	low	Lesser Poland; Podlaskie; Warmian-Masurian
Stemonitidales	Meriderma	Meriderma verrucosporum	Meriderma verrucosporum Poulain, Meyer & Bozonnet, 2011	Russia	alpine dwarf shrub communities	NA	Novozhilov, Y.K., Schnittler, M., Erastova, D.A., Okun, M.V., Schepin, O.N. and Heinrich, E., 2013. Diversity of nivicolous myxomycetes of the Teberda State Biosphere Reserve (Northwestern Caucasus, Russia). Fungal Diversity, 59, pp.109130	NA	NA	NA	NA	NA	NA	NA	NA	not_modelled	NA
Stemonitidales	Meriderma	NA	Meriderma Mar. Mey. & Poulain, 2011	Russia	NA	litter	Erastova, D. A. (2015). Nival myxomycetes (Myxomycetes) of Northwestern Russia and the Northwestern Caucasus (????????? ??????????? (Myxomycetes) ??????-?????? ?????? ? ??????-????????? ???????). Candidate of Biological Sciences thesis, Komarov Botanical Institute (BIN RAS), St. Petersburg, Russia	NA	NA	NA	NA	NA	NA	NA	NA	not_modelled	NA
Stemonitidales	Paradiacheopsis	Paradiacheopsis acanthodes	Paradiacheopsis acanthodes (Alexop.) Nann.-Bremek., 1986	Czech Republic; Ukraine	Forest communities	Bark of living trees; on bark cut from the base of an old living stem of Acer pseudoplatanus, moist chamber; On the bare surface of bark cut from the base of an old living Acer pseudoplatanus trunk	Leontyev, D.V. (2013). Myxomycetes from the genera Comatricha, Macbrideola and Paradiacheopsis in Ukraine: identification and distribution. Mikologiya i Fitopatologiya, 47(3), 159168; Kochergina, A.V. & Markina, T.Y. (2021). Ecological assemblages of corticulous myxomycetes in forest communities of the North?East Ukraine. Biosystems Diversity, 29(2), 94101; Svrèek, M. (1972). Myxomycetes develo…	5	0.548	0.3556080863972459	NA	NA	0.57355849657715	0.5172091755835128	0.8053817271589487	low	Masovian; Greater Poland; Kujawsko-Pomorskie
Stemonitidales	Paradiacheopsis	Paradiacheopsis cribrata	Paradiacheopsis cribrata Nann.-Bremek., 1968	Germany; Liechtenstein; Russia; Switzerland; Ukraine	Beech forest (Fagus sylvatica), Hordelymo-Fagetum, transition to Galio odorati-Fagetum; Beech forest (Hordelymo-Fagetum); hornbeam-beech forest; hornbeam forest; mixed forest; street trees	bark of Betula pendula; Bark of Cedrus; bark of Fagus sylvatica; Bark of Fraxinus; bark of living trunk of ash; bark of living trunk of birch; bark of living trunk of European larch; Bark of Pinus sylvestris; Bark of Platanus; Bark of Salix caprea; Bark of Tilia; on living bark; on the bark of living Betula pendula; on the bark of living Fagus sylvatica; on the bark of living Larix sibirica; Smal…	Ing, B., 1999. Corticolous Myxomycetes from Switzerland. Mycologia Helvetica, 10(2), pp.2540; Kuhnt, A. (2012). Myxomyceten im Naturwaldreservat "Schönwald" (Deutschland, Oberbayern). Zeitschrift für Mykologie, 78(1), 6596; Leontyev, D.V. (2013). Myxomycetes from the genera Comatricha, Macbrideola and Paradiacheopsis in Ukraine: identification and distribution. Mikologiya i Fitopatologiya, 47(3…	22	0.7686333333333334	0.10451951638596288	NA	NA	0.6032910303345291	0.12943951990472752	0.10575719649561953	medium	Lesser Poland; Silesian; Subcarpathian
Stemonitidales	Paradiacheopsis	Paradiacheopsis erythropodia	Paradiacheopsis erythropodia (Ing) Nann.-Bremek., 1967	Switzerland	NA	Bark of Platanus	Ing, B., 1999. Corticolous Myxomycetes from Switzerland. Mycologia Helvetica, 10(2), pp.2540	NA	NA	NA	NA	NA	NA	NA	NA	not_modelled	NA
Stemonitidales	Paradiacheopsis	Paradiacheopsis fimbriata	Paradiacheopsis fimbriata (G. Lister & Cran) Hertel ex Nann.-Bremek., 1975	Belarus; Czech Republic; Estonia; Germany; Hungary; Latvia; Liechtenstein; Lithuania; Russia; Slovakia; Switzerland; Ukraine	alder-floodplain oak forest; Arboretum; Beech forest (Hordelymo-Fagetum); Black alder forest; Botanical garden; Botanical Garden; Broadleaved Deciduous Forests; dry pine community on rocks; dubohabrové porosty; floodplain broad-leaved forest; forest; Forest communities; hornbeam forest; mixed spruce-beech forest; Nemoral PiceaPinus stand on neutral soils; Old university botanical garden; park ne…	bark; bark of Alnus glutinosa; Bark of Carpinus; bark of Larix czekanowskii; bark of Larix sibirica; bark of living Larix decidua (moist chamber); bark of living Pinus strombus; bark of living trees; Bark of living trees; bark of living willow; bark of living willow in the spruce-birch-aspen woodland; bark of Picea abies; bark of Picea koraiensis; Bark of Pinus nigra; bark of Pinus sylvestris; Ba…	Ing, B., 1999. Corticolous Myxomycetes from Switzerland. Mycologia Helvetica, 10(2), pp.2540; Zeller, L. and Tóth, S., 1976/1977. Myxomycetes data from Hungary II. Annales Universitatis Scientiarum Budapestiensis de Rolando Eötvös Nominatae, Sectio Biologica, 18/19, pp. 137154; Záhorovská, E. (1994). Slizovky (Myxomycetes) vypestované vo vlhkých komôrkach. Mykologické listy, 52, 712; Antonín, …	66	0.6585238095238095	0.0661018138280364	NA	NA	0.745410301749743	0.46586197443217864	0.8973717146433041	low	Lublin; West Pomeranian; Podlaskie
Stemonitidales	Paradiacheopsis	Paradiacheopsis longipes	Paradiacheopsis longipes Hooff & Nann.-Bremek., 1996	Belarus; Germany; Russia; Ukraine	alder forest; Black alder forest; Black alder stand with nettle and lady fern, with downy birch, Norway spruce, ash and maple	bark of Alnus glutinosa; Leaf litter; litter of pods and fruits of Alnus glutinosa; on rotten wood; on the stalk of the infructescence of Alnus glutinosa; petiole of fallen infructescence of black alder	Leontyev, D. V.; Dudka, I. O.; Malaniuk, V. B.; Kochergina, A. V. (2011). Myxomycetes of Halytskyi National Nature Park. Ukrainian Botanical Journal, 68(4), 604617; Leontyev, D.V., Dudka, I.O., Kochergina, A.V. & Kryvomaz, T.I. (2012). New and rare Myxomycetes of Ukraine 3. Forest and forest?steppe zone. Nova Hedwigia, 94(34), 335354; Schmidt, M. & Täglich, U., 2023. Rote Liste und Gesamtarten…	5	0.5811333333333333	0.407560465861611	NA	NA	0.5217377651105518	0.4631498348177147	0.4599499374217772	low	Podlaskie; Lublin; Masovian
Stemonitidales	Paradiacheopsis	Paradiacheopsis microcarpa	Paradiacheopsis microcarpa (Meyl.) D.W. Mitch. ex Ing, 1999	Czech Republic; Russia; Switzerland	lakeside arboretum	on Aesculus; on living bark	Ing, B., 1999. Corticolous Myxomycetes from Switzerland. Mycologia Helvetica, 10(2), pp.2540; tìpka, J. (2020). Hlenky (Myxomycetes) na vybraných lokalitách v Èeském støedohoøí a okolí. Diploma thesis, Univerzita Jana Evangelisty Purkynì v Ústí nad Labem, Pøírodovìdecká fakulta; Fefelov, K. A. (2010). Myxomycetes of the Urals. Mikologiya i Fitopatologiya, 44(4), 340351	NA	NA	NA	NA	NA	NA	NA	NA	not_modelled	NA
Stemonitidales	Paradiacheopsis	Paradiacheopsis solitaria	Paradiacheopsis solitaria (Nann.-Bremek.) Nann.-Bremek., 1967	Belarus; Czech Republic; Germany; Latvia; Liechtenstein; Lithuania; Russia; Switzerland; Ukraine	Arboretum; Black alder forest; boreal woodland; complex spruce forest; Coniferous forest dominated by Picea abies and Abies alba; Floodplain; lakeside and street trees; lakeside arboretum; montane forest; Oligotrophic pine forest (Empetro nigriPinetum); Park; park trees; Pine forest; Pinus mugo plantation; Pinus mugo plantations; Pinus sylvestris plantation; roadside trees; Spruce forest; Steppe…	bark; bark of Alnus glutinosa; bark of Corylus colurna; Bark of living Pinus mugo tree; bark of living tree of Acer campestre (moist chamber culture); bark of living tree of Acer pseudoplatanus (moist chamber culture); bark of living tree of Populus nigra (moist chamber culture); bark of living trees; bark of Picea glehnii; bark of Picea koraiensis; bark of Pseudotsuga menziesii; bark of Quercus …	Ing, B., 1999. Corticolous Myxomycetes from Switzerland. Mycologia Helvetica, 10(2), pp.2540; Zemlyanskaya, I.V., 2003. Myxomycetes of Bogdinsko-Baskunchaksky Nature Reserve. Mikologiya i Fitopatologiya, 37(4), pp.4047; Amosov P.; Aleksandrova A.; Bucharitsin P.; Golovachev I.; Zemlyanskaya I.; Zmitrovitch I.; Kaganov V.; Karpenko N.; Kapralov S.; Kulakov V.; Kutlusurina G.; Morgun D.; Mukhanov…	44	0.693150925925926	0.12595362217550135	NA	NA	0.6116938439872748	0.330350077000759	0.12390488110137672	low	Podlaskie; Pomeranian; Warmian-Masurian
Stemonitidales	Paradiacheopsis	NA	Paradiacheopsis Hertel, 1954	Germany	Young timber forests dominated by Fagus sylvatica, Quercus robur and Pinus sylvestris	on decaying wood	Hoppe, T., Ammon, L. and Moll, J.K. (2014) Diversity and sporocarp development of lignicolous myxomycetes in young timber forests of western Germany, Österreichische Zeitschrift für Pilzkunde, 23, pp. 131141	NA	NA	NA	NA	NA	NA	NA	NA	not_modelled	NA
Stemonitidales	Stemonaria	Stemonaria fuscoides	Stemonaria fuscoides Nann.-Bremek. & Y. Yamam., 1984	Germany; Russia	the raised Sphagnum bog 'Dolgoe' with Betula pendula	on living Sphagnum species; strongly decayed wood	Zemlyanskaya, I. V.; Novozhilov, Y. K. (2022). New data on myxomycete diversity of the Republic of Tatarstan (Russia). Novosti sistematiki nizshikh rastenii, 56(1), 7184; Gmoshinskiy, V. I.; Mishulin, A. A. (2022). New and Rare Species of Myxomycetes of the Genus Stemonaria (Myxomycetes = Myxogastrea) for Russia. Bulletin of the Moscow Society of Naturalists. Biological Series, 127(1), 1118; Mü…	NA	NA	NA	NA	NA	NA	NA	NA	not_modelled	NA
Stemonitidales	Stemonaria	Stemonaria gracilis	Stemonaria gracilis Nann.-Bremek. & Y. Yamam., 1984	Russia; Ukraine	Fagus-Carpinus forest	bark of Fagus orientalis Lipsky	Leontyev, D. V.; McHugh, R.; Fefelov, K. A.; Kochergina, A. V. (2011). New and rare Myxomycetes of Ukraine. 2. Southwest Crimea. Nova Hedwigia, 92(1-2), 245-256; Leontyev, D.V. (2010) Myxomycetes from the genera Stemonitis, Stemonitopsis and Stemonaria in Ukraine: identification and distribution, Mycology and Phytopathology (Mikologiya i Fitopatologiya), 44(5), pp. 398409; Gmoshinskiy, V. I.; …	NA	NA	NA	NA	NA	NA	NA	NA	not_modelled	NA
Stemonitidales	Stemonaria	Stemonaria laxiretis	Stemonaria laxiretis Nann.-Bremek. & Y. Yamam., 1990	Russia	Spruce forest	woody debris	Gmoshinskiy, V. I.; Mishulin, A. A. (2022). New and Rare Species of Myxomycetes of the Genus Stemonaria (Myxomycetes = Myxogastrea) for Russia. Bulletin of the Moscow Society of Naturalists. Biological Series, 127(1), 1118; Novozhilov, Yuri K.; Shchepin, Oleg N.; Gmoshinskiy, Vladimir I.; Schnittler, Martin (2020). Myxomycetes of boreal forests of the Laplandskiy State Nature Biosphere Reserve (…	NA	NA	NA	NA	NA	NA	NA	NA	not_modelled	NA
Stemonitidales	Stemonaria	Stemonaria mirabilis	Stemonaria mirabilis (R.J. Benj. & Poitras) Nann.-Bremek., 2022	Lithuania	Oligotrophic pine forest (Empetro nigriPinetum)	litter (herbaceous and fine wood mix); substrate not specified (observed sporulating)	Adamonyt?, G.; Ir?nait?, R.; Motiej?nait?, J.; Tarakevièius, R.; Matulevièi?t?, D. (2013). Myxomycetes in a forest affected by great cormorant colony: a case study in Western Lithuania. Fungal Diversity, 59(1), 131146	NA	NA	NA	NA	NA	NA	NA	NA	not_modelled	NA
Stemonitidales	Stemonaria	Stemonaria pilosa	Stemonaria pilosa Nann.-Bremek., 1984	Russia	Mixed forest	on dead wood of pine	Gmoshinskiy, V. I.; Mishulin, A. A. (2022). New and Rare Species of Myxomycetes of the Genus Stemonaria (Myxomycetes = Myxogastrea) for Russia. Bulletin of the Moscow Society of Naturalists. Biological Series, 127(1), 1118	NA	NA	NA	NA	NA	NA	NA	NA	not_modelled	NA
Stemonitidales	Stemonaria	NA	Stemonaria Nann.-Bremek., R. Sharma & Y. Yamam., 1984	Germany	Forest dominated by Fagus sylvatica; Mixed Quercus roburFagus sylvatica forest	on decaying wood	Hoppe, T., Ammon, L. and Moll, J.K. (2014) Diversity and sporocarp development of lignicolous myxomycetes in young timber forests of western Germany, Österreichische Zeitschrift für Pilzkunde, 23, pp. 131141	NA	NA	NA	NA	NA	NA	NA	NA	not_modelled	NA
Stemonitidales	Stemonitis	Stemonitis capillitionodosa	Stemonitis capillitionodosa G. Moreno, D.W. Mitch., C. Rojas & S.L. Stephenson, 2010	Russia	Spruce-peat moss forest	woody debris	Novozhilov, Yuri K.; Shchepin, Oleg N.; Gmoshinskiy, Vladimir I.; Schnittler, Martin (2020). Myxomycetes of boreal forests of the Laplandskiy State Nature Biosphere Reserve (Kola Peninsula, Russia). Karstenia, 58(2), 292315	NA	NA	NA	NA	NA	NA	NA	NA	not_modelled	NA
Stemonitidales	Stemonitis	Stemonitis foliicola	Stemonitis foliicola Ing, 1967	Germany	Forest dominated by Fagus sylvatica	on decaying wood	Hoppe, T., Ammon, L. and Moll, J.K. (2014) Diversity and sporocarp development of lignicolous myxomycetes in young timber forests of western Germany, Österreichische Zeitschrift für Pilzkunde, 23, pp. 131141	NA	NA	NA	NA	NA	NA	NA	NA	not_modelled	NA
Stemonitidales	Stemonitis	Stemonitis inconspicua	Stemonitis inconspicua Nann.-Bremek., 1966	Slovakia	Forested eastern slopes of Devínska Kobyla	On dead wood; On Glechoma hirsute	Záhorovská, E. (1990). Pravé slizovky Devínskej Kobyly. Acta Facultatis rerum naturalium Universitatis Comenianae, Botanica, 38, 2333; Záhorovská, E. (1989). Príspevok k poznaniu slizoviek (Myxomycetes) Slovenska. In VIII. celostátní vìdecká mykologická konference: sborník referátù a souhrnù referátù (Brno, 28.VIII.1.IX.1989), 5960. Vysoká kola zemìdìlská v Brnì	NA	NA	NA	NA	NA	NA	NA	NA	not_modelled	NA
Stemonitidales	Stemonitis	Stemonitis marjana	Stemonitis marjana Y. Yamam., 2001	Latvia; Russia	forest	on a log of Pinus sylvestris	Klua, J. (2023). Complete checklist of myxomycetes in Latvia. Acta Biol. Univ. Daugavp., 23(2), 127151; Fefelov, K. A. (2010). Myxomycetes of the Urals. Mikologiya i Fitopatologiya, 44(4), 340351	NA	NA	NA	NA	NA	NA	NA	NA	not_modelled	NA
Stemonitidales	Stemonitis	Stemonitis mussooriensis	Stemonitis mussooriensis G.W. Martin, K.S. Thind & Sohi, 1957	Ukraine	Oak-pine forest with birch in places	On a fallen trunk of Quercus robur	Kryvomaz, T. I. (2004). ????? ????????? ??? ??????????? ??????????? ?????????? ??????????? (????????? ???????)	NA	NA	NA	NA	NA	NA	NA	NA	not_modelled	NA
Stemonitidales	Stemonitis	NA	Stemonitis Gled., 1753	Austria	NA	auf Astmoosen	Murr, J. (1918). Zur Pilzflora von Vorarlberg und Liechtenstein II. Oesterreichische botanische Zeitschrift, 67(1012), 345356	NA	NA	NA	NA	NA	NA	NA	NA	not_modelled	NA
Stemonitidales	Stemonitopsis	Stemonitopsis microspora	Stemonitopsis microspora (Lister) Nann.-Bremek., 1975	Germany; Russia; Ukraine	Beechspruce forest; Beech forest with admixture of spruce (Mixed Forests); deciduous forests with the prevalence of Fagus sylvatica; forests of Carpinus betulus and Quercus robur with an admixture of Fagus sylvatica and Tilia cordata; Oak forest (Quercus robur); the raised Sphagnum bog 'Dolgoe' with Betula pendula	dead wood of Fagus sylvatica; Dead wood of Fagus sylvatica; dead wood of Quercus robur; fallen decorticated branch of Carpinus betulus; living mosses; On dead wood of Fagus sylvatica; on wood of Quercus robur	Leontyev, D.V., Dudka, I.O., Kochergina, A.V. & Kryvomaz, T.I. (2012). New and rare Myxomycetes of Ukraine 3. Forest and forest?steppe zone. Nova Hedwigia, 94(34), 335354; Leontyev, D. V.; Dudka, I. O.; Malaniuk, V. B.; Kochergina, A. V. (2011). Myxomycetes of Halytskyi National Nature Park. Ukrainian Botanical Journal, 68(4), 604617; Zemlyanskaya, I. V.; Novozhilov, Y. K. (2022). New data on …	6	0.8524666666666667	0.1078034734546568	NA	NA	0.6510758029823019	0.2857430756149612	0.03254067584480601	medium	Lesser Poland; Lower Silesian; wiêtokrzyskie
Stemonitidales	Stemonitopsis	Stemonitopsis peritricha	Stemonitopsis peritricha (Nann.-Bremek.) Nann.-Bremek., 1975	Ukraine	NA	on last year's female cones of Larix decidua	Morozova, I. and Leontyev, D. (2010) Myxomycetes of Medobory Nature reserve (Ternopil region). Zapovidna sprava v Ukraini, 16(2), 4044; Leontyev, D.V. (2010) Myxomycetes from the genera Stemonitis, Stemonitopsis and Stemonaria in Ukraine: identification and distribution, Mycology and Phytopathology (Mikologiya i Fitopatologiya), 44(5), pp. 398409	NA	NA	NA	NA	NA	NA	NA	NA	not_modelled	NA
Stemonitidales	Stemonitopsis	Stemonitopsis subcaespitosa	Stemonitopsis subcaespitosa (Peck) Nann.-Bremek., 1975	Czech Republic; Latvia; Russia	boreal forest slope	bark of living tree of Malus domestica (moist chamber culture); on a log of Picea abies on a boreal forest slope; on bark of Malus domestica, moist chamber culture	Dvoøáková, R. (2002) Myxomycetes in Bohemian Karst and Høebeny Mts., Czech Mycology, 53(4), pp. 319349; Dvoøáková, R. (1999). Hlenky (Myxomycetes) vypìstované ve vlhkých komùrkách. In Jankovský, L.; Krejèík, R.; Antonín, V. (eds.), Houby a les, 157160. Brno; Gmoshinskiy, V.I. and Kireeva, N.I. (2022) New data on myxomycetes of the Prioksko-Terrasny Nature Reserve (Moscow Region). In: Scientif…	NA	NA	NA	NA	NA	NA	NA	NA	not_modelled	NA
Stemonitidales	Stemonitopsis	NA	Stemonitopsis (Nann.-Bremek.) Nann.-Bremek., 1975	Germany; Russia	Young timber forests dominated by Fagus sylvatica, Quercus robur and Pinus sylvestris	on decaying wood	Hoppe, T., Ammon, L. and Moll, J.K. (2014) Diversity and sporocarp development of lignicolous myxomycetes in young timber forests of western Germany, Österreichische Zeitschrift für Pilzkunde, 23, pp. 131141; Gmoshinskiy, V. I.; Matveev, A. V. (2021). Kadastrovye svedeniya o Tsentral'no-Lesnom gosudarstvennom prirodnom biosfernom zapovednike za 20172020 gg. Central Forest State Nature Biosphe…	NA	NA	NA	NA	NA	NA	NA	NA	not_modelled	NA
Stemonitidales	Symphytocarpus	Symphytocarpus confluens	Symphytocarpus confluens (Cooke & Ellis) Ing & Nann.-Bremek., 1975	Austria; Belarus; Czech Republic; Germany; Hungary; Russia; Switzerland; Ukraine	balka; Banks of water bodies; Broadleaved deciduous forests (oak, beech, linden, birch, hornbeam, aspen, black alder; understory hazel and Rhamnus frangula; rare planted spruces and larches); firbeech woodland (Aposerido-Fagetum); Juniperbirch woodland; Stacks of beech firewood in an old botanical garden; Virgin forests	Alder log; Bark fissures on the trunk of a thick, recently wind-broken spruce; dead but undecayed wood; Bark of apple tree; Decaying wood of Acer platanoides (moist chamber culture); on bark; On bark and rotten wood of spruce; on bark of a tree; on dead wood of Pinus sylvestris; on moss; On mossy dead wood of Fagus silvatica.; on oak leaves; on oak leaves in forest; On Rhododendron ferrugineum; o…	Vass, A. (1978). A Barcsi Õsborókás mikroszkopikus gombái I. Dunántúli Dolgozatok, Természettudományi Sorozat, 1, 3743; Vass, A. (1983). Recent data on the microscopic fungi flora of the Mecsek Mountains and environs XI. Janus Pannonius Múzeum Évkönyve, 27, 713; Gottsberger, G. (1966). Die Myxomyceten der Steiermark mit Beiträgen zu ihrer Biologie. Nova Hedwigia, 12(1/2), 203296; Meylan, C. (1…	23	0.4565133333333333	0.16866157370439908	NA	NA	0.5840040276508194	0.4234014636398032	0.8842302878598248	low	Opole; Lubelskie; Kujawsko-Pomorskie
Stemonitidales	Symphytocarpus	Symphytocarpus cristatus	Symphytocarpus cristatus Nann.-Bremek., 1967	Austria; Germany	NA	On bark of a tree stump; on moderately decayed wood with loose bark; on slightly decayed, still firm wood with bark firmly attached	Döbbeler, P.; Remler, P. (1976). Über einige neue oder bemerkenswerte Myxomyceten der Steiermark. Mitteilungen des Naturwissenschaftlichen Vereines für Steiermark, 106, 131141; Müller, H.; Schnittler, M.; Schulz, W.; Riemay, K.-H.; Krieglsteiner, L. (2007). Checklist of slime moulds (Myxomycetes) of Thuringia. Zeitschrift für Mykologie - Journal of the German Mycological Society, 73(1), 111136	NA	NA	NA	NA	NA	NA	NA	NA	not_modelled	NA
Stemonitidales	Symphytocarpus	Symphytocarpus herbaticus	Symphytocarpus herbaticus Ing, 1967	Czech Republic; Germany; Russia	NA	on spruce wood in forest; on various small branches in forest	Cejp, K. (1962) Beitrag zur Mykoflora der Schleimpilze (Myxomycetes), namentlich Westböhmens / Pøíspìvek k mykoflóøe hlenek (Myxomycetes) Èech, zejména západních. Sborník Národního muzea v Praze, Øada B  Pøírodní vìdy (Acta Musei Nationalis Pragae, Series B  Historia Naturalis), 18(3), 6180; Neubert, H.; Baumann, K. (1986). Myxomyceten aus der Bundesrepublik Deutschland, III. Liste der bislang…	NA	NA	NA	NA	NA	NA	NA	NA	not_modelled	NA
Stemonitidales	Symphytocarpus	Symphytocarpus impexus	Symphytocarpus impexus Ing & Nann.-Bremek., 1967	Germany; Latvia; Lithuania; Russia; Ukraine	boreal forest; forest communities dominated by Fagus sylvatica and Pinus pallasiana; Old-growth coniferous and broadleaved forests; Pine forest; raised bog	Branch of Populus tremula; Dead wood of Pinus sylvestris; deciduous log; on decayed wood; on moderately decayed wood with loose bark; on mossy log in a boreal forest; on Porella platyphylla; on remains of herbaceous plants; on Sphagnum mosses; on strongly decayed wood (bark absent or loose); on very strongly decayed, mulm-like wood; Stump of Pinus sylvestris	Yatsiuk, I. I.; Leontyev, D. V.; Shlakhter, M. L. (2017). Myxomycetes of National Nature Park Slobozhanskiy (Ukraine): biodiversity and noteworthy species. Nordic Journal of Botany, 36(12), e01605; Dudka, I.O.; Kryvomaz, T.I. (2010). Myxomycetes in ecotopes and plant communities of Dunaisky biosphere reserve. Chornomorsk Botanical Journal, 6(1), 5466; Adamonyt?, G. (2003). Myxomycetes of the …	6	0.8393333333333333	0.05658179919373366	NA	NA	0.6725343971943091	0.3719105278615984	0.07133917396745933	medium	Podlaskie; Warmian-Masurian; Masovian
Stemonitidales	Symphytocarpus	NA	Symphytocarpus Ing & Nann.-Bremek., 1967	Ukraine	Mixed forest of oak, pine, birch and linden	On moss-covered fallen trunk of Pinus sylvestris	Dudka, I.; Kryvomaz, T. (2008). Myxomycetes of the Ichnyanskyi National Natural Park of Ukraine. Mycology and Phytopathology, 42(5), 432-439	NA	NA	NA	NA	NA	NA	NA	NA	not_modelled	NA
Trichiales	Arcyria	Arcyria bulbosa	Arcyria bulbosa S.L. Stephenson & Nann.-Bremek., 1990	Ukraine	Oak and pine forests	Dead wood of Pinus sylvestris	Yatsiuk, I. I.; Leontyev, D. V.; Shlakhter, M. L. (2017). Myxomycetes of National Nature Park Slobozhanskiy (Ukraine): biodiversity and noteworthy species. Nordic Journal of Botany, 36(12), e01605	NA	NA	NA	NA	NA	NA	NA	NA	not_modelled	NA
Trichiales	Arcyria	Arcyria digitata	Arcyria digitata (Schwein.) Rostaf., 1875	Switzerland	NA	NA	Meylan, C. (1924). Recherches sur les Myxomyc?tes du Jura en 1921-22-23. Bulletin de la Société Vaudoise des Sciences Naturelles, 55(214), 237244	NA	NA	NA	NA	NA	NA	NA	NA	not_modelled	NA
Trichiales	Arcyria	Arcyria glauca	Arcyria glauca Lister, 1908	Latvia; Russia	NA	on branch litter; on exposed wood; on windthrow	Adamonyt?, G. (2020). A checklist of Latvian myxomycetes. Botanica, 26(2), 197200; Klua, J. (2023). Complete checklist of myxomycetes in Latvia. Acta Biol. Univ. Daugavp., 23(2), 127151; Kryvomaz, Tetyana (2014-02-28). First steps in myxomycete conservation activities. Fungal Conservation, Issue 4, 3539; Barsukova, T.N.; Dunaev, E.A. (1997). An annotated list of slime moulds (Myxomycota) from…	NA	NA	NA	NA	NA	NA	NA	NA	not_modelled	NA
Trichiales	Arcyria	Arcyria globosa	Arcyria globosa Schwein., 1822	Belarus; Czech Republic; Germany; Latvia; Lithuania; Russia; Switzerland; Ukraine	Alder forest; Alpine/Subalpine Forests & High-Mountain Shrublands; Black alder forest; Black alder nettlelady fern stand with downy birch, spruce, ash and maple; Deciduous forests; Floodplain willow thickets; Green plantings; mixed forest; Mixed forest; overgrown manor park; pine forest; riparian Alnus glutinosa stands; young timber forests dominated by Fagus sylvatica, Quercus robur and Pinus s…	Bark of Salix caprea; Decaying wood of Salix caprea; in the root zone of spruce snags; Leaf litter; Leaves; Litter of pods and fruits of Alnus glutinosa; on bark of a fallen trunk; on decaying trunk; on decaying wood; on deciduous log in a mixed forest; on exposed wood; on nuts of Alnus glutinosa; on previous-year female cones of Alnus glutinosa; on rotten leaves of Alnus glutinosa; On rotten wil…	Poelt, J. (1956). Schleimpilze aus Südbayern und Tirol. Berichte der Bayerischen Botanischen Gesellschaft zur Erforschung der Flora, 31, 6975; Krieglsteiner, L. (2000) Nachträge zur Myxomyceten-Fauna Ostbayerns, Mycologia Bavarica, 4, pp. 5569; Leontyev, D.V. (2006). Species composition of Myxomycetes (Myxomycota) in the Gomolshanskie Lesa National Park (Ukraine). Mikologiya i Fitopatologi…	15	0.6138444444444444	0.2110883847416515	NA	NA	0.5804164297017897	0.31824884993452834	0.28911138923654567	low	Warmian-Masurian; Podlaskie; West Pomeranian
Trichiales	Arcyria	Arcyria gulielmae	Arcyria gulielmae Nann.-Bremek., 1971	Austria; Germany	NA	NA	Nowotny, W. (1986). Beiträge zur Kenntnis der Myxomyceten Oberösterreichs II. I. Ergänzungen zu den Gattungen Trichia, Hemitrichia und Metatrichia. Linzer biologische Beiträge, 18(1), 177189; Nowotny, W. (1987). Beiträge zur Kenntnis der Myxomyceten Oberösterreichs III. Linzer biologische Beiträge, 19(2), 273294; Engel, H. and Hechler, J. (1983) Nahezu 100 Schleimpilzarten in Nordwestoberfranke…	NA	NA	NA	NA	NA	NA	NA	NA	not_modelled	NA
Trichiales	Arcyria	Arcyria insignis	Arcyria insignis Kalchbr. & Cooke, 1882	Czech Republic; Germany; Russia; Slovakia; Ukraine	forest park (lesopark); Hornbeam forest	Decaying trunk of Acer platanoides; on bark of pine and birch; on moderately decayed wood with soft interior and loose bark; Wood of Abies alba	Blanár, D.; Mihál, I. (2002). Mykoflóra okolia Revúcej I (Slovenské rudohorie - Revúcka vrchovina) / Mycoflora in the Vicinity of Revúca Town I (The Slovenské Rudohorie - Revúcka Vrchovina Mountains); Lásková, A. (2011). Hlenky  inventarizaèní prùzkum NP Èeské výcarsko na lokalitì Rùovský vrch. Závìreèná zpráva za rok 2011. Manuscript, Správa NP Èeské výcarsko, Krásná Lípa; Barsukova, T.N.; V…	NA	NA	NA	NA	NA	NA	NA	NA	not_modelled	NA
Trichiales	Arcyria	Arcyria intricata	Arcyria intricata Rostaf., Rostaf., 1876	Czech Republic	NA	NA	Èelakovský, L. (1890). Èeské Myxomycety. Arch. Pøírod. Výzk. Èech, VII(5), 157	NA	NA	NA	NA	NA	NA	NA	NA	not_modelled	NA
Trichiales	Arcyria	Arcyria occidentalis	Arcyria occidentalis (T. Macbr.) G. Lister, 1911	Russia	NA	on exposed rotten wood; wood; wood of deciduous trees, decay stage III	?????????? ?. ?.; ?????????? ?. ?.; ??????? ?. ?. (2015). ???????? ???????? ???????????? ???????????? (??. Myxomycetes) ??????????-??????? ???????????????? ?????????? ??????????? ??????????? ? 2015-2016 ?; Lebedev, A. N.; Gmoshinskiy, V. I.; Buchtoyarova, N. Yu. (2017). New data on myxomycetes diversity in Central Forest Nature Reserve (Nelidovo area, Tver Region). Vestnik Tver State University. …	NA	NA	NA	NA	NA	NA	NA	NA	not_modelled	NA
Trichiales	Arcyria	Arcyria oerstedioides	Arcyria oerstedioides Flatau & Schirmer, 1983	Austria; Germany; Russia	Broadleaved Deciduous Forests; State forest; ????????? ???????????? ? ???????	on dead Fagus wood; on dead Picea wood; on dust of almost completely decayed birch wood	Nowotny, W. (1986). Beiträge zur Kenntnis der Myxomyceten Oberösterreichs II. I. Ergänzungen zu den Gattungen Trichia, Hemitrichia und Metatrichia. Linzer biologische Beiträge, 18(1), 177189; Flatau, L.; Schirmer, P. (1983). Myxomycetes from Northern Hessen - II. A new Myxomycete from the Surroundings of Kassel. Zeitschrift für Mykologie, 49(2), 179182; Sadykov, R. E. (2021). Myxomycetes of Kaz…	NA	NA	NA	NA	NA	NA	NA	NA	not_modelled	NA
Trichiales	Arcyria	Arcyria pseudodenudata	Arcyria pseudodenudata Wichansky, 1962	Czech Republic	garden	inside a fragment of a branch of a deciduous tree under leaf litter; na kùøe vìtví Pinus sylvestris, vetknutých do zemì, na èásti pod povrchem pùdy; on bark of pine branches	Wichanský, E. (1962-01). Nìkolik druhù, odrùd a forem vzácnìjích nebo ménì známých hlenek (Myxomycetes) z nálezù v letech 1957 a 1960 v ÈSSR. Èeská Mykologie, 16(1), 3443; Wichanský, E. (1968) The Czechoslovakian species of the genus Arcyria (Myxomycetes). Èeská Mykologie, 22(2), 129145	5	0.9629333333333332	0.02024077293210138	NA	NA	0.6236691159225081	0.16108328407794445	0.009386733416770964	low	Lower Silesian; Greater Poland; Opole
Trichiales	Arcyria	NA	Arcyria F.H. Wigg., 1780	Austria; Germany	mixed forest; young timber forests dominated by Fagus sylvatica, Quercus robur and Pinus sylvestris	on a pile of logs, presumably Picea abies; on decaying wood	Rist, O.; Schuh, R.; Türk, R.; Zechmeister, H. (2018). Natur in Breitenfurt  Ergebnisse zum Tag der Artenvielfalt 2015. Biosphärenpark Wienerwald Management GmbH, Tullnerbach; Buch, K.; Schnittler, M.; Leontyev, D. (2023-10-02). A record of Ceratiomyxa hemisphaerica from Germany. Slime Molds, 4, V4A6; Hoppe, T., Ammon, L. and Moll, J.K. (2014) Diversity and sporocarp development of lignicolous …	NA	NA	NA	NA	NA	NA	NA	NA	not_modelled	NA
Trichiales	Calomyxa	Calomyxa synspora	Calomyxa synspora M.L. Farr & Kowalski, 1974	Germany	State forest	On the inner side of the bark of a branch of an overturned hornbeam	Flatau, L. and Schirmer, P. (1994) Neue Myxomyceten-Funde in Nordhessen und Deutschland, Zeitschrift für Mykologie, 60(1), pp. 253274	NA	NA	NA	NA	NA	NA	NA	NA	not_modelled	NA
Trichiales	Calonema	Calonema aureum	Calonema aureum Morgan, 1893	Germany	Mixed broadleaved forest	On a hardwood stump in a mixed broadleaved forest	Schmitt, J. A. (2020). Gesamtartenliste der Pilze (Fungi) des Saarlandes. Rote Liste gefährdeter Pflanzen und Tiere des Saarlandes, Ministerium für Umwelt und Verbraucherschutz und DELATTINIA	NA	NA	NA	NA	NA	NA	NA	NA	not_modelled	NA
Trichiales	Dianema	Dianema harveyi	Dianema harveyi Rex, 1891	Germany; Russia; Switzerland; Ukraine	Danube riparian forest at the confluence of the Isar; Spruce forest; Woodpile site	medium-decayed coniferous wood without bark; underside of a debarked, white-rotted stemwood piece of Populus species in a woodpile; underside of a lying, partially debarked Salix branch in the riparian forest	Leontyev, D. V.; McHugh, R.; Fefelov, K. A.; Kochergina, A. V. (2011). New and rare Myxomycetes of Ukraine. 2. Southwest Crimea. Nova Hedwigia, 92(1-2), 245-256; Meylan, C. (1925). Note sur divers Myxomyc?tes du Jura et des Alpes. Bulletin de la Société Vaudoise des Sciences Naturelles, 56(216), 6574; Krieglsteiner, L. (2000) Nachträge zur Myxomyceten-Fauna Ostbayerns, Mycologia Bavarica, 4,…	7	0.6418666666666666	0.09736346565547288	NA	NA	0.47144408157622936	0.3008454237671862	0.004380475594493116	low	West Pomeranian; Pomeranian; Warmian-Masurian
Trichiales	Dianema	Dianema nivale	Dianema nivale (Meyl.) G. Lister, 1925	Germany; Latvia; Russia; Switzerland	Alpine meadow, edge of the ski slope under Picea abies; Alpine/Subalpine Forests & High-Mountain Shrublands; old humid deciduous forest; Snow hollows; Virgin forests; Young spruce forest	Decayed, debarked, fallen branch of Picea abies; branch partially covered with snow remnants; edge of melting snow in the spring; Near the snow, on the old stems of grasses; on a small deciduous branch in litter near melting snow; Previous year's fallen grass blade; edge of the retreating snowfield; Snow hollows; Snowbed at the edge of melting snow	Meylan, C. (1910) Myxomyc?tes du Jura [suite], Bulletin de la Société Vaudoise des Sciences Naturelles, 46(168), pp. 4959; Kuhnt, A. (2007). Nivicole Myxomyceten aus Deutschland (unter besonderer Berücksichtigung der bayerischen Alpen). Teil I. Mycologia Bavarica, 9, 5768; Gmoshinskiy, V. I.; Kireeva, N. I. (2024). Studies of the nivicolous myxomycetes in lowland habitats; Klua, J. (2023). C…	6	0.4253	0.402524781845789	NA	NA	0.5306310880352012	0.35293979893257144	0.1320400500625782	low	West Pomeranian; Warmian-Masurian; Pomeranian
Trichiales	Dianema	Dianema repens	Dianema repens G. Lister & Cran, 1925	Russia	Dry spruce-pine forest	medium-decayed coniferous wood without bark	Novozhilov, Yuri K.; Shchepin, Oleg N.; Gmoshinskiy, Vladimir I.; Schnittler, Martin (2020). Myxomycetes of boreal forests of the Laplandskiy State Nature Biosphere Reserve (Kola Peninsula, Russia). Karstenia, 58(2), 292315	NA	NA	NA	NA	NA	NA	NA	NA	not_modelled	NA
Trichiales	Dianema	Dianema subretisporum	Dianema subretisporum Kowalski, 1968	Russia	Alpine dwarf shrub communities	near or at the margin of a snow field	Schnittler, M.; Erastova, D. A.; Shchepin, O. N.; Heinrich, E.; Novozhilov, Y. K. (2015). Four years in the Caucasus  observations on the ecology of nivicolous myxomycetes. Fungal Ecology, 14, 105115; Novozhilov, Y.K., Schnittler, M., Erastova, D.A., Okun, M.V., Schepin, O.N. and Heinrich, E., 2013. Diversity of nivicolous myxomycetes of the Teberda State Biosphere Reserve (Northwestern Caucasu…	NA	NA	NA	NA	NA	NA	NA	NA	not_modelled	NA
Trichiales	Dianema	NA	Dianema Rex, 1891	Russia	Botanical garden; Windthrow of spruce with aspen understorey; waterlogged soil	bark of Catalpa bignonioides	Matveev, A. V.; Gmoshinskiy, V. I.; Prokhorov, V. P.; Kazantseva, E. S. (2018). The myxomycetes from botanical gardens of Moscow: N. V. Tsitsin botanical garden of the Russian Academy of Sciences and the Botanical garden of Moscow State University. Mikologiya i fitopatologiya (Mycology and Phytopathology), 52(2), 104111; ?????????? ?. ?.; ?????????? ?. ?.; ??????? ?. ?. (2015). ???????? ????????…	NA	NA	NA	NA	NA	NA	NA	NA	not_modelled	NA
Trichiales	Hemitrichia	Hemitrichia aurea	Hemitrichia aurea Nann.-Bremek. & H. Neubert, 1976	Czech Republic; Germany	NA	on decayed stump of Picea species	Lásková, A. (2010) Hlenky  inventarizaèní prùzkum NP Èeské výcarsko na lokalitách Èeský vrch, Rùovský vrch, Divoká soutìska a Hauschengrund  Zlé díry. Závìreèná zpráva za rok 2010. Krásná Lípa: Správa NP Èeské výcarsko (manuscript); Neubert, H.; Baumann, K. (1986). Myxomyceten aus der Bundesrepublik Deutschland, III. Liste der bislang bekannten Arten. Carolinea, 44, 6166	NA	NA	NA	NA	NA	NA	NA	NA	not_modelled	NA
Trichiales	Hemitrichia	Hemitrichia botrytis	Hemitrichia botrytis Georgev., 1929	Czech Republic; Russia; Ukraine	Cultural spruce plantation; Planted spruce forest (Picea abies)	Bark of deciduous trees, stage IV of decomposition; Decaying wood of deciduous trees, stage IV of decomposition; On Hypnum cupressiforme moss; on rotten wood of the deciduous tree	Leontyev, D.V. (2006). Species composition of Myxomycetes (Myxomycota) in the Gomolshanskie Lesa National Park (Ukraine). Mikologiya i Fitopatologiya, 40(2), 101107; Huòáèek, M. (2022). Hlenky (Myxomycetes) v horní èásti Bezruèova údolí u Chomutova. Diplomová práce, Univerzita Jana Evangelisty Purkynì v Ústí nad Labem, Pøírodovìdecká fakulta; Lebedev, A. N.; Gmoshinskiy, V. I.; Buchtoyarova, N.…	NA	NA	NA	NA	NA	NA	NA	NA	not_modelled	NA
Trichiales	Hemitrichia	Hemitrichia minor	Hemitrichia minor G. Lister, 1911	Czech Republic; Germany; Russia; Switzerland; Ukraine	Arboretum; Beech forest (Fagus sylvatica), Hordelymo-Fagetum, transition to Galio odorati-Fagetum; Beech forest (Galio odorati?Fagetum in transition to Hordelymo?Fagetum); Beech forest (Hordelymo-Fagetum); Desert vegetation; different intrazonal arboreal vegetation within dry steppe vegetation; Environments of Razvilka settlement; forest park; Forest park; forested areas; Forested areas; Intrazon…	bare bark of living aspen without any mosses or lichens; bare bark of living Populus tremula without any mosses or lichens; bark of living trees; Bark of living trees and shrubs; Fallen fruits; In leaf litter in shrubs; Large dead woody debris of trees and shrubs; leafy litter of trees; litter of small twigs accumulating in mats under shrubs including Artemisia, Calligonum and Tamarix; litter of …	Kuhnt, A. (2012). Myxomyceten im Naturwaldreservat "Schönwald" (Deutschland, Oberbayern). Zeitschrift für Mykologie, 78(1), 6596; Novozhilov, Yu. K.; Zemlianskaia, I. V.; Schnittler, M.; Stephenson, S. L. (2006). Myxomycete diversity and ecology in the arid regions of the Lower Volga River Basin (Russia). Fungal Diversity, 23, 193241; Morozova, I. and Leontyev, D. (2010) Myxomycetes of Medobory…	21	0.7087566666666667	0.13875518088425462	NA	NA	0.4820464340226579	0.27469365907310966	0.1195244055068836	medium	Opole; Lower Silesian; Lubelskie
Trichiales	Hemitrichia	Hemitrichia montana	Hemitrichia montana (Morgan) T. Macbr., 1899	Austria; Germany; Slovakia; Switzerland	Forested eastern slopes of Devínska Kobyla	on dead wood of Quercus species	Meylan, C. (1920). Contribution ? la connaissance des myxomyc?tes de la Suisse. Bulletin de la Société Vaudoise des Sciences Naturelles, 53(199), 451; Döbbeler, P.; Remler, P. (1976). Über einige neue oder bemerkenswerte Myxomyceten der Steiermark. Mitteilungen des Naturwissenschaftlichen Vereines für Steiermark, 106, 131141; Záhorovská, E. (1990). Pravé slizovky Devínskej Kobyly. Acta Facultati…	6	0.7627333333333334	0.3249345575137656	NA	NA	0.4856197623459811	0.1259933945802489	0	low	Lubelskie; West Pomeranian; Greater Poland
Trichiales	Hemitrichia	Hemitrichia pardina	Hemitrichia pardina (Minakata) Ing, 1999	Belarus; Germany; Lithuania; Russia; Ukraine	Black alder forest; Botanical garden; Broadleaved Deciduous Forests; Coniferous forest; Deciduous forest; groves on the western shore of Bulukhta Lake; groves on the western shore of Lake Bulukhta; Herbaceous vegetation at a damp site; Park; Residential garden; Roadside, shrub edge; Shrubs; Species-poor meadow on Lech dam, pond margin; ??????????????? ??????	an Laubholz; bark of Juniperus communis; Bark of living Sambucus nigra at the stem base; trunk densely covered with algae and lichens; bark of living trees; bark of Sambucus spp.; Dead still attached grass blades with a few herbaceous stems; in deciduous forest litter; In leaf litter in shrubs; leaf litter of Picea abies; litter of tall herbaceous plants in shaded conditions; Lying old thin stems…	Kuhnt, A. (2005). Observations on four rare species of Hemitrichia (Myxomycetes, Trichiales). Zeitschrift für Mykologie, 71(2), 165178; Zemlianskaia, I. V.; Novozhilov, Yu. K. (2010). Myxomycetes from the salt-domes near Elton Lake. Mikologiya i Fitopatologiya, 44(6), 516523; Kochergina, A.V. & Markina, T.Y. (2021). Ecological assemblages of corticulous myxomycetes in forest communities of the …	17	0.7982777777777778	0.07334990080109763	NA	NA	0.49034860348907944	0.19415650600195633	0.025031289111389236	medium	West Pomeranian; Podlaskie; Silesian
Trichiales	Hemitrichia	Hemitrichia sordivesiculosa	Hemitrichia sordivesiculosa A. Kuhnt, 2019	Austria; Germany	Planting at car park in town centre; Residential street and garden trees; Street tree; Street tree at car parks; Thicket of Clematis vitalba along roadside near fish ponds; Urban parkland; Urban roadside tree; Urban street tree; Wayside and gardens outside forest	on bark; on bark of living Acer platanoides; on bark of living Sambucus nigra; on densely moss-covered bark of living Acer pseudoplatanus; on densely moss-covered bark of living Fraxinus excelsior; on densely moss-covered bark of living tilia; on densely moss-covered bark of living Tilia; on detaching thin bark of living Weigela florida; on flaking bark of living Juniperus squamata 'Meyeri'; on l…	Kuhnt, A. (2019). Bemerkenswerte Myxomycetenfunde: Neue Arten, Neukombinationen und Nachweise seltener Arten  Teil 2. Berichte der Bayerischen Botanischen Gesellschaft zur Erforschung der Flora, 89, 139222	19	0.9353055555555556	0.07180955017902274	NA	NA	0.3337563971663819	0.027765620289206993	0	low	Lubelskie; Silesian; West Pomeranian
Trichiales	Hemitrichia	NA	Hemitrichia Rostaf., 1873	Latvia	NA	Betula bark covered with mosses, developed in moist chamber	Adamonyt?, G. (2006) New findings of myxomycetes in Latvia. Botanica Lithuanica, 12(1), 5764	NA	NA	NA	NA	NA	NA	NA	NA	not_modelled	NA
Trichiales	Heterotrichia	Heterotrichia fasciculata	Heterotrichia fasciculata (Dhillon & Nann.-Bremek.) Yatsiuk, Leontyev & Schnittler, 2024	Germany	NA	NA	Neubert, H.; Baumann, K. (1986). Myxomyceten aus der Bundesrepublik Deutschland, III. Liste der bislang bekannten Arten. Carolinea, 44, 6166; Eiser, R.; Flatau, L.; Schirmer, P. (1980). Myxomyceten aus Nordhessen. Zeitschrift für Mykologie, 46(1), 1518	NA	NA	NA	NA	NA	NA	NA	NA	not_modelled	NA
Trichiales	Heterotrichia	Heterotrichia versicolor	Heterotrichia versicolor (W. Phillips) Yatsiuk, Leontyev & Schnittler, 2024	Austria; Belarus; Germany; Hungary; Russia; Switzerland	complex spruce forest; Forest; Forests around Apátvarasd	at the edge of melting snow in the spring; on decayed wood of chestnut, one metre above the ground; On decaying wood; on rotten wood; on rotten wood of Pinus sylvestris; on tree stumps; stump at the bank of the Raab river near Gutenberg Castle; stump on the shore of Lake Ingering	Vass, A. (1972) Adatok a Zselicség mikrogomba flórájának ismeretéhez. Janus Pannonius Múzeum Évkönyve, 16 (1971), 712; Vass, A. (1983). Recent data on the microscopic fungi flora of the Mecsek Mountains and environs XI. Janus Pannonius Múzeum Évkönyve, 27, 713; Schinz, H. (1913). Floristik und Fortschritte. Myxogasteres. Berichte der Schweizerischen Botanischen Gesellschaft = Bulletin de la Soc…	8	0.6187	0.3036281168359303	NA	NA	0.4761137530189836	0.2726992433972958	0.01376720901126408	low	Lesser Poland; Silesian; Subcarpathian
Trichiales	Metatrichia	Metatrichia rosea	Metatrichia rosea (Flatau & Nann.-Bremek.) Nann.-Bremek., 1985	Germany; Russia	pine forest; Virgin forests	on xylophilous mosses on Betula species	Eiser, R. and Follmann, G. (1984) Zur Kryptogamenflora und Kryptogamenvegetation des Naturschutzgebietes Urwald Sababurg im Reinhardswald (Nordhessen). I. Die Schleimpilze (Myxomycophyta). Hessische Floristische Briefe, 33, pp. 5158; Fefelov, K. A. (2006). An annotated check-list of the myxomycetes in the Visimskii Biosphere Reserve ( ?????????????? ?????? ???????????? ?????????? ???????????????…	NA	NA	NA	NA	NA	NA	NA	NA	not_modelled	NA
Trichiales	Oligonema	Oligonema aurantium	Oligonema aurantium Nann.-Bremek., 1968	Switzerland; Ukraine	NA	dead wood of Quercus robur; On a fallen trunk of Quercus robur under the bark	Kryvomaz, Tetyana (2014-02-28). First steps in myxomycete conservation activities. Fungal Conservation, Issue 4, 3539; Dudka, I. O.; Heluta, V. P.; Andrianova, T. V.; Hayova, V. P.; Tykhonenko, Yu. Ya.; Prydiuk, M. P.; Holubtsova, Yu. I.; Krivomaz, T. I.; Dzhagan, V. V.; Leontyev, D. V.; Akulov, O. Yu.; Syvokon, O. V. (2009). Fungi of the nature reserves and national nature parks of Left-Bank Uk…	NA	NA	NA	NA	NA	NA	NA	NA	not_modelled	NA
Trichiales	Oligonema	Oligonema fulvum	Oligonema fulvum Morgan, 1893	Czech Republic; Germany; Ukraine	oak and pine forests; Oak and pine forests	Inner surface of dead bark of unidentified deciduous tree; on the underside of the bark of a lying trunk of Fagus	Svrèek, M. (1990). Zpráva o mykologickém prùzkumu SPR Kuchyòka (636 m n. m.) v Brdských høebenech u Hostomic p. Brdy; Yatsiuk, I. I.; Leontyev, D. V.; Shlakhter, M. L. (2017). Myxomycetes of National Nature Park Slobozhanskiy (Ukraine): biodiversity and noteworthy species. Nordic Journal of Botany, 36(12), e01605; Neubert, H.; Baumann, K. (1986). Myxomyceten aus der Bundesrepublik Deutschland, I…	NA	NA	NA	NA	NA	NA	NA	NA	not_modelled	NA
Trichiales	Oligonema	Oligonema intermedium	Oligonema intermedium M. de Haan, 2003	Russia	NA	NA	Zemlyanskaya, I. V.; Novozhilov, Y. K. (2022). New data on myxomycete diversity of the Republic of Tatarstan (Russia). Novosti sistematiki nizshikh rastenii, 56(1), 7184	NA	NA	NA	NA	NA	NA	NA	NA	not_modelled	NA
Trichiales	Ophiotheca	Ophiotheca calongei	Ophiotheca calongei (Lado, D. Wrigley & Estrada) García-Cunch., J.C. Zamora & Lado, 2022	Belarus; Russia	black alder carr; flood plain broad-leaved liana forests of the Samur River delta	on dry twigs of Hedera species; on leaf litter	Gmoshinskiy, V. I.; Matveev, A. V.; Lazareva, O. A. (2021). New Data on Myxomycetes (=Myxogastrea, Mycetozoa) from Dagestan State Nature Reserve (North Caucasus, Russia). Bulletin of Moscow Society of Naturalists. Biological series, 126(4), 3649; Kotkova, V.M.; Afonina, O.M.; Belyakov, E.A.; Bobokalonov, K.A.; Bolsun, I.M.; Davydov, E.A.; Doroshina, G.Ya.; Dyachenko, A.P.; Erokhina, O.V.; Filipp…	NA	NA	NA	NA	NA	NA	NA	NA	not_modelled	NA
Trichiales	Ophiotheca	Ophiotheca chrysosperma	Ophiotheca chrysosperma Curr., 1854	Belarus; Czech Republic; Germany; Latvia; Russia; Slovakia; Switzerland; Ukraine	Botanical garden; Bushes; Bushes near main building of National Park House Hiddensee; Dry deciduous forest degraded to scrubland; flood plain broad-leaved liana forests of the Samur River delta; forest; Heather-covered sand dunes; Mixed forest; Mongolian oak forest (Quercus mongolica); Montane mixed fir-beech woodland (Abies albaFagus sylvatica) of the Northern Limestone Alps; ravines along the …	bark of living Acer campestre; Bark of living Acer pseudoplatanus; bark of living Crataegus monogyna; bark of living Sambucus nigra; bark of living trees; Bark of living trees; dead terminal branches (twigs) of Calluna vulgaris; leaf litter of Calluna vulgaris; leaf litter of Thuja plicata; living bark of juniper (moist chamber culture); living bark of juniper (moist chamber); on bark of living U…	Gmoshinskiy, V. I.; Matveev, A. V.; Lazareva, O. A. (2021). New Data on Myxomycetes (=Myxogastrea, Mycetozoa) from Dagestan State Nature Reserve (North Caucasus, Russia). Bulletin of Moscow Society of Naturalists. Biological series, 126(4), 3649; Meylan, C. (1908) Contribution ? la connaissance des myxomyc?tes du Jura, Bulletin de la Société Vaudoise des Sciences Naturelles, 44(164), pp. 2853…	25	0.7914133333333333	0.12796383516881288	NA	NA	0.8508293173479566	0.09260712514810165	0.27033792240300375	low	West Pomeranian; Lubelskie; Pomeranian
Trichiales	Ophiotheca	Ophiotheca pedata	Ophiotheca pedata (Lister & G. Lister) García-Cunch., J.C. Zamora & Lado, 2022	Czech Republic; Germany; Latvia; Russia; Ukraine	Alder floodplain forest; Arboretum; beech forest; Forests and forest edges; groves on the western shore of Lake Bulukhta	bark of Pseudotsuga menziesii; Fragments of dry grass litter of last year (primarily Poaceae and Cyperaceae); in wet litter of Alnus glutinosa in the floodplain; leaf litter in forests and forest edges; Leaf litter, developed in moist chamber; litter of Corylus colurna; on fallen leaves and nutlets of Fagus sylvatica; on leaves; on litter of Rhamnus cathartica; on rotten bark	Krieglsteiner, L. (2000) Nachträge zur Myxomyceten-Fauna Ostbayerns, Mycologia Bavarica, 4, pp. 5569; Zemlianskaia, I. V.; Novozhilov, Yu. K. (2010). Myxomycetes from the salt-domes near Elton Lake. Mikologiya i Fitopatologiya, 44(6), 516523; Rachùnková, J. (2014). Hlenky (Myxomycota) v okolí Vaòovského vodopádu v Èeském støedohoøí a v okolí obce Hartvíkovice v okrese Tøebíè. Bachelor's the…	6	0.4278	0.2253898597738791	NA	NA	0.5553110785474137	0.44339136668051016	0.188360450563204	low	West Pomeranian; Warmian-Masurian; Lubelskie
Trichiales	Perichaena	Perichaena heterospinispora	Perichaena heterospinispora Novozh., Zemly., Schnittler & S.L. Stephenson, 2008	Russia	steppe communities	On lignified parts of subshrubs	Skvortsova, A. V. (2017). ????? ?????? ? ???????????? ?????????? ????? «????????????»	NA	NA	NA	NA	NA	NA	NA	NA	not_modelled	NA
Trichiales	Perichaena	Perichaena luteola	Perichaena luteola (Kowalski) Gilert, 1995	Germany; Lithuania; Russia; Ukraine	Desert vegetation; different type of arboreal intrazonal vegetation; Dry deciduous forest degraded to scrubland; Meadows and fallow fields with grazing livestock; Mixed forest; Mixed Forests; forests of Acer platanoides, Acer trautvetteri, Alnus incana, Betula pendula, Betula litwinowii, Carpinus betulus, Fraxinus excelsior, Pinus uncinata, Populus tremula, Prunus padus, Quercus macranthera, Sali…	bark of living Acer campestre; Bark of living Acer campestre; bark of living trees; Bark of living trees; charred bark of standing dead Pinus mugo; charred rough litter; dung; Dung; dung of herbivorous animals; litter; old cow dung; Old cow dung; on dung of Bos taurus; on dung of herbivores; outer dead layer of bark on tree trunk; Sample from bark litter and weathered remains	Gmoshinskiy, V. I.; Matveev, A. V.; Lazareva, O. A. (2021). New Data on Myxomycetes (=Myxogastrea, Mycetozoa) from Dagestan State Nature Reserve (North Caucasus, Russia). Bulletin of Moscow Society of Naturalists. Biological series, 126(4), 3649; Amosov P.; Aleksandrova A.; Bucharitsin P.; Golovachev I.; Zemlyanskaya I.; Zmitrovitch I.; Kaganov V.; Karpenko N.; Kapralov S.; Kulakov V.; Kutlusuri…	12	0.8987444444444445	0.147632445244563	NA	NA	0.8793088326439886	0.0556303404140901	0.008760951188986232	low	West Pomeranian; Pomeranian; Lubelskie
Trichiales	Perichaena	Perichaena papulosa	Perichaena papulosa C.H. Liu & J.H. Chang, 2007	Germany	Beech forest (Fagus sylvatica), Hordelymo-Fagetum, transition to Galio odorati-Fagetum; Beech forest (Hordelymo-Fagetum)	Dead leaf blades of Luzula species, still attached	Kuhnt, A. (2012). Myxomyceten im Naturwaldreservat "Schönwald" (Deutschland, Oberbayern). Zeitschrift für Mykologie, 78(1), 6596	NA	NA	NA	NA	NA	NA	NA	NA	not_modelled	NA
Trichiales	Perichaena	Perichaena polygonospora	Perichaena polygonospora Novozh., Zemly., Schnittler & S. L. Stephenson, 2008	Russia	park	on fallen leaves of Ulmus pumila; ?? ????? ?????? ???????	Amosov P.; Aleksandrova A.; Bucharitsin P.; Golovachev I.; Zemlyanskaya I.; Zmitrovitch I.; Kaganov V.; Karpenko N.; Kapralov S.; Kulakov V.; Kutlusurina G.; Morgun D.; Mukhanov A.; Novozhilov Yu.; Polynova G.; Popov A.; Popov E.; Rebriev Yu.; Safronova I.; Svetasheva T. (2012-01). Condition and long-term changes of natural environment in Bogdinsko-Baskunchaksky Reserve. Volgograd: IPK "Tsaritsyn"	NA	NA	NA	NA	NA	NA	NA	NA	not_modelled	NA
Trichiales	Perichaena	Perichaena quadrata	Perichaena quadrata T. Macbr., 1899	Belarus; Czech Republic; Germany; Russia; Ukraine	Artificially planted tree stands in gully; Black alder forest; Fagus-Carpinus forest; forest; Ravine forests (predominantly oak forests); ravines along Lake Elton (Presnyy Liman Upland)	Bark of living Malus domestica and Populus nigra trees; Dead wood of Acer species; on bark of standing dead Malus praecox; On dead bark of Fagus orientalis; on infructescences of Alnus glutinosa; on rotten wood in forest; on the bark of pear trees; ?? ???? ????? ???????? ?????? ???????? ? ?????? ???????	Zemlyanskaya, I. V.; Novozhilov, Yu. K. (2022). New data on myxomycetes in the Republic of Kalmykia (Russia). Novosti sistematiki nizshikh rastenii, 56(2), 309321; Amosov P.; Aleksandrova A.; Bucharitsin P.; Golovachev I.; Zemlyanskaya I.; Zmitrovitch I.; Kaganov V.; Karpenko N.; Kapralov S.; Kulakov V.; Kutlusurina G.; Morgun D.; Mukhanov A.; Novozhilov Yu.; Polynova G.; Popov A.; Popov E.; Reb…	10	0.8765	0.18487307958584873	NA	NA	0.3233144026058607	0.09586665688855066	0.013141426783479349	low	West Pomeranian; Pomeranian; Warmian-Masurian
Trichiales	Perichaena	Perichaena strobilina	Perichaena strobilina (Alb. & Schwein.) Fr. & Lindgr., 1817	Slovakia	NA	NA	Hazslinszky, F. (1884). Elõmunkálatok Magyarhon gombavirányához. Mathematikai és Természettudományi Közlemények, 19, 63118	NA	NA	NA	NA	NA	NA	NA	NA	not_modelled	NA
Trichiales	Perichaena	NA	Perichaena Fr., 1817	Germany	Beech forest (Hordelymo-Fagetum); Mixed forest	bark of living Acer campestre; Bark of living Acer campestre; bark of living Crataegus monogyna; Bark of living Crataegus monogyna; Branches, lying in the leaf litter, barked or debarked, of Fagus sylvatica; Detaching bark, either still attached or lying in the leaf litter, from thicker branches or stems of dead Fagus sylvatica; Detaching ringed bark of living Prunus species; Living moss, includi…	Kuhnt, A. (2012). Myxomyceten im Naturwaldreservat "Schönwald" (Deutschland, Oberbayern). Zeitschrift für Mykologie, 78(1), 6596; Kochergina, A.; Schnittler, M. (2025). Epiphytic and fimicolous myxomycetes on the island Hiddensee (Germany): rare species, new genotypes and unexpected ecological preferences. European Journal of Protistology, 100, 126153	6	0.853	0.21590481441804135	NA	NA	0.9085646319917684	0.21695948839943122	0.08385481852315395	medium	West Pomeranian; Pomeranian; Lubelskie
Trichiales	Prototrichia	Prototrichia metallica	Prototrichia metallica (Berk.) Massee, 1889	Austria; Germany; Russia; Switzerland	fir forest; Forests of the Ofen region (National Park); nivicol habitats; Old-growth coniferous forests; Pile of boards	on dead conifer wood; on dead wood; on dead wood of Picea; on decayed conifer wood; on grass felt or dwarf shrubs at the edge of melting snow; on old fir branches; on rotten wood in a cave about 80 m deep; on rotten wood in cave; On the underside of a board near the ground; vieilles branches de sapin	Meylan, C. (1925). Note sur divers Myxomyc?tes du Jura et des Alpes. Bulletin de la Société Vaudoise des Sciences Naturelles, 56(216), 6574; Meylan, C. (1908) Contribution ? la connaissance des myxomyc?tes du Jura, Bulletin de la Société Vaudoise des Sciences Naturelles, 44(164), pp. 285303; Meylan, C. (1920). Contribution ? la connaissance des myxomyc?tes de la Suisse. Bulletin de la Société…	13	0.8731555555555556	0.13364681551124327	NA	NA	0.2537973206944418	0.04637665554231897	0	low	West Pomeranian; Pomeranian; Warmian-Masurian
Trichiales	Trichia	Trichia ambigua	Trichia ambigua Schirmer, L.G. Krieglst. & Flatau, 2015	Germany; Latvia; Russia	Beech forest; Beech forest of different ages; Birch forest with lime and a single maple; Broadleaved forest dominated by Fagus sylvatica, Quercus, and Betula; abundant deadwood; dry sprucebirch forest with windthrow; edge of the raised bog; European beech (Fagus sylvatica) forest; forest slope by a stream; Spruce forest with pine and birch	Bark of presumably Picea abies; deciduous wood; on a deciduous log on a forest slope by a stream; on beech wood; on European beech (Fagus sylvatica) wood; on European beech wood; Rotbuche; under bark of a decaying log of Betula	Nixdorf, J. (2022). Myxomyceten in der Naturwaldzelle "Rungstock" bei Olbernhau. Sächsische floristische Mitteilungen, 24, 8696; Schirmer, P.; Krieglsteiner, L.; Flatau, L. (2015). Revision der Arten der Trichia botrytis-Gruppe mit besonderer Berücksichtigung von Trichia subfusca Rex. Zeitschrift für Mykologie, 81(2), 431450; Gmoshinskiy, V.I. and Kireeva, N.I. (2022) New data on myxomycetes of…	8	0.7718	0.15163229463995387	NA	NA	0.7101681087612953	0.3299036453566238	0.012515644555694618	low	Warmian-Masurian; West Pomeranian; Pomeranian
Trichiales	Trichia	Trichia brevicapillata	Trichia brevicapillata Sizova, Titova & Darakov, 1983	Russia	NA	NA	Gmoshinskiy, V. I.; Matveev, A. V. (2016). Season dynamics of sporulation of myxomycetes in Moscow city and Moscow Region. Mikologiya i Fitopatologiya, 50(3), 139147; Barsukova, T.N.; Dunaev, E.A. (1997). An annotated list of slime moulds (Myxomycota) from Moscow Region. Mikologiya i fitopatologiya, 31(2), 18	NA	NA	NA	NA	NA	NA	NA	NA	not_modelled	NA
Trichiales	Trichia	Trichia brunnea	Trichia brunnea J.J. Cox, 1981	Russia	riparian forest; single trees and shrubs	bark of living trees and shrubs; dung; dung of herbivorous animals	Novozhilov, Yu. K.; Zemlianskaia, I. V.; Schnittler, M.; Stephenson, S. L. (2006). Myxomycete diversity and ecology in the arid regions of the Lower Volga River Basin (Russia). Fungal Diversity, 23, 193241; Novozhilov, Yu.K., Zemlianskaia, I.V., Schnittler, M. and Fefelov, K.A. (2003) An annotated checklist of the myxomycetes of the northwestern Caspian lowland, Mycology and Phytopathology, 37…	NA	NA	NA	NA	NA	NA	NA	NA	not_modelled	NA
Trichiales	Trichia	Trichia crenulata	Trichia crenulata (Meyl.) Meyl., 1929	Switzerland	NA	NA	Ing, B. (2024). The myxomycetes of Switzerland and Liechtenstein: A check-list and census catalogue of the recorded species. Miscellanea Mycologica, 1, Article 2	NA	NA	NA	NA	NA	NA	NA	NA	not_modelled	NA
Trichiales	Trichia	Trichia elaterensis	Trichia elaterensis (Mulleavy) Lado, 1997	Russia	Desert vegetation with homogeneous conditions	Samples of bark, litter and weathered remains of terrestrial animals; ?? ?????? ???????????????? ????????	Amosov P.; Aleksandrova A.; Bucharitsin P.; Golovachev I.; Zemlyanskaya I.; Zmitrovitch I.; Kaganov V.; Karpenko N.; Kapralov S.; Kulakov V.; Kutlusurina G.; Morgun D.; Mukhanov A.; Novozhilov Yu.; Polynova G.; Popov A.; Popov E.; Rebriev Yu.; Safronova I.; Svetasheva T. (2012-01). Condition and long-term changes of natural environment in Bogdinsko-Baskunchaksky Reserve. Volgograd: IPK "Tsaritsyn…	NA	NA	NA	NA	NA	NA	NA	NA	not_modelled	NA
Trichiales	Trichia	Trichia mirabilis	Trichia mirabilis Nann.-Bremek., 1966	Ukraine	mountain Fagus-Carpinus forest	wood of Carpinus orientalis	Leontyev, D. V.; McHugh, R.; Fefelov, K. A.; Kochergina, A. V. (2011). New and rare Myxomycetes of Ukraine. 2. Southwest Crimea. Nova Hedwigia, 92(1-2), 245-256	NA	NA	NA	NA	NA	NA	NA	NA	not_modelled	NA
Trichiales	Trichia	Trichia nivicola	Trichia nivicola A. Kuhnt, 2019	Austria; Germany; Switzerland	Alpine herbaceous vegetation at the edge of melting snowfields	at melting snow fields; on old, previous-year leaf-stalk fragments of Rumex species pressed flat to the ground; On previous year's dead plant stems; on thin twig	Kuhnt, A. (2019). Bemerkenswerte Myxomycetenfunde: Neue Arten, Neukombinationen und Nachweise seltener Arten  Teil 2. Berichte der Bayerischen Botanischen Gesellschaft zur Erforschung der Flora, 89, 139222; Kuhnt, A. (2006). Nivicole Myxomyceten aus Deutschland (unter besonderer Berücksichtigung der bayerischen Alpen). Teil II. Zeitschrift für Mykologie, 72(2), 101113	7	0.9716333333333332	0.05085442185515651	NA	NA	0.2585750129014254	0.019215724065186714	6.257822277847309e-4	low	Lesser Poland; West Pomeranian; Pomeranian
Trichiales	Trichia	Trichia papillata	Trichia papillata Adamonyt?, 2003	Belarus; Lithuania	black alder carr	moist chamber culture of hare (Lepus sp.) dung; moist chamber culture of roe deer (Capreolus capreolus) dung; on leaf litter	Adamonyt?, G. (2003). Trichia papillata, a new coprophilous myxomycete species. Mycotaxon, 87, 379384; Kotkova, V.M.; Afonina, O.M.; Belyakov, E.A.; Bobokalonov, K.A.; Bolsun, I.M.; Davydov, E.A.; Doroshina, G.Ya.; Dyachenko, A.P.; Erokhina, O.V.; Filippova, N.V.; Genkal, S.I.; Golubkov, V.V.; Gorbunova, I.A.; Goskova, S.M.; Himelbrant, D.E.; Ivchenko, T.G.; Kapitonov, V.I.; Khetagurov, Kh.M.; K…	NA	NA	NA	NA	NA	NA	NA	NA	not_modelled	NA
Trichiales	Trichia	Trichia rapa	Trichia rapa Bortnikov & Gmoshinskiy, 2023	Germany	Heather-covered sand dunes; Heather-covered sand dunes with Calluna vulgaris	leaf litter of Calluna vulgaris; Leaf litter of Calluna vulgaris	Kochergina, A.; Schnittler, M. (2025). Epiphytic and fimicolous myxomycetes on the island Hiddensee (Germany): rare species, new genotypes and unexpected ecological preferences. European Journal of Protistology, 100, 126153	NA	NA	NA	NA	NA	NA	NA	NA	not_modelled	NA
Trichiales	Trichia	NA	Trichia Haller, 1768	Germany; Slovakia; Ukraine	Beech forest (Hordelymo-Fagetum); Forests; mixed forest dominated by Quercus robur and Fagus sylvatica; Open pine young plantation on the ridge path; young timber forest dominated by Fagus sylvatica	Branches of Fagus sylvatica lying in leaf litter, barked or debarked.; decaying wood; Detaching bark of lying stems of Picea abies or Larix decidua.; Detaching or detached bark pieces from thicker branches or stems of dead Fagus sylvatica.; Easily detaching outer bark of living Quercus.; Lying stems or large branches of Quercus, partially barked.; On decaying twigs and leaves; on small twigs of C…	Kuhnt, A. (2012). Myxomyceten im Naturwaldreservat "Schönwald" (Deutschland, Oberbayern). Zeitschrift für Mykologie, 78(1), 6596; Hazslinszky, F. (1884). Elõmunkálatok Magyarhon gombavirányához. Mathematikai és Természettudományi Közlemények, 19, 63118; Krupa, J. (1889). Zapiski mycologiczne z okolic Lwowa i z Karpat stryjskich. Sprawozdanie Komisyi Fizyograficznej, 23(1), 141169; Müller, H. (…	7	0.7213333333333334	0.2550691355081772	NA	NA	0.5121470947398362	0.3453942369149556	0.051314142678347933	medium	Subcarpathian; Lesser Poland; Pomeranian
