# Supplementary material for: Recorded and predicted occurrence of slime moulds (Eumycetozoa) in Poland from Central and Eastern European data
Source: PeerJ. 2026 Jul 9;14:e21492. doi: 10.7717/peerj.21492 (PMC13356830; doi:10.7717/peerj.21492)
Supplement: Supplemental Information 10 — Evaluation results for MaxEnt-type SDMs fitted to candidate species with sufficient data. For each modelled taxon, the table reports sample size, number of cross validation folds and AUC statistics, together with attempted Boyce indices. It allows users to assess the strength and uncertainty of individual models. [file peerj-14-21492-s010.csv]

scientificName	order	genus	n_occurrences	k_folds	auc_mean	auc_sd	boyce_mean	boyce_sd
Paradiacheopsis fimbriata (G. Lister & Cran) Hertel ex Nann.-Bremek., 1975	Stemonitidales	Paradiacheopsis	66	5	0.6585238095238095	0.0661018138280364	NA	NA
Licea operculata (Wingate) G. W. Martin, 1942	Cribrariales	Licea	58	5	0.6897080808080808	0.09837826223036458	NA	NA
Paradiacheopsis solitaria (Nann.-Bremek.) Nann.-Bremek., 1967	Stemonitidales	Paradiacheopsis	44	5	0.693150925925926	0.12595362217550135	NA	NA
Didymium trachysporum G. Lister, 1922	Physarales	Didymium	33	5	0.9420349206349207	0.03276966231830185	NA	NA
Licea belmontiana Nann.-Bremek., 1966	Cribrariales	Licea	29	5	0.8926911111111111	0.028625577141197827	NA	NA
Comatricha alta Preuss, 1851	Stemonitidales	Comatricha	25	5	0.8053733333333334	0.05393853703779681	NA	NA
Ophiotheca chrysosperma Curr., 1854	Trichiales	Ophiotheca	25	5	0.7914133333333333	0.12796383516881288	NA	NA
Symphytocarpus confluens (Cooke & Ellis) Ing & Nann.-Bremek., 1975	Stemonitidales	Symphytocarpus	23	5	0.4565133333333333	0.16866157370439908	NA	NA
Echinostelium brooksii K. D. Whitney, 1980	Echinosteliales	Echinostelium	22	5	0.7979633333333334	0.16274859548805126	NA	NA
Paradiacheopsis cribrata Nann.-Bremek., 1968	Stemonitidales	Paradiacheopsis	22	5	0.7686333333333334	0.10451951638596288	NA	NA
Physarum bitectum G. Lister, 1911	Physarales	Physarum	22	5	0.6442166666666667	0.06945058795047505	NA	NA
Tubifera dudkae (Leontyev & G. Moreno) Leontyev, G. Moreno & Schnittler, 2015	Cribrariales	Tubifera	22	5	0.8737933333333333	0.0815079159414048	NA	NA
Hemitrichia minor G. Lister, 1911	Trichiales	Hemitrichia	21	5	0.7087566666666667	0.13875518088425462	NA	NA
Echinostelium colliculosum K.D. Whitney & H.W. Keller, 1980	Echinosteliales	Echinostelium	20	5	0.8706666666666667	0.11640342325054041	NA	NA
Polyschismium peyerimhoffii (Maire & Pinoy) A. Ronikier, J.M. García-Martín, A. Kuhnt, J.C. Zamora, M. de Haan, Janik & Lado, 2022	Physarales	Polyschismium	20	5	0.92485	0.046725127073128425	NA	NA
Hemitrichia sordivesiculosa A. Kuhnt, 2019	Trichiales	Hemitrichia	19	5	0.9353055555555555	0.07180955017902274	NA	NA
Licea denudescens H.W. Keller & T.E. Brooks, 1977	Cribrariales	Licea	19	5	0.8488388888888889	0.08607025105856234	NA	NA
Badhamia lilacina (Fr.) Rostaf., 1873	Physarales	Badhamia	18	5	0.7325166666666667	0.2206883028304238	NA	NA
Badhamia polycephala (Schwein.) J.M. García-Martín, J.C. Zamora & Lado, 2023	Physarales	Badhamia	18	5	0.6220833333333333	0.056669029090189026	NA	NA
Hemitrichia pardina (Minakata) Ing, 1999	Trichiales	Hemitrichia	17	5	0.7982777777777778	0.07334990080109763	NA	NA
Physarum bryocorticola A. Kuhnt, 2019	Physarales	Physarum	17	5	0.9102388888888889	0.05650315324971247	NA	NA
Reticularia jurana Meyl., 1908	Cribrariales	Reticularia	17	5	0.6724944444444445	0.12252023390464688	NA	NA
Arcyria globosa Schwein., 1822	Trichiales	Arcyria	15	5	0.6138444444444444	0.21108838474165154	NA	NA
Comatricha tenerrima (M.A. Curtis) G. Lister, 1919	Stemonitidales	Comatricha	15	5	0.7094444444444444	0.10662510764471428	NA	NA
Diderma meyerae H. Singer, G. Moreno, Illana & A. Sánchez, 2003	Physarales	Diderma	15	5	0.8886444444444445	0.08048454341297502	NA	NA
Echinostelium apitectum K.D. Whitney, 1980	Echinosteliales	Echinostelium	14	5	0.7760111111111111	0.11627904124174214	NA	NA
Echinostelium corynophorum K.D. Whitney, 1980	Echinosteliales	Echinostelium	14	5	0.9297777777777778	0.07218511867431326	NA	NA
Reticularia intermedia Nann.-Bremek., 1958	Cribrariales	Reticularia	14	5	0.8793777777777778	0.1491191751421048	NA	NA
Didymium nivicola Meyl., 1929	Physarales	Didymium	13	5	0.9677777777777777	0.031454650875957835	NA	NA
Lamproderma lycopodiicola A. Kuhnt, 2011	Stemonitidales	Lamproderma	13	5	0.977	0.019691015999970935	NA	NA
Physarum nivale (Meyl.) Mar.Mey. & Poulain, 2011	Physarales	Physarum	13	5	0.9373666666666667	0.039709275279333364	NA	NA
Prototrichia metallica (Berk.) Massee, 1889	Trichiales	Prototrichia	13	5	0.8731555555555556	0.13364681551124327	NA	NA
Badhamia flavoglauca A. Kuhnt, 2019	Physarales	Badhamia	12	5	0.9269111111111111	0.09008553548546903	NA	NA
Diderma cinereum Morgan, 1894	Physarales	Diderma	12	5	0.6400888888888889	0.2687040618217488	NA	NA
Didymium bahiense Gottsb., 1968	Physarales	Didymium	12	5	0.8372444444444445	0.18940658060843024	NA	NA
Perichaena luteola (Kowalski) Gilert, 1995	Trichiales	Perichaena	12	5	0.8987444444444445	0.147632445244563	NA	NA
Clastoderma pachypus Nann.-Bremek., 1968	Echinosteliales	Clastoderma	11	5	0.7066888888888889	0.18089115221761756	NA	NA
Collaria lurida (Lister) Nann.-Bremek., 1975	Stemonitidales	Collaria	11	5	0.5335888888888889	0.1258454286558723	NA	NA
Echinostelium arboreum H.W. Keller & T.E. Brooks, 1977	Echinosteliales	Echinostelium	11	5	0.9594666666666667	0.04072100195230958	NA	NA
Licea floriformis T.N. Lakh. & R.K. Chopra, 1990	Cribrariales	Licea	11	5	0.8635	0.1613127569523116	NA	NA
Physarum oblatum T. Macbr., 1893	Physarales	Physarum	11	5	0.5504111111111111	0.2696907739991246	NA	NA
Willkommlangea reticulata (Alb. & Schwein.) Kuntze, 1891	Physarales	Willkommlangea	11	5	0.8009777777777778	0.1482874856320038	NA	NA
Badhamia melanospora Speg., 1880	Physarales	Badhamia	10	5	0.8299333333333333	0.08311994345522616	NA	NA
Comatricha rigida (Brândza) G. Moreno, A. Sánchez & A. Castillo, 2023	Stemonitidales	Comatricha	10	5	0.7951333333333334	0.14617908537133484	NA	NA
Diderma asteroides (Lister & G. Lister) G. Lister, 1911	Physarales	Diderma	10	5	0.7691333333333333	0.2017986964499248	NA	NA
Licea testudinacea Nann.-Bremek., 1965	Cribrariales	Licea	10	5	0.8032666666666667	0.07894359800938047	NA	NA
Perichaena quadrata T. Macbr., 1899	Trichiales	Perichaena	10	5	0.8765	0.18487307958584873	NA	NA
Physarum confertum T. Macbr., 1922	Physarales	Physarum	10	5	0.6915333333333333	0.2031777888670139	NA	NA
Physarum straminipes Lister, 1898	Physarales	Physarum	10	5	0.8592666666666666	0.16354504136645523	NA	NA
Physarum tenerum Rex, 1890	Physarales	Physarum	10	5	0.7634666666666666	0.1276112477627092	NA	NA
Diderma cingulatum Nann.-Bremek., 1968	Physarales	Diderma	9	5	0.7465333333333334	0.2065713288161958	NA	NA
Didymium corticola A. Kuhnt, 2019	Physarales	Didymium	9	5	0.9947666666666667	0.006488879375944339	NA	NA
Lamproderma pseudomaculatum Mar. Mey. & Poulain, 1995	Stemonitidales	Lamproderma	9	5	0.834	0.2230830376040874	NA	NA
Licea sinuatopicta Holger Müll., 2008	Cribrariales	Licea	9	5	0.9694	0.06072371402050803	NA	NA
Licea tenera E. Jahn, 1919	Cribrariales	Licea	9	5	0.7181333333333333	0.18649301446554087	NA	NA
Physarum serpula Morgan, 1896	Physarales	Physarum	9	5	0.7698	0.24208614169340634	NA	NA
Diacheopsis metallica Meyl., 1930	Stemonitidales	Diacheopsis	8	5	0.8466666666666667	0.24293348998348407	NA	NA
Didymium phloiogenum (M. Blackw. & Alexop.) J.M. García-Martín & Lado, 2023	Physarales	Didymium	8	5	0.9879666666666667	0.005538250826950908	NA	NA
Heterotrichia versicolor (W. Phillips) Yatsiuk, Leontyev & Schnittler, 2024	Trichiales	Heterotrichia	8	5	0.6187	0.3036281168359303	NA	NA
Licea nannengae Pando & Lado, 1988	Cribrariales	Licea	8	5	0.9803666666666667	0.015798382476978103	NA	NA
Licea scyphoides T.E. Brooks & H.W. Keller, 1977	Cribrariales	Licea	8	5	0.7004333333333334	0.3656538208014059	NA	NA
Macbrideola rutilipedata (H. Marx) G. Moreno, Seraoui, Mar. Mey. & López-Vill., 2023	Stemonitidales	Macbrideola	8	5	0.8959333333333334	0.08784247264279389	NA	NA
Physarum squamosum Flatau & Schirmer, 2004	Physarales	Physarum	8	5	0.9907	0.011252407149879828	NA	NA
Trichia ambigua Schirmer, L.G. Krieglst. & Flatau, 2015	Trichiales	Trichia	8	5	0.7718	0.15163229463995387	NA	NA
Tubifera applanata (Leontyev & Fefelov) Leontyev & Fefelov, 2012	Cribrariales	Tubifera	8	5	0.907	0.049412239824201905	NA	NA
Badhamia apiculospora (Härk.) Eliasson & N. Lundq., 1979	Physarales	Badhamia	7	5	0.9163	0.1645647626653747	NA	NA
Collaria rubens (Lister) Nann.-Bremek., 1975	Stemonitidales	Collaria	7	5	0.6439	0.11580476866020867	NA	NA
Cribraria lepida Meyl., 1927	Cribrariales	Cribraria	7	5	0.8133666666666667	0.17791861435311745	NA	NA
Dianema harveyi Rex, 1891	Trichiales	Dianema	7	5	0.6418666666666666	0.09736346565547287	NA	NA
Diderma subviridifuscum Buyck, 1988	Physarales	Diderma	7	5	0.9423	0.09026738059786603	NA	NA
Lamproderma cristatum Meyl., 1921	Stemonitidales	Lamproderma	7	5	0.9008333333333334	0.12035941545591226	NA	NA
Licea inconspicua T.E. Brooks & H.W. Keller, 1977	Cribrariales	Licea	7	5	0.9016666666666666	0.1543689663688197	NA	NA
Meriderma aggregatum Mar. Mey. & Poulain, 2011	Stemonitidales	Meriderma	7	5	0.8449666666666666	0.15518548042047403	NA	NA
Siphoptychium casparyi Rostaf., 1876	Liceales	Siphoptychium	7	5	0.6340333333333333	0.1936912061331989	NA	NA
Trichia Haller, 1768	Trichiales	Trichia	7	5	0.7213333333333334	0.2550691355081772	NA	NA
Trichia nivicola A. Kuhnt, 2019	Trichiales	Trichia	7	5	0.9716333333333333	0.05085442185515651	NA	NA
Comatricha longipila Nann.-Bremek., 1962	Stemonitidales	Comatricha	6	5	0.7708	0.1114462002741931	NA	NA
Dianema nivale (Meyl.) G. Lister, 1925	Trichiales	Dianema	6	5	0.4253	0.402524781845789	NA	NA
Diderma donkii Nann.-Bremek., 1973	Physarales	Diderma	6	5	0.6910333333333333	0.20187752062409853	NA	NA
Hemitrichia montana (Morgan) T. Macbr., 1899	Trichiales	Hemitrichia	6	5	0.7627333333333334	0.3249345575137656	NA	NA
Licea eleanorae Ing, 1999	Cribrariales	Licea	6	5	0.8266	0.09032484584973158	NA	NA
Ophiotheca pedata (Lister & G. Lister) García-Cunch., J.C. Zamora & Lado, 2022	Trichiales	Ophiotheca	6	5	0.4278	0.2253898597738791	NA	NA
Physarum luteolum Peck, 1878	Physarales	Physarum	6	5	0.8369333333333333	0.09109683492489372	NA	NA
Physarum ovisporum G. Lister, 1921	Physarales	Physarum	6	5	0.8624999999999999	0.1771515358857119	NA	NA
Physarum pseudonotabile Novozh., Schnittler & Okun, 2013	Physarales	Physarum	6	5	0.9825333333333334	0.004079760341545129	NA	NA
Physarum spectabile Nann.-Bremek., Lado & G. Moreno, 1984	Physarales	Physarum	6	5	0.9164333333333333	0.017493490852949333	NA	NA
Stemonitopsis microspora (Lister) Nann.-Bremek., 1975	Stemonitidales	Stemonitopsis	6	5	0.8524666666666667	0.1078034734546568	NA	NA
Symphytocarpus impexus Ing & Nann.-Bremek., 1967	Stemonitidales	Symphytocarpus	6	5	0.8393333333333333	0.05658179919373366	NA	NA
Arcyria pseudodenudata Wichansky, 1962	Trichiales	Arcyria	5	5	0.9629333333333333	0.020240772932101383	NA	NA
Badhamia pseudonitens A. Kuhnt, 2019	Physarales	Badhamia	5	5	0.9834	0.008025653313663048	NA	NA
Comatricha sinuatocolumellata G. Moreno, H. Singer, A. Sánchez & Illana, 2004	Stemonitidales	Comatricha	5	5	0.8287333333333333	0.3692084175036582	NA	NA
Cribraria atrofusca G.W. Martin & Lovejoy, 1932	Cribrariales	Cribraria	5	5	0.7682666666666667	0.2677434925031377	NA	NA
Didymium proximum Berk. & M.A. Curtis, 1873	Physarales	Didymium	5	5	0.651	0.28962888131001174	NA	NA
Didymium vernum A. Kuhnt, K. Baumann & Nowotny, 2014	Physarales	Didymium	5	5	0.9009333333333334	0.10269463904649008	NA	NA
Echinostelium fragile Nann.-Bremek., 1961	Echinosteliales	Echinostelium	5	5	0.7094	0.16316154230972715	NA	NA
Lamproderma splendens Meyl., 1929	Stemonitidales	Lamproderma	5	5	0.9966	0.002966479394838284	NA	NA
Paradiacheopsis acanthodes (Alexop.) Nann.-Bremek., 1986	Stemonitidales	Paradiacheopsis	5	5	0.548	0.3556080863972459	NA	NA
Paradiacheopsis longipes Hooff & Nann.-Bremek., 1996	Stemonitidales	Paradiacheopsis	5	5	0.5811333333333333	0.40756046586161093	NA	NA
Physarum carneum G. Lister & Sturgis, 1910	Physarales	Physarum	5	5	0.7966	0.19709351982131618	NA	NA
Physarum corticola A. Kuhnt, 2019	Physarales	Physarum	5	5	0.9789333333333333	0.010763621860487115	NA	NA
Physarum lateritium (Berk. & Ravenel) Morgan, 1896	Physarales	Physarum	5	5	0.9576	0.01904876782250117	NA	NA
