# Supplementary material for: Recorded and predicted occurrence of slime moulds (Eumycetozoa) in Poland from Central and Eastern European data
Source: PeerJ. 2026 Jul 9;14:e21492. doi: 10.7717/peerj.21492 (PMC13356830; doi:10.7717/peerj.21492)
Supplement: Supplemental Information 11 — Region-level summary indicating, for each modelled candidate species, up to three Polish voivodeships with the largest proportion of grid cells classified as climatically suitable. Voivodeships are listed by their Polish names and can be used to prioritise areas for targeted surveys and validation. [file peerj-14-21492-s011.csv]

scientificName	top_regions_PL_pl
Paradiacheopsis fimbriata (G. Lister & Cran) Hertel ex Nann.-Bremek., 1975	Lubelskie; Podlaskie; Zachodniopomorskie
Licea operculata (Wingate) G. W. Martin, 1942	Lubuskie; Pomorskie; Zachodniopomorskie
Paradiacheopsis solitaria (Nann.-Bremek.) Nann.-Bremek., 1967	Podlaskie; Pomorskie; Warmiñsko-Mazurskie
Didymium trachysporum G. Lister, 1922	Dolnoœl¹skie; Mazowieckie; Podlaskie
Licea belmontiana Nann.-Bremek., 1966	Lubuskie; Pomorskie; Zachodniopomorskie
Comatricha alta Preuss, 1851	Podlaskie; Pomorskie; Warmiñsko-Mazurskie
Ophiotheca chrysosperma Curr., 1854	Lubuskie; Pomorskie; Zachodniopomorskie
Symphytocarpus confluens (Cooke & Ellis) Ing & Nann.-Bremek., 1975	Kujawsko-Pomorskie; Lubuskie; Opolskie
Echinostelium brooksii K. D. Whitney, 1980	Pomorskie; Warmiñsko-Mazurskie; Zachodniopomorskie
Paradiacheopsis cribrata Nann.-Bremek., 1968	Ma³opolskie; Podkarpackie; Œl¹skie
Physarum bitectum G. Lister, 1911	Pomorskie; Warmiñsko-Mazurskie; Zachodniopomorskie
Tubifera dudkae (Leontyev & G. Moreno) Leontyev, G. Moreno & Schnittler, 2015	Podlaskie; Pomorskie; Warmiñsko-Mazurskie
Hemitrichia minor G. Lister, 1911	Dolnoœl¹skie; Lubuskie; Opolskie
Echinostelium colliculosum K.D. Whitney & H.W. Keller, 1980	Podkarpackie; Œl¹skie; Zachodniopomorskie
Polyschismium peyerimhoffii (Maire & Pinoy) A. Ronikier, J.M. García-Martín, A. Kuhnt, J.C. Zamora, M. de Haan, Janik & Lado, 2022	Ma³opolskie; Podkarpackie; Œl¹skie
Hemitrichia sordivesiculosa A. Kuhnt, 2019	Lubuskie; Œl¹skie; Zachodniopomorskie
Licea denudescens H.W. Keller & T.E. Brooks, 1977	Dolnoœl¹skie; Lubuskie; Zachodniopomorskie
Badhamia lilacina (Fr.) Rostaf., 1873	Lubuskie; Warmiñsko-Mazurskie; Zachodniopomorskie
Badhamia polycephala (Schwein.) J.M. García-Martín, J.C. Zamora & Lado, 2023	Kujawsko-Pomorskie; Lubuskie; Wielkopolskie
Hemitrichia pardina (Minakata) Ing, 1999	Podlaskie; Œl¹skie; Zachodniopomorskie
Physarum bryocorticola A. Kuhnt, 2019	Dolnoœl¹skie; Lubuskie; Wielkopolskie
Reticularia jurana Meyl., 1908	Ma³opolskie; Pomorskie; Zachodniopomorskie
Arcyria globosa Schwein., 1822	Podlaskie; Warmiñsko-Mazurskie; Zachodniopomorskie
Comatricha tenerrima (M.A. Curtis) G. Lister, 1919	Pomorskie; Warmiñsko-Mazurskie; Zachodniopomorskie
Diderma meyerae H. Singer, G. Moreno, Illana & A. Sánchez, 2003	Pomorskie; Œl¹skie; Warmiñsko-Mazurskie
Echinostelium apitectum K.D. Whitney, 1980	Lubelskie; Mazowieckie; Podlaskie
Echinostelium corynophorum K.D. Whitney, 1980	Lubuskie; Pomorskie; Zachodniopomorskie
Reticularia intermedia Nann.-Bremek., 1958	Pomorskie; Warmiñsko-Mazurskie; Zachodniopomorskie
Didymium nivicola Meyl., 1929	Ma³opolskie; Podkarpackie; Warmiñsko-Mazurskie
Lamproderma lycopodiicola A. Kuhnt, 2011	Ma³opolskie; Pomorskie; Zachodniopomorskie
Physarum nivale (Meyl.) Mar.Mey. & Poulain, 2011	Ma³opolskie; Œl¹skie; Zachodniopomorskie
Prototrichia metallica (Berk.) Massee, 1889	Pomorskie; Warmiñsko-Mazurskie; Zachodniopomorskie
Badhamia flavoglauca A. Kuhnt, 2019	Dolnoœl¹skie; Lubuskie; Zachodniopomorskie
Diderma cinereum Morgan, 1894	Podlaskie; Warmiñsko-Mazurskie; Zachodniopomorskie
Didymium bahiense Gottsb., 1968	Podlaskie; Pomorskie; Warmiñsko-Mazurskie
Perichaena luteola (Kowalski) Gilert, 1995	Lubuskie; Pomorskie; Zachodniopomorskie
Clastoderma pachypus Nann.-Bremek., 1968	Pomorskie; Warmiñsko-Mazurskie; Zachodniopomorskie
Collaria lurida (Lister) Nann.-Bremek., 1975	Lubuskie; Wielkopolskie; Zachodniopomorskie
Echinostelium arboreum H.W. Keller & T.E. Brooks, 1977	Pomorskie; Warmiñsko-Mazurskie; Zachodniopomorskie
Licea floriformis T.N. Lakh. & R.K. Chopra, 1990	Dolnoœl¹skie; Pomorskie; Zachodniopomorskie
Physarum oblatum T. Macbr., 1893	Pomorskie; Warmiñsko-Mazurskie; Zachodniopomorskie
Willkommlangea reticulata (Alb. & Schwein.) Kuntze, 1891	Opolskie; Œl¹skie; Œwiêtokrzyskie
Badhamia melanospora Speg., 1880	Lubuskie; Pomorskie; Zachodniopomorskie
Comatricha rigida (Brândza) G. Moreno, A. Sánchez & A. Castillo, 2023	Lubuskie; Pomorskie; Zachodniopomorskie
Diderma asteroides (Lister & G. Lister) G. Lister, 1911	Ma³opolskie; Pomorskie; Zachodniopomorskie
Licea testudinacea Nann.-Bremek., 1965	Pomorskie; Warmiñsko-Mazurskie; Zachodniopomorskie
Perichaena quadrata T. Macbr., 1899	Pomorskie; Warmiñsko-Mazurskie; Zachodniopomorskie
Physarum confertum T. Macbr., 1922	Lubelskie; Mazowieckie; Podlaskie
Physarum straminipes Lister, 1898	Lubuskie; Pomorskie; Zachodniopomorskie
Physarum tenerum Rex, 1890	Ma³opolskie; Podlaskie; Warmiñsko-Mazurskie
Diderma cingulatum Nann.-Bremek., 1968	Ma³opolskie; Opolskie; Œl¹skie
Didymium corticola A. Kuhnt, 2019	Lubuskie; Opolskie; Zachodniopomorskie
Lamproderma pseudomaculatum Mar. Mey. & Poulain, 1995	Pomorskie; Warmiñsko-Mazurskie; Zachodniopomorskie
Licea sinuatopicta Holger Müll., 2008	Lubuskie; Pomorskie; Zachodniopomorskie
Licea tenera E. Jahn, 1919	Lubelskie; Podlaskie; Warmiñsko-Mazurskie
Physarum serpula Morgan, 1896	Lubelskie; Podlaskie; Warmiñsko-Mazurskie
Diacheopsis metallica Meyl., 1930	Lubuskie; Pomorskie; Warmiñsko-Mazurskie
Didymium phloiogenum (M. Blackw. & Alexop.) J.M. García-Martín & Lado, 2023	Pomorskie; Warmiñsko-Mazurskie; Zachodniopomorskie
Heterotrichia versicolor (W. Phillips) Yatsiuk, Leontyev & Schnittler, 2024	Ma³opolskie; Podkarpackie; Œl¹skie
Licea nannengae Pando & Lado, 1988	Mazowieckie; Wielkopolskie; Zachodniopomorskie
Licea scyphoides T.E. Brooks & H.W. Keller, 1977	Lubuskie; Pomorskie; Zachodniopomorskie
Macbrideola rutilipedata (H. Marx) G. Moreno, Seraoui, Mar. Mey. & López-Vill., 2023	Lubuskie; Pomorskie; Zachodniopomorskie
Physarum squamosum Flatau & Schirmer, 2004	Lubuskie; Pomorskie; Zachodniopomorskie
Trichia ambigua Schirmer, L.G. Krieglst. & Flatau, 2015	Pomorskie; Warmiñsko-Mazurskie; Zachodniopomorskie
Tubifera applanata (Leontyev & Fefelov) Leontyev & Fefelov, 2012	Lubelskie; Podlaskie; Warmiñsko-Mazurskie
Badhamia apiculospora (Härk.) Eliasson & N. Lundq., 1979	Mazowieckie; Pomorskie; Zachodniopomorskie
Collaria rubens (Lister) Nann.-Bremek., 1975	Podlaskie; Pomorskie; Warmiñsko-Mazurskie
Cribraria lepida Meyl., 1927	Dolnoœl¹skie; Pomorskie; Œl¹skie
Dianema harveyi Rex, 1891	Pomorskie; Warmiñsko-Mazurskie; Zachodniopomorskie
Diderma subviridifuscum Buyck, 1988	Podlaskie; Pomorskie; Warmiñsko-Mazurskie
Lamproderma cristatum Meyl., 1921	Ma³opolskie; Podkarpackie; Œl¹skie
Licea inconspicua T.E. Brooks & H.W. Keller, 1977	Ma³opolskie; Œl¹skie; Zachodniopomorskie
Meriderma aggregatum Mar. Mey. & Poulain, 2011	Ma³opolskie; Podlaskie; Warmiñsko-Mazurskie
Siphoptychium casparyi Rostaf., 1876	Lubelskie; Podlaskie; Œwiêtokrzyskie
Trichia nivicola A. Kuhnt, 2019	Ma³opolskie; Pomorskie; Zachodniopomorskie
Comatricha longipila Nann.-Bremek., 1962	Podlaskie; Œl¹skie; Warmiñsko-Mazurskie
Dianema nivale (Meyl.) G. Lister, 1925	Pomorskie; Warmiñsko-Mazurskie; Zachodniopomorskie
Diderma donkii Nann.-Bremek., 1973	Lubuskie; Wielkopolskie; Zachodniopomorskie
Hemitrichia montana (Morgan) T. Macbr., 1899	Lubuskie; Wielkopolskie; Zachodniopomorskie
Licea eleanorae Ing, 1999	Dolnoœl¹skie; Pomorskie; Zachodniopomorskie
Ophiotheca pedata (Lister & G. Lister) García-Cunch., J.C. Zamora & Lado, 2022	Lubuskie; Warmiñsko-Mazurskie; Zachodniopomorskie
Physarum luteolum Peck, 1878	Pomorskie; Warmiñsko-Mazurskie; Zachodniopomorskie
Physarum ovisporum G. Lister, 1921	Pomorskie; Warmiñsko-Mazurskie; Zachodniopomorskie
Physarum pseudonotabile Novozh., Schnittler & Okun, 2013	Lubuskie; Pomorskie; Zachodniopomorskie
Physarum spectabile Nann.-Bremek., Lado & G. Moreno, 1984	Podlaskie; Pomorskie; Warmiñsko-Mazurskie
Stemonitopsis microspora (Lister) Nann.-Bremek., 1975	Dolnoœl¹skie; Ma³opolskie; Œwiêtokrzyskie
Symphytocarpus impexus Ing & Nann.-Bremek., 1967	Mazowieckie; Podlaskie; Warmiñsko-Mazurskie
Arcyria pseudodenudata Wichansky, 1962	Dolnoœl¹skie; Opolskie; Wielkopolskie
Badhamia pseudonitens A. Kuhnt, 2019	Lubuskie; Opolskie; Zachodniopomorskie
Comatricha sinuatocolumellata G. Moreno, H. Singer, A. Sánchez & Illana, 2004	Lubuskie; Pomorskie; Zachodniopomorskie
Cribraria atrofusca G.W. Martin & Lovejoy, 1932	Pomorskie; Warmiñsko-Mazurskie; Zachodniopomorskie
Didymium proximum Berk. & M.A. Curtis, 1873	Pomorskie; Warmiñsko-Mazurskie; Zachodniopomorskie
Didymium vernum A. Kuhnt, K. Baumann & Nowotny, 2014	Lubuskie; Opolskie; Zachodniopomorskie
Echinostelium fragile Nann.-Bremek., 1961	Lubuskie; Pomorskie; Zachodniopomorskie
Lamproderma splendens Meyl., 1929	Pomorskie; Warmiñsko-Mazurskie; Zachodniopomorskie
Paradiacheopsis acanthodes (Alexop.) Nann.-Bremek., 1986	Kujawsko-Pomorskie; Mazowieckie; Wielkopolskie
Paradiacheopsis longipes Hooff & Nann.-Bremek., 1996	Lubelskie; Mazowieckie; Podlaskie
Physarum carneum G. Lister & Sturgis, 1910	Dolnoœl¹skie; Podkarpackie; Pomorskie
Physarum corticola A. Kuhnt, 2019	Lubuskie; Opolskie; Zachodniopomorskie
Physarum lateritium (Berk. & Ravenel) Morgan, 1896	Lubelskie; Podlaskie; Warmiñsko-Mazurskie
